# Supplementary material for: Whole-genome resequencing of large yellow croaker (Larimichthys crocea) reveals the population structure and signatures of environmental adaptation
Source: Sci Rep. 2021 May 27;11:11235. doi: 10.1038/s41598-021-90645-1 (PMC8159941; doi:10.1038/s41598-021-90645-1)
Supplement: Supplementary file 1 — Supplementary Table S1. [file 41598_2021_90645_MOESM1_ESM.xlsx]

## Sheet: Table S1
Supplementary Table 1. The list of large yellow croaker individuals
Sample name	Group
LYCDHY01	Zhoushan sea-captured
LYCDHY02	Zhoushan sea-captured
LYCDHY03	Zhoushan sea-captured
LYCDHY05	Zhoushan sea-captured
LYCDHY06	Zhoushan sea-captured
LYCDHY07	Zhoushan sea-captured
LYCDHY08	Zhoushan sea-captured
LYCDHY10	Zhoushan sea-captured
LYCDHY11	Zhoushan sea-captured
LYCDHY13	Zhoushan sea-captured
LYCDHY15	Zhoushan sea-captured
LYCDHY16	Zhoushan sea-captured
LYCDHY17	Zhoushan sea-captured
LYCDHY18	Zhoushan sea-captured
LYCDHY21	Zhoushan sea-captured
LYCDHY22	Zhoushan sea-captured
LYCDHY29	Zhoushan sea-captured
LYCDHY30	Zhoushan sea-captured
LYCDHY31	Zhoushan sea-captured
LYCDHY32	Zhoushan sea-captured
LYCDHY37	Zhoushan sea-captured
LYCDHY38	Zhoushan sea-captured
LYCDHY39	Zhoushan sea-captured
LYCDHY41	Zhoushan sea-captured
LYCDHY42	Zhoushan sea-captured
LYCDHY43	Zhoushan sea-captured
LYCDHY45	Zhoushan sea-captured
LYCDHY46	Zhoushan sea-captured
LYCDHY47	Zhoushan sea-captured
LYCDHY48	Zhoushan sea-captured
LYCDHY49	Zhoushan sea-captured
LYCDHY53	Zhoushan sea-captured
LYCDHY54	Zhoushan sea-captured
LYCDHY56	Zhoushan sea-captured
LYCDHY57	Zhoushan sea-captured
LYCDHY58	Zhoushan sea-captured
LYCDHY59	Zhoushan sea-captured
LYCDHY61	Zhoushan sea-captured
LYCDHY63	Zhoushan sea-captured
LYCDHY64	Zhoushan sea-captured
LYCDHY65	Zhoushan sea-captured
LYCDHY66	Zhoushan sea-captured
LYCDHY67	Zhoushan sea-captured
LYCDHY68	Zhoushan sea-captured
LYCDHY69	Zhoushan sea-captured
LYCDHY70	Zhoushan sea-captured
LYCDHY71	Zhoushan sea-captured
LYCDHY72	Zhoushan sea-captured
LYCDHY73	Zhoushan sea-captured
LYCDHY75	Zhoushan sea-captured
ZS1	Zhoushan farmed
ZS2	Zhoushan farmed
ZS3	Zhoushan farmed
ZS4	Zhoushan farmed
ZS5	Zhoushan farmed
ZS6	Zhoushan farmed
ZS7	Zhoushan farmed
ZS8	Zhoushan farmed
ZS9	Zhoushan farmed
ZS10	Zhoushan farmed
ZS11	Zhoushan farmed
ZS12	Zhoushan farmed
ZS13	Zhoushan farmed
ZS14	Zhoushan farmed
ZS15	Zhoushan farmed
ZS17	Zhoushan farmed
ZS18	Zhoushan farmed
ZS19	Zhoushan farmed
ZS20	Zhoushan farmed
ZS21	Zhoushan farmed
ZS22	Zhoushan farmed
ZS24	Zhoushan farmed
ZS25	Zhoushan farmed
ZS26	Zhoushan farmed
ZS27	Zhoushan farmed
ZS31	Zhoushan farmed
ZS32	Zhoushan farmed
ZS33	Zhoushan farmed
ZS34	Zhoushan farmed
ZS35	Zhoushan farmed
ZS36	Zhoushan farmed
ZS37	Zhoushan farmed
ZS38	Zhoushan farmed
ZS39	Zhoushan farmed
ZS40	Zhoushan farmed
ZS41	Zhoushan farmed
ZS42	Zhoushan farmed
ZS45	Zhoushan farmed
ZS46	Zhoushan farmed
ZS49	Zhoushan farmed
ZS50	Zhoushan farmed
ZS51	Zhoushan farmed
ZS52	Zhoushan farmed
ZS53	Zhoushan farmed
ZS54	Zhoushan farmed
ZS55	Zhoushan farmed
ZS56	Zhoushan farmed
ZS57	Zhoushan farmed
FJYS01	Ningde sea-captured
FJYS02	Ningde sea-captured
FJYS03	Ningde sea-captured
FJYS04	Ningde sea-captured
FJYS05	Ningde sea-captured
FJYS06	Ningde sea-captured
FJYS07	Ningde sea-captured
FJYS08	Ningde sea-captured
FJYS09	Ningde sea-captured
FJYS10	Ningde sea-captured
FJYS11	Ningde sea-captured
FJYS12	Ningde sea-captured
FJYS13	Ningde sea-captured
FJYS14	Ningde sea-captured
FJYS15	Ningde sea-captured
FJYS16	Ningde sea-captured
FJYS17	Ningde sea-captured
FJYS18	Ningde sea-captured
FJYS19	Ningde sea-captured
FJYS20	Ningde sea-captured
FJYS21	Ningde sea-captured
FJYS22	Ningde sea-captured
FJYS23	Ningde sea-captured
FJYS24	Ningde sea-captured
FJYS25	Ningde sea-captured
FJYS26	Ningde sea-captured
FJYS27	Ningde sea-captured
FJYS28	Ningde sea-captured
FJYS29	Ningde sea-captured
FJYS30	Ningde sea-captured
FJYS31	Ningde sea-captured
FJYS32	Ningde sea-captured
FJYS33	Ningde sea-captured
FJYS34	Ningde sea-captured
FJYS35	Ningde sea-captured
FJYS36	Ningde sea-captured
FJYS37	Ningde sea-captured
FJYS38	Ningde sea-captured
NDYZ01	Ningde farmed
NDYZ02	Ningde farmed
NDYZ03	Ningde farmed
NDYZ04	Ningde farmed
NDYZ05	Ningde farmed
NDYZ06	Ningde farmed
NDYZ07	Ningde farmed
NDYZ08	Ningde farmed
NDYZ09	Ningde farmed
NDYZ10	Ningde farmed
NDYZ11	Ningde farmed
NDYZ12	Ningde farmed
NDYZ13	Ningde farmed
NDYZ14	Ningde farmed
NDYZ15	Ningde farmed
NDYZ16	Ningde farmed
NDYZ17	Ningde farmed
NDYZ18	Ningde farmed
NDYZ19	Ningde farmed
NDYZ20	Ningde farmed
NDYZ21	Ningde farmed
NDYZ22	Ningde farmed
NDYZ23	Ningde farmed
NDYZ24	Ningde farmed
NDYZ25	Ningde farmed
NDYZ26	Ningde farmed
NDYZ27	Ningde farmed
NDYZ28	Ningde farmed
NDYZ29	Ningde farmed
NDYZ30	Ningde farmed
NDYZ31	Ningde farmed
NDYZ32	Ningde farmed
NDYZ33	Ningde farmed
NDYZ34	Ningde farmed
NDYZ35	Ningde farmed
NDYZ36	Ningde farmed
NDYZ37	Ningde farmed
NDYZ38	Ningde farmed
NDYZ39	Ningde farmed
NDYZ40	Ningde farmed
NDYZ41	Ningde farmed
NDYZ42	Ningde farmed
NDYZ43	Ningde farmed
NDYZ44	Ningde farmed
NDYZ45	Ningde farmed
NDYZ46	Ningde farmed
NDYZ47	Ningde farmed
NDYZ48	Ningde farmed
NDYZ49	Ningde farmed
NDYZ50	Ningde farmed
NDYZ51	Ningde farmed
NDYZ52	Ningde farmed
NDYZ53	Ningde farmed
NDYZ54	Ningde farmed
NDYZ55	Ningde farmed
NDYZ56	Ningde farmed
NDYZ57	Ningde farmed
NDYZ58	Ningde farmed
NDYZ59	Ningde farmed
NDYZ60	Ningde farmed
NDYZ61	Ningde farmed
NDYZ62	Ningde farmed
