# Supplementary material for: Whole-genome resequencing of large yellow croaker (Larimichthys crocea) reveals the population structure and signatures of environmental adaptation
Source: Sci Rep. 2021 May 27;11:11235. doi: 10.1038/s41598-021-90645-1 (PMC8159941; doi:10.1038/s41598-021-90645-1)
Supplement: Supplementary file 2 — Supplementary Table S2. [file 41598_2021_90645_MOESM2_ESM.xlsx]

## Sheet: Tables S2
Supplementary Table 2. The SNPs with high Fst values between the Zhoushan sea-captured population and the Ningde sea-captured population
Chromosome	Position (bp)	Reference allele	Alternative allele
1	10882954	C	T
1	10899343	T	C
1	16600853	A	T
1	20885081	T	C
1	28104148	C	G
1	28112794	T	A
1	28499030	G	A
1	28532412	G	T
1	28532414	T	G
1	34468128	A	G
1	34553589	T	C
1	35431421	C	T
1	35561897	C	T
1	35633407	T	C
1	35664162	C	T
1	35908458	T	C
1	36145097	G	A
1	36271061	G	C
1	36285011	G	C
1	37300885	A	G
1	42453579	G	C
1	43647112	T	A
2	2077546	A	C
2	6305108	G	C
2	6565592	A	G
2	6971883	C	T
2	8419589	A	C
2	10229100	G	A
3	1815767	C	G
3	1819533	C	T
3	7541230	A	G
4	2686670	G	A
4	4000200	C	A
6	569599	C	T
6	5079157	G	A
6	5510280	T	G
6	8462596	G	A
6	8988423	G	T
6	9081270	A	G
6	9165820	A	G
6	9179257	A	G
6	9342112	T	A
6	9343794	C	G
6	9402770	A	C
6	9414211	G	A
6	9427852	C	T
6	17663234	C	G
6	17940080	T	C
6	17980513	G	C
6	17999404	C	T
6	18211046	G	A
6	18461267	T	C
6	18486170	A	T
6	18750316	T	A
6	19300809	A	G
6	19924654	G	A
6	19925575	C	T
6	20555016	A	C
6	24933808	T	C
6	24960651	C	T
6	24960903	T	C
6	25485425	T	C
6	25485433	C	A
6	25941048	A	C
6	26176887	A	G
7	2564712	G	A
7	5091513	G	T
7	5706174	C	T
7	5708962	G	A
7	6634934	C	T
7	7903528	A	G
7	9682182	T	G
7	9801219	G	A
7	11161017	C	T
7	11236403	A	C
7	11349571	A	G
7	11403241	C	A
7	11405810	C	A
7	11423141	G	T
7	11435933	G	A
7	11459356	T	C
7	11460147	C	A
7	11460380	A	G
7	11490214	G	A
7	11583558	G	A
7	11633470	G	C
7	11717626	T	C
7	11731481	A	G
7	11792915	T	C
7	11792917	C	A
7	11864408	G	T
7	11968552	A	G
7	12066428	C	G
7	21888200	C	A
8	312154	C	A
8	553921	A	C
8	2488223	G	A
8	2607292	C	T
8	2772564	C	T
8	3037805	A	G
8	4116674	A	T
8	6248313	C	A
8	7452861	G	T
8	10042344	G	A
8	10042350	G	A
8	10253727	G	T
8	19497901	A	G
8	28731954	A	G
8	28829988	C	T
8	29050751	C	T
8	29567102	C	T
8	29625969	A	C
8	29688641	T	G
8	29688647	G	A
8	29688661	A	G
8	29906151	G	C
8	29921948	C	A
8	30010867	G	A
8	30528116	G	C
8	30652112	G	A
8	30770351	G	A
8	30916422	G	A
8	31574032	T	A
8	31775539	T	C
8	31816009	T	C
8	31941869	A	C
8	32834233	C	T
8	32968558	T	G
8	33011052	T	C
8	33020384	A	G
8	33107471	T	C
8	33431870	C	T
8	33507011	T	C
8	33586495	T	C
9	6354079	T	C
9	9090409	T	G
9	9614495	G	C
9	10239705	A	G
10	995736	C	T
10	1083457	A	G
10	1132109	G	A
10	1182706	C	T
10	1182709	T	C
10	1182923	T	C
10	1259372	A	G
10	1303975	T	C
10	1314547	C	T
10	1315239	T	C
10	1316291	C	T
10	1329252	A	G
10	1347025	C	T
10	1361869	G	A
10	1461768	T	C
10	1534503	G	C
10	3779868	G	A
10	3803786	G	T
10	3840486	C	T
10	4069671	C	G
10	4185747	A	G
10	4256962	A	G
10	4567557	A	G
10	4723188	A	G
10	4723190	G	A
10	4902291	T	C
10	5009161	A	G
10	5616332	A	G
10	5724346	G	T
10	5853663	C	T
10	5915512	G	A
10	5928834	C	A
10	5942014	T	C
10	6065374	C	G
10	6073126	C	G
10	6084888	A	C
10	6085179	A	T
10	6088753	C	T
10	6134858	G	A
10	6177578	C	T
10	6178996	G	T
10	6184059	C	T
10	6184060	A	G
10	6188109	A	G
10	6212387	C	T
10	6212611	G	T
10	6212875	T	C
10	6245523	A	G
10	6246135	T	A
10	6319606	C	T
10	6370750	C	T
10	6385128	G	A
10	6406252	G	A
10	6408302	T	A
10	6415699	A	G
10	6435785	G	T
10	6499195	G	T
10	6502900	C	T
10	6517859	A	G
10	6523388	G	T
10	6545180	A	G
10	6562987	G	A
10	6574908	C	A
10	6579843	G	A
10	6580795	C	A
10	6597391	G	A
10	6601244	A	T
10	10553258	C	T
10	10817682	T	G
10	19326380	C	A
10	19326769	C	T
10	24192937	C	G
10	24321578	T	C
10	24321604	G	C
10	24348934	G	C
10	24349017	T	A
10	24349135	C	T
10	24386368	T	C
10	24401831	G	A
10	24401895	G	A
10	24441395	G	A
10	24450901	A	G
10	24463014	A	T
10	24662650	T	A
10	24662656	T	C
10	24773599	A	G
10	24935100	A	C
10	25018388	A	T
10	25018718	T	C
10	25070975	A	G
10	25134986	T	C
10	25175599	G	T
10	25175603	A	G
10	25185016	T	C
10	25185019	A	T
10	25190185	T	G
10	25191535	C	T
10	25207240	T	G
10	25226130	T	G
10	25321590	A	T
10	25321611	G	C
10	25322803	C	A
10	25328136	A	C
10	25331644	T	C
10	25331910	C	T
10	25336377	G	C
10	25366063	A	G
10	25383048	G	A
10	25450280	T	C
10	25450361	A	G
10	25450433	T	C
10	25453754	T	C
10	25460862	T	C
10	25521711	G	T
10	25529979	C	T
10	25592150	G	A
10	25603510	T	C
10	25607115	T	A
10	25609946	C	T
10	25633815	C	T
10	25649015	A	G
10	25660707	T	A
10	25719738	G	A
10	25723030	G	A
10	25735163	A	G
10	25766060	G	A
10	25784701	G	A
10	25784853	C	A
10	25795644	G	A
10	25810777	G	A
10	25817827	G	A
10	25848916	A	C
10	25878153	T	A
10	25884135	C	A
10	25944577	C	T
10	25992018	A	G
10	26016760	A	C
10	26027044	C	T
10	26052894	G	A
10	26069883	G	A
10	26091709	C	T
10	26091963	C	T
10	26094773	T	G
10	26116411	C	A
10	26133961	T	G
10	26136613	G	A
10	26137784	C	T
10	26168044	A	G
10	26168563	G	A
10	26174622	T	C
10	26175123	A	C
10	26202343	C	T
10	26219791	C	T
10	26222684	T	C
10	26252582	G	C
10	26271793	A	G
10	26271822	G	A
10	26271884	C	A
10	26325361	A	G
10	26348581	A	T
10	26355294	C	T
10	26355682	T	A
10	26361625	A	T
10	26369092	C	T
10	26385164	C	T
10	26393006	T	C
10	26411228	G	A
10	26411956	C	G
10	26412566	T	C
10	26412723	G	A
10	26426570	C	A
10	26469501	T	C
10	26513046	A	G
10	26519008	A	C
10	26519427	C	T
10	26519936	A	T
10	26519963	G	A
10	26528016	A	T
10	26529814	A	G
10	26532374	T	C
10	26532892	G	T
10	26536085	T	G
10	26555497	A	G
10	26563987	G	A
10	26564212	T	A
10	26566981	A	G
10	26567270	C	T
10	26575671	T	C
10	26584842	A	G
10	26591144	T	G
10	26596590	A	G
10	26597888	C	G
10	26598079	A	C
10	26602238	G	A
10	26609500	A	G
10	26609930	T	A
10	26610571	G	A
10	26617901	A	C
10	26620832	T	C
10	26620836	G	A
10	26621451	T	C
10	26626119	A	G
10	26626346	A	G
10	26628152	G	T
10	26628241	C	T
10	26632749	G	A
10	26637562	A	C
10	26644096	T	A
10	26644735	C	T
10	26644971	T	A
10	26645113	A	C
10	26645580	C	G
10	26655391	C	T
10	26660973	T	G
10	26664658	G	A
10	26664822	G	A
10	26665406	T	A
10	26665473	A	G
10	26666273	T	A
10	26671813	A	C
10	26672349	G	T
10	26675034	A	C
10	26675134	T	A
10	26678221	T	A
10	26681652	A	C
10	26684843	G	T
10	26686188	C	T
10	26688902	A	G
10	26691854	G	C
10	26698825	C	T
10	26699291	T	G
10	26700950	G	C
10	26701874	C	T
10	26701919	C	T
10	26716807	C	T
10	26720265	G	C
10	26720594	C	T
10	26720688	G	A
10	26728734	A	G
10	26730986	T	C
10	26733211	T	C
10	26733589	A	G
10	26735700	G	T
10	26741199	C	G
10	26747833	A	G
10	26751054	T	A
10	26754302	G	A
10	26764303	T	A
10	26767123	C	T
10	26777444	G	A
10	26778897	T	C
10	26786094	T	C
10	26789286	G	A
10	26790111	T	C
10	26830807	C	T
10	26835596	A	G
10	26845698	C	T
10	26848400	C	T
10	26848440	A	G
10	26848528	T	C
10	26848533	G	A
10	26848562	C	A
10	26848604	T	C
10	26849166	A	C
10	26849304	C	T
10	26849563	A	T
10	26849726	T	C
10	26863283	A	G
10	26863659	C	T
10	26864023	T	A
10	26880959	A	C
10	26887198	C	T
10	26895578	T	A
10	26896759	G	A
10	26938565	C	T
10	26977544	G	A
10	26986078	A	G
10	26986086	A	C
10	26986098	A	G
10	27031525	A	G
10	27031606	C	T
10	27049079	G	A
10	27056973	G	A
10	27097743	A	G
10	27100566	C	T
10	27100844	G	T
10	27100845	T	A
10	27101048	A	G
10	27101300	A	T
10	27101691	T	A
10	27101731	A	T
10	27103345	A	T
10	27103490	C	T
10	27103640	C	T
10	27120510	C	G
10	27150309	A	G
10	27176274	T	C
10	27184669	C	T
10	27200420	G	T
10	27201898	G	A
10	27201991	G	C
10	27202072	A	G
10	27202114	T	C
10	27233605	C	T
10	27234714	C	A
10	27239206	T	C
10	27239273	T	A
10	27283627	T	C
10	27285161	T	C
10	27288403	G	A
10	27288409	A	C
10	27307613	A	G
10	27312169	C	T
10	27335583	C	T
10	27361011	G	A
10	27368948	G	A
10	27424155	A	T
10	28569379	C	T
10	28952373	C	T
10	28969747	A	G
10	29027917	G	A
10	29038573	G	C
10	29050578	G	C
10	29086661	G	A
10	29195724	A	G
10	29195726	T	A
10	29690499	G	A
10	29690522	C	A
10	29776230	T	C
10	29777050	A	C
10	29777057	G	A
10	29789759	A	G
10	29826850	A	T
10	29835420	A	G
10	29897169	A	G
10	29911893	G	A
10	29917462	C	T
10	29932248	T	C
10	29985732	A	G
10	30004705	T	C
10	30011629	G	A
10	30026404	G	A
10	30145591	G	A
10	30216809	C	T
10	30294611	G	A
10	30478423	C	T
10	30572564	C	T
10	30619184	A	G
10	30619263	A	G
10	30659813	G	A
10	30678742	T	C
10	30711809	T	C
10	30715528	A	C
10	30761198	G	C
10	30805159	G	A
10	30852452	T	C
10	30873833	T	C
10	30884583	C	T
10	30884607	C	A
10	30958250	G	A
10	31025448	G	A
10	31123880	C	T
10	31416158	A	C
10	31535503	A	G
10	31679601	G	A
10	31776436	A	G
10	31814146	G	T
10	31814160	A	G
10	31893144	G	C
10	31904922	C	T
10	32034913	T	C
10	32128161	A	G
10	36704868	T	C
10	37863654	G	A
11	561258	T	A
11	589196	C	T
11	596626	G	A
11	596652	G	A
11	699668	T	C
11	700000	C	T
11	723137	G	A
11	725944	C	T
11	731937	G	A
11	12624590	G	A
11	19464566	A	G
11	21369001	T	C
11	21369003	G	A
11	21433796	A	G
11	21448182	A	G
11	22257843	A	G
11	22335610	A	G
11	22389196	G	A
11	22683047	G	C
11	22699181	T	G
11	22761949	C	T
12	2568688	T	C
12	3777344	C	G
12	3861391	T	C
12	3877245	C	G
12	3920794	A	G
12	3922752	T	C
12	3922759	G	A
12	3956439	A	G
12	4022626	G	A
12	4250735	T	C
12	4301131	C	T
12	5172250	A	G
12	5932117	A	G
12	5989397	G	A
12	9917762	G	C
12	9965715	C	T
12	10293821	T	A
12	10343059	T	C
12	11063942	T	G
12	11063948	C	T
12	11365496	C	T
12	11491774	G	A
12	12155784	T	C
12	12422225	A	G
12	12634327	C	G
12	15576081	C	T
12	20022631	G	C
12	27482648	G	C
12	28697736	A	G
12	28713535	A	C
12	28735170	T	G
12	29207684	C	A
12	29261330	C	G
12	29745366	T	C
12	30120835	T	A
12	30261584	A	G
12	30339404	A	G
12	30340694	A	G
12	30361623	G	T
12	30418339	C	G
12	31514576	A	T
13	674500	C	T
13	7587803	G	T
13	8747245	T	C
13	16098576	C	T
13	16148407	G	A
13	16963168	T	G
13	18667115	G	C
13	18788391	C	T
13	19074496	T	C
13	19183159	T	G
13	19276353	A	C
13	19277095	T	C
13	19336497	C	T
13	19463156	T	C
13	19463157	C	A
13	19479505	T	G
13	19638258	A	C
13	19650909	C	G
13	19683451	G	T
13	19759810	T	C
13	19761258	C	T
13	19761259	A	G
13	19779064	T	C
13	19931991	T	C
13	20233789	C	A
13	20303110	A	G
13	20356677	A	T
13	20901085	T	C
13	21019497	G	T
13	21115701	T	C
13	21894493	G	T
13	22451470	G	C
13	22581242	T	A
13	23890082	T	C
13	35967737	G	A
13	36067985	C	T
13	39103332	T	C
13	39193156	C	A
13	41375597	T	C
13	41548526	C	T
13	41569822	A	G
13	41730925	A	T
13	41822500	A	G
13	41914655	A	T
13	42056219	C	T
14	3583422	C	A
14	3877500	A	G
14	3877520	A	C
14	4303370	A	G
14	4711579	T	C
15	2054395	G	A
15	2054443	T	C
15	4827275	G	A
15	7639710	A	G
15	8269529	T	C
15	8375509	T	C
15	8712872	G	A
15	9043234	G	A
15	10195747	A	C
15	12416284	C	A
15	12460275	C	T
15	12461386	T	C
15	12596879	G	T
15	12771372	C	A
15	12772650	A	C
15	12788120	G	A
15	12808319	T	C
15	12813286	G	A
15	12996573	A	T
15	12996574	A	T
15	13002277	C	T
15	13044804	G	A
15	13058457	T	C
15	13085718	T	A
15	13126110	G	C
15	13137355	T	C
15	13142540	G	A
15	13171252	C	T
15	13210221	G	A
15	13287796	T	C
15	13317841	A	G
15	13351485	T	C
15	13358513	T	C
15	13400123	T	C
15	13508553	C	T
15	13511244	A	T
15	13649528	C	T
15	13660695	C	A
15	13673240	T	C
15	13754935	A	G
15	13800687	C	T
15	14581289	G	A
15	14581370	G	A
15	14581421	C	A
15	16031145	T	A
15	16031179	C	T
16	4271308	A	C
16	7887385	G	T
16	8126509	C	T
16	8302189	A	T
16	10980994	C	A
16	11319061	A	G
16	11336735	T	C
16	11339931	C	T
16	12254873	A	G
16	12311595	A	G
16	12367729	A	G
16	12475629	G	A
16	12705778	T	C
16	12836356	T	A
16	12868760	G	T
16	12881840	T	C
16	12937543	G	C
17	371366	C	A
17	758861	T	C
17	883457	A	G
17	1072254	G	A
17	1562654	A	G
17	1562657	C	G
17	8522140	G	T
17	12110193	A	G
17	12177017	T	C
17	12251405	T	C
17	12359082	G	C
17	13302422	T	C
17	18142101	C	T
17	18830255	G	A
17	19767644	T	C
17	21546572	C	G
17	24007109	A	T
17	24247407	A	G
17	24247429	T	C
17	24261472	T	G
17	28060527	T	C
17	28069633	T	A
17	28218172	C	T
17	28218775	G	A
17	28221428	G	A
17	28278453	G	A
17	28610382	A	C
18	554750	C	A
18	7903367	G	A
18	7944942	A	T
19	917517	G	A
19	948548	A	C
19	1117537	T	G
19	1151353	G	A
19	1176627	G	T
19	1176628	C	T
19	1269357	A	G
19	1277285	A	C
19	1277303	G	A
19	1277309	T	C
19	1429654	G	A
19	1893872	A	G
19	1906699	C	G
19	2182426	T	C
19	2182430	C	T
19	2865499	C	T
19	2881099	C	T
19	3268536	G	C
19	3454513	C	T
19	3457104	T	A
19	3628292	C	T
19	3632371	T	C
19	3633943	C	T
19	3633959	A	G
19	3633960	A	G
19	3738619	C	T
19	3761738	T	C
19	3761844	T	C
19	3792103	T	A
19	3792110	G	T
19	4216905	T	C
19	4658311	G	A
19	5103101	C	T
19	5103518	C	T
19	5203252	G	C
19	5291618	A	G
19	5363286	G	A
19	5363288	C	T
19	5541575	T	A
19	5897589	G	T
19	6082739	A	G
19	12052375	A	T
19	12084711	C	G
19	12292336	T	G
19	12297478	C	T
19	12299335	G	C
19	12336707	T	C
20	2186433	C	T
20	3722260	T	C
20	3942453	C	A
20	7747513	C	T
20	16258059	A	C
20	16258454	C	T
20	18153883	A	G
22	5898363	G	A
22	8126837	G	A
22	8553667	G	A
22	8845025	G	A
22	13074750	A	G
22	13139050	T	C
22	13421997	G	A
22	13689013	T	A
22	13847406	T	G
22	13904340	A	T
22	14166846	A	G
22	14233137	T	C
22	14315285	C	G
22	14358841	T	C
22	14358945	G	A
22	14427471	G	A
22	14427473	T	A
22	14447689	A	T
22	14454795	G	A
22	14467674	C	T
22	14564795	G	A
22	14827084	G	T
22	15240098	T	C
22	22928404	A	T
23	3436163	C	A
23	5535005	G	C
23	6803834	A	G
23	10514316	A	T
23	10546806	A	G
23	16756663	C	T
23	17304558	G	A
23	21401308	T	C
24	1181025	T	C
24	1753865	A	G
24	1819550	G	T
24	1869222	A	T
24	1891580	C	T
24	1918192	T	C
24	2335053	C	G
24	3167639	C	T
24	3609305	G	A
24	4581721	C	T
24	4650983	A	G
24	4993339	T	C
24	5138327	T	G
24	10344520	C	T
24	10974839	G	T
24	11275779	A	G
