# Supplementary material for: Whole-genome resequencing of large yellow croaker (Larimichthys crocea) reveals the population structure and signatures of environmental adaptation
Source: Sci Rep. 2021 May 27;11:11235. doi: 10.1038/s41598-021-90645-1 (PMC8159941; doi:10.1038/s41598-021-90645-1)
Supplement: Supplementary file 3 — Supplementary Table S3. [file 41598_2021_90645_MOESM3_ESM.xlsx]

## Sheet: Table S3
Supplementary Table 3. Genes in regions with high Fst values between the Zhoushan sea-captured population and the Ningde sea-captured population
Chromosome	Start (bp)	End (bp)	Strand	Gene ID	Gene symbol	Gene name
1	1513360	1556655	-	ENSLCRG00005019602	pdgfc	platelet derived growth factor c
1	1568518	1592213	+	ENSLCRG00005019614	glrbb	glycine receptor beta
1	1601404	1646197	+	ENSLCRG00005019791	gria2	glutamate ionotropic receptor ampa type subunit 2
1	30338031	30345848	-	ENSLCRG00005010323	magt1	magnesium transporter protein 1
1	30359218	30386695	-	ENSLCRG00005011288	enpp6	ectonucleotide pyrophosphatase/phosphodiesterase 6
1	33094943	33195539	+	ENSLCRG00005005384	sh3pxd2aa	sh3 and px domain-containing protein 2a
1	33210075	33282053	-	ENSLCRG00005005390	neurl1aa	neuralized e3 ubiquitin protein ligase 1
1	33441725	33656341	+	ENSLCRG00005005434	sorcs3	vps10 domain-containing receptor sorcs3
1	36101914	36105724	-	ENSLCRG00005008152	arl3l2	adp-ribosylation factor-like protein 3
1	36110133	36119979	+	ENSLCRG00005008154	rgs14a	regulator of g protein signaling 14
1	36128670	36141391	+	ENSLCRG00005008157	slc34a1a	sodium-dependent phosphate transport protein 2a
1	36171478	36172834	-	ENSLCRG00005008161	adra2da	alpha-2db adrenergic receptor
1	36183803	36191113	+	ENSLCRG00005008162	si:ch211-199b20.3	sumo interacting motifs containing 1
1	36192763	36199425	+	ENSLCRG00005008164	cnot6b	ccr4-not transcription complex subunit 6
4	4928629	4997229	+	ENSLCRG00005023791	efna5a	ephrin-a5b
4	5077997	5079852	+	ENSLCRG00005023795	gadd45gb.1	growth arrest and dna damage-inducible protein gadd45 gamma-like
4	5081631	5083386	-	ENSLCRG00005023797	si:ch211-22d5.2	serine/threonine-protein kinase nim1
4	5090572	5104836	-	ENSLCRG00005023799	ghrb	growth hormone receptor
6	5870347	5885975	+	ENSLCRG00005004986	nucks1	nuclear casein kinase and cyclin dependent kinase substrate 1
6	5891097	5906975	+	ENSLCRG00005005000	slc45a3	solute carrier family 45 member 3
6	5912407	5915467	+	ENSLCRG00005005013	si:ch211-117k10.3	krueppel-like factor 15
7	2053162	2082591	-	ENSLCRG00005005800	ngef	neuronal guanine nucleotide exchange factor
7	2086239	2089393	+	ENSLCRG00005005841	mrps23	mitochondrial ribosomal protein s23
7	2146063	2190125	+	ENSLCRG00005005868	ksr1b	kinase suppressor of ras 1
7	4868782	4925616	+	ENSLCRG00005002322	lrrc75a	leucine rich repeat containing 75a
7	4929901	4936263	+	ENSLCRG00005002323	crk	adapter molecule crk
7	4959615	5013525	+	ENSLCRG00005002354	myo1cb	unconventional myosin-ic
8	8436014	8472394	-	ENSLCRG00005022690	tshz3b	teashirt zinc finger homeobox 3
8	33686161	33720444	+	ENSLCRG00005022301	zbed1	dehydrogenase/reductase sdr family member on chromosome x
8	33724832	33726502	+	ENSLCRG00005022307	zbed1	zinc finger bed-type containing 1
8	33727354	33735549	+	ENSLCRG00005022308	dhrsx	dehydrogenase/reductase sdr family member on chromosome x
8	33740206	33741990	-	ENSLCRG00005022309	sowahca	ankyrin repeat domain-containing protein sowahc
8	33744187	33751969	-	ENSLCRG00005022311	cep70	centrosomal protein 70
8	33767882	33840730	-	ENSLCRG00005022316	adarb1a	double-stranded rna-specific editase 1
8	33852733	33881563	-	ENSLCRG00005022336	fam207a	family with sequence similarity 207 member a
8	33886332	33901858	-	ENSLCRG00005022354	plcd4a	1-phosphatidylinositol 4 2c5-bisphosphate phosphodiesterase delta-4
8	33907179	33910117	-	ENSLCRG00005022444	cnot9	ccr4-not transcription complex subunit 9
8	33911403	33918404	-	ENSLCRG00005022447	carm1l	histone-arginine methyltransferase carm1-like
10	1295545	1300510	-	ENSLCRG00005008265	tmem134	transmembrane protein 134
10	1303833	1308478	+	ENSLCRG00005008270	serping1	serpin family g member 1
10	1311674	1350392	-	ENSLCRG00005008275	doc2d	double c2-like domain-containing protein beta
10	16749384	16780022	-	ENSLCRG00005018102	slc12a7a	solute carrier family 12 member 7
10	16792662	16804327	-	ENSLCRG00005018304	crispld1b	cysteine-rich secretory protein lccl domain-containing 1
10	16888138	17039469	-	ENSLCRG00005019183	ctnnd2b	catenin delta 2
10	17058211	17067580	+	ENSLCRG00005019943	lyn	tyrosine-protein kinase lyn
10	17090658	17144539	-	ENSLCRG00005020660	zswim5	zinc finger swim-type containing 5
10	17178698	17185812	-	ENSLCRG00005020676	fabp6	gastrotropin
10	25286543	25310890	+	ENSLCRG00005003947	trip10b	cdc42-interacting protein 4 homolog
10	25329566	25350223	+	ENSLCRG00005003958	vav1	vav guanine nucleotide exchange factor 1
10	25754714	25971554	-	ENSLCRG00005007047	sdk1a	sidekick cell adhesion molecule 1
10	26491095	26505387	-	ENSLCRG00005017636	fhdc1	fh2 domain containing 1
10	26520567	26535638	-	ENSLCRG00005017637	arfip1	adp ribosylation factor interacting protein 1
10	26537591	26553804	+	ENSLCRG00005017640	fam193a	family with sequence similarity 193 member a
10	26559586	26562693	-	ENSLCRG00005017643	tnip2	tnfaip3 interacting protein 2
10	26566154	26569075	-	ENSLCRG00005017644	sfrp2	secreted frizzled related protein 2
10	26620726	26626671	-	ENSLCRG00005017651	plrg1	pleiotropic regulator 1
10	26631944	26636287	-	ENSLCRG00005017696	fgg	fibrinogen gamma chain
10	26655176	26656279	+	ENSLCRG00005017700	npy2r	neuropeptide y receptor y2
10	26662947	26673301	-	ENSLCRG00005017703	pdlim3a	pdz and lim domain 3
10	26675415	26724320	-	ENSLCRG00005017711	sorbs2a	sorbin and sh3 domain containing 2
10	26738928	26744510	+	ENSLCRG00005017721	tlr3	toll like receptor 3
10	26747455	26752467	+	ENSLCRG00005017729	cyp4v8	cytochrome p450 4v2
11	532667	534456	+	ENSLCRG00005020365	fabp7b	fatty acid-binding protein 2c brain
11	536413	541578	+	ENSLCRG00005020366	smpdl3a	sphingomyelin phosphodiesterase acid like 3a
11	686180	692897	+	ENSLCRG00005020372	znf512	zinc finger protein 512
11	724679	729513	-	ENSLCRG00005020373	slc30a2	solute carrier family 30 member 3
11	738613	757288	+	ENSLCRG00005020379	si:ch211-243j20.2	uridine-cytidine kinase-like 1
11	759464	769832	+	ENSLCRG00005020960	mpv17	mitochondrial inner membrane protein mpv17
11	21411400	21419390	+	ENSLCRG00005021069	btbd9	btb domain containing 9
11	21422906	21434556	+	ENSLCRG00005021071	zfand3	zinc finger an1-type containing 3
11	21440114	21575675	+	ENSLCRG00005021075	galnt14	polypeptide n-acetylgalactosaminyltransferase 14
13	39202617	39238276	-	ENSLCRG00005008773	sdc3	syndecan 3
13	39240311	39258269	-	ENSLCRG00005008849	pum1	pumilio rna binding family member 1
14	634687	643610	-	ENSLCRG00005010485	zcchc4	zinc finger cchc-type containing 4
14	638200	641259	+	ENSLCRG00005010519	si:dkey-219e21.4	nuclear factor 7 2c ovary
14	646148	739599	+	ENSLCRG00005010545	ablim2	actin binding lim protein family member 2
14	784366	833524	+	ENSLCRG00005010556	afap1	actin filament associated protein 1
19	5725560	5742794	+	ENSLCRG00005021805	adamts5	adam metallopeptidase with thrombospondin type 1 motif 5
19	5803021	5803978	+	ENSLCRG00005023036	atp5pf	atp synthase peripheral stalk subunit f6
19	5823896	5835786	-	ENSLCRG00005023038	jam2a	junctional adhesion molecule 2
19	5839412	5849746	-	ENSLCRG00005023039	mrpl39	mitochondrial ribosomal protein l39
19	5851013	5863395	-	ENSLCRG00005023040	rap2ab	ras-related protein rap-2a
19	5869416	5904631	-	ENSLCRG00005023043	mbnl2	muscleblind-like protein 2a
19	12315072	12324835	+	ENSLCRG00005000949	pnpla4	patatin like phospholipase domain containing 4
19	12339798	12368175	-	ENSLCRG00005000957	sts	steroid sulfatase
21	12742992	12746573	+	ENSLCRG00005019058	yaf2	yy1-associated factor 2
21	12747347	12756160	+	ENSLCRG00005019061	gxylt1	glucoside xylosyltransferase 1
21	12793189	12911036	-	ENSLCRG00005019063	pdzrn4	pdz domain-containing ring finger protein 4
