# Supplementary material for: Whole-genome resequencing of large yellow croaker (Larimichthys crocea) reveals the population structure and signatures of environmental adaptation
Source: Sci Rep. 2021 May 27;11:11235. doi: 10.1038/s41598-021-90645-1 (PMC8159941; doi:10.1038/s41598-021-90645-1)
Supplement: Supplementary file 4 — Supplementary Table S4. [file 41598_2021_90645_MOESM4_ESM.xlsx]

## Sheet: Table S4
Supplementary Table 4. GO analysis of genes in regions with high Fst values between the Zhoushan sea-captured population and the Ningde sea-captured population
Category	Category ID	GO	Description	PARENT_GO	LogP	Enrichment	Z-score	Total gene in library	Gene In GO	Gene in hit list	Gene in GO and hit list	%In GO	STDV % in GO	Gene ID	Hits	Log (q-value)	Gene list
GO Biological Processes	19	GO:0032101	regulation of response to external stimulus	19_GO:0050896 response to stimulus	-3.8	9.7	6.3	18020	138	67	5	7.5	3.2	393692|403126|447804|567801|100149522	arl3l2|tlr3|lyn|serping1|zswim5	0	hits
GO Biological Processes	19	GO:0016042	lipid catabolic process	19_GO:0008152 metabolic process	-2.7	7.4	4.7	18020	145	67	4	6	2.9	541525|565669|791915|100037326	smpdl3a|plcd4a|enpp6|pnpla4	0	hits
GO Biological Processes	19	GO:0050920	regulation of chemotaxis	19_GO:0040011 locomotion	-2.7	12	5.4	18020	69	67	3	4.5	2.5	393692|447804|100149522	arl3l2|lyn|zswim5	0	hits
GO Biological Processes	19	GO:0015698	inorganic anion transport	19_GO:0051179 localization	-2.4	9.1	4.7	18020	89	67	3	4.5	2.5	445193|558214|100329340	glrbb|slc12a7a|slc34a1a	0	hits
GO Biological Processes	19	GO:0006402	mRNA catabolic process	19_GO:0048519 negative regulation of biological process	-2.1	7.5	4.1	18020	107	67	3	4.5	2.5	394176|406632|560386	pum1|cnot9|cnot6b	0	hits
GO Biological Processes	19	GO:0006396	RNA processing	19_GO:0008152 metabolic process	-2.1	3	3.1	18020	624	67	7	10	3.7	58134|394176|447804|560384|564410|797099|100004402	adarb1a|pum1|lyn|mbnl2|zcchc4|fam207a|plrg1	0	hits
GO Biological Processes	19	GO:0009451	RNA modification	19_GO:0008152 metabolic process	-2.1	7.2	4	18020	112	67	3	4.5	2.5	58134|447804|564410	adarb1a|lyn|zcchc4	0	hits
GO Biological Processes	19	GO:0030036	actin cytoskeleton organization	19_GO:0071840 cellular component organization or biogenesis	-2	3.2	3.1	18020	503	67	6	9	3.5	554148|566459|568454|571008|100003895|108179043	pdlim3a|myo1cb|ablim2|sorbs2a|arfip1|trip10b	0	hits
GO Biological Processes	19	GO:0006401	RNA catabolic process	19_GO:0008152 metabolic process	-1.9	6.5	3.7	18020	125	67	3	4.5	2.5	394176|406632|560386	pum1|cnot9|cnot6b	0	hits
GO Biological Processes	19	GO:0030029	actin filament-based process	19_GO:0009987 cellular process	-1.9	3.1	3	18020	516	67	6	9	3.5	554148|566459|568454|571008|100003895|108179043	pdlim3a|myo1cb|ablim2|sorbs2a|arfip1|trip10b	0	hits
GO Biological Processes	19	GO:0040012	regulation of locomotion	19_GO:0040011 locomotion	-1.9	4.4	3.3	18020	243	67	4	6	2.9	393692|447804|100003903|100149522	arl3l2|lyn|rap2ab|zswim5	0	hits
GO Biological Processes	19	GO:0051270	regulation of cellular component movement	19_GO:0051179 localization	-1.9	4.4	3.3	18020	244	67	4	6	2.9	393692|447804|100003903|100149522	arl3l2|lyn|rap2ab|zswim5	0	hits
GO Biological Processes	19	GO:0043414	macromolecule methylation	19_GO:0008152 metabolic process	-1.8	5.9	3.5	18020	136	67	3	4.5	2.5	447804|564410|100003090	lyn|zcchc4|carm1l	0	hits
GO Biological Processes	19	GO:0016071	mRNA metabolic process	19_GO:0008152 metabolic process	-1.7	3.3	2.8	18020	413	67	5	7.5	3.2	394176|406632|560384|560386|100004402	pum1|cnot9|mbnl2|cnot6b|plrg1	0	hits
GO Biological Processes	19	GO:0032879	regulation of localization	19_GO:0051179 localization	-1.7	2.5	2.6	18020	752	67	7	10	3.7	393692|447804|563540|565669|100003895|100003903|100149522	arl3l2|lyn|slc30a2|plcd4a|arfip1|rap2ab|zswim5	0	hits
GO Biological Processes	19	GO:0048585	negative regulation of response to stimulus	19_GO:0048519 negative regulation of biological process	-1.7	3.1	2.7	18020	429	67	5	7.5	3.2	406632|561943|566878|567801|100004402	cnot9|neurl1aa|sfrp2|serping1|plrg1	0	hits
GO Biological Processes	19	GO:0098660	inorganic ion transmembrane transport	19_GO:0051179 localization	-1.6	3	2.6	18020	446	67	5	7.5	3.2	406599|445193|558214|563540|565669	atp5pf|glrbb|slc12a7a|slc30a2|plcd4a	0	hits
GO Biological Processes	19	GO:0048878	chemical homeostasis	19_GO:0065007 biological regulation	-1.5	2.9	2.5	18020	465	67	5	7.5	3.2	558214|563540|565669|100037326|100329340	slc12a7a|slc30a2|plcd4a|pnpla4|slc34a1a	0	hits
GO Biological Processes	19	GO:0006486	protein glycosylation	19_GO:0008152 metabolic process	-1.5	4.4	2.8	18020	185	67	3	4.5	2.5	324944|556315|562739	magt1|gxylt1b|galnt14	0	hits
GO Biological Processes	19	GO:0043413	macromolecule glycosylation	19_GO:0008152 metabolic process	-1.5	4.4	2.8	18020	185	67	3	4.5	2.5	324944|556315|562739	magt1|gxylt1b|galnt14	0	hits
GO Biological Processes	19	GO:0032259	methylation	19_GO:0008152 metabolic process	-1.5	4.3	2.8	18020	189	67	3	4.5	2.5	447804|564410|100003090	lyn|zcchc4|carm1l	0	hits
GO Biological Processes	19	GO:0072511	divalent inorganic cation transport	19_GO:0051179 localization	-1.4	4.1	2.7	18020	197	67	3	4.5	2.5	324944|563540|565669	magt1|slc30a2|plcd4a	0	hits
GO Biological Processes	19	GO:0070838	divalent metal ion transport	19_GO:0051179 localization	-1.4	4.1	2.7	18020	197	67	3	4.5	2.5	324944|563540|565669	magt1|slc30a2|plcd4a	0	hits
GO Biological Processes	19	GO:0070085	glycosylation	19_GO:0008152 metabolic process	-1.4	4.1	2.7	18020	198	67	3	4.5	2.5	324944|556315|562739	magt1|gxylt1b|galnt14	0	hits
GO Biological Processes	19	GO:0007610	behavior	19_GO:0007610 behavior	-1.4	3.9	2.6	18020	206	67	3	4.5	2.5	266754|393692|557659	adra2da|arl3l2|btbd9	0	hits
GO Biological Processes	19	GO:0034655	nucleobase-containing compound catabolic process	19_GO:0008152 metabolic process	-1.4	3.9	2.6	18020	207	67	3	4.5	2.5	394176|406632|560386	pum1|cnot9|cnot6b	0	hits
GO Biological Processes	19	GO:0007267	cell-cell signaling	19_GO:0023052 signaling	-1.4	2.3	2.2	18020	688	67	6	9	3.5	266754|445193|557659|558214|565669|566878	adra2da|glrbb|btbd9|slc12a7a|plcd4a|sfrp2	0	hits
GO Biological Processes	19	GO:0098771	inorganic ion homeostasis	19_GO:0065007 biological regulation	-1.4	3	2.4	18020	356	67	4	6	2.9	558214|563540|565669|100329340	slc12a7a|slc30a2|plcd4a|slc34a1a	0	hits
GO Biological Processes	19	GO:0061061	muscle structure development	19_GO:0032502 developmental process	-1.4	3	2.3	18020	357	67	4	6	2.9	445234|554148|560384|100005261	crk|pdlim3a|mbnl2|jam2a	0	hits
GO Biological Processes	19	GO:0051146	striated muscle cell differentiation	19_GO:0032502 developmental process	-1.4	3.8	2.5	18020	212	67	3	4.5	2.5	445234|560384|100005261	crk|mbnl2|jam2a	0	hits
GO Biological Processes	19	GO:0032535	regulation of cellular component size	19_GO:0071840 cellular component organization or biogenesis	-1.3	3.8	2.5	18020	213	67	3	4.5	2.5	393692|558214|100003895	arl3l2|slc12a7a|arfip1	0	hits
GO Biological Processes	19	GO:0009968	negative regulation of signal transduction	19_GO:0048519 negative regulation of biological process	-1.3	3	2.3	18020	360	67	4	6	2.9	406632|561943|566878|100004402	cnot9|neurl1aa|sfrp2|plrg1	0	hits
GO Biological Processes	19	GO:0050801	ion homeostasis	19_GO:0065007 biological regulation	-1.3	2.9	2.3	18020	369	67	4	6	2.9	558214|563540|565669|100329340	slc12a7a|slc30a2|plcd4a|slc34a1a	0	hits
GO Cellular Components	20	GO:0015629	actin cytoskeleton		-1.7	3.8	2.9	18020	280	67	4	6	2.9	554148|562018|566459|568454	pdlim3a|sh3pxd2aa|myo1cb|ablim2	0	hits
GO Molecular Functions	21	GO:0016298	lipase activity		-2.5	10	5	18020	79	67	3	4.5	2.5	541525|565669|100037326	smpdl3a|plcd4a|pnpla4	0	hits
GO Molecular Functions	21	GO:0008081	phosphoric diester hydrolase activity		-2.3	8.4	4.4	18020	96	67	3	4.5	2.5	541525|565669|791915	smpdl3a|plcd4a|enpp6	0	hits
GO Molecular Functions	21	GO:0015294	solute:cation symporter activity		-2.1	7.5	4.1	18020	107	67	3	4.5	2.5	558214|100049157|100329340	slc12a7a|slc45a3|slc34a1a	0	hits
GO Molecular Functions	21	GO:0031406	carboxylic acid binding		-2.1	7.4	4.1	18020	109	67	3	4.5	2.5	407736|415166|445193	fabp7b|fabp6|glrbb	0	hits
GO Molecular Functions	21	GO:0043177	organic acid binding		-2	6.7	3.8	18020	120	67	3	4.5	2.5	407736|415166|445193	fabp7b|fabp6|glrbb	0	hits
GO Molecular Functions	21	GO:0015293	symporter activity		-1.8	5.9	3.5	18020	136	67	3	4.5	2.5	558214|100049157|100329340	slc12a7a|slc45a3|slc34a1a	0	hits
GO Molecular Functions	21	GO:0022890	inorganic cation transmembrane transporter activity		-1.6	2.7	2.5	18020	606	67	6	9	3.5	324944|406599|558214|563540|100049157|100329340	magt1|atp5pf|slc12a7a|slc30a2|slc45a3|slc34a1a	0	hits
GO Molecular Functions	21	GO:0008324	cation transmembrane transporter activity		-1.5	2.5	2.4	18020	646	67	6	9	3.5	324944|406599|558214|563540|100049157|100329340	magt1|atp5pf|slc12a7a|slc30a2|slc45a3|slc34a1a	0	hits
GO Molecular Functions	21	GO:0016788	hydrolase activity, acting on ester bonds		-1.4	2.4	2.3	18020	672	67	6	9	3.5	402795|541525|560386|565669|791915|100037326	sts|smpdl3a|cnot6b|plcd4a|enpp6|pnpla4	0	hits
GO Molecular Functions	21	GO:0008168	methyltransferase activity		-1.4	4	2.6	18020	202	67	3	4.5	2.5	447804|564410|100003090	lyn|zcchc4|carm1l	0	hits
GO Molecular Functions	21	GO:0016741	transferase activity, transferring one-carbon groups		-1.4	3.8	2.5	18020	210	67	3	4.5	2.5	447804|564410|100003090	lyn|zcchc4|carm1l	0	hits
