# Supplementary material for: Whole-genome resequencing of large yellow croaker (Larimichthys crocea) reveals the population structure and signatures of environmental adaptation
Source: Sci Rep. 2021 May 27;11:11235. doi: 10.1038/s41598-021-90645-1 (PMC8159941; doi:10.1038/s41598-021-90645-1)
Supplement: Supplementary file 5 — Supplementary Table S5. [file 41598_2021_90645_MOESM5_ESM.xlsx]

## Sheet: Table S5
Supplementary Table 5. The SNPs with high Fst values between the Zhoushan sea-captured population and the Zhoushan farmed population
Chromosome	Position (bp)	Reference allele	Alternative allele
1	3230958	G	A
1	3673301	G	T
1	3675541	C	T
1	3958908	G	C
1	3986608	C	G
1	4136472	G	A
1	4266488	A	G
1	4645158	G	T
1	5012806	G	C
1	5353373	A	G
1	5506075	G	A
1	5613453	T	C
1	6093913	A	G
1	6093917	T	C
1	6095312	A	T
1	6576332	C	T
1	7095559	G	T
1	7428112	T	A
1	7790299	T	G
1	7879235	T	G
1	8337610	T	G
1	8536599	T	G
1	8575146	A	G
1	8694828	A	C
1	10177441	T	C
1	10190883	G	T
1	10190889	T	A
1	10190924	T	A
1	10210660	G	A
1	10279296	G	A
1	10288111	C	T
1	10288324	A	C
1	10288332	G	C
1	10294756	T	G
1	10310423	A	C
1	10364396	T	C
1	10393553	C	G
1	10411434	A	G
1	10411660	C	T
1	10422790	C	T
1	10439564	T	C
1	10466995	T	A
1	10561724	A	G
1	10578109	T	C
1	10578348	A	G
1	10609156	G	A
1	10615286	G	T
1	10681106	T	C
1	10686812	G	A
1	10735939	A	G
1	10955123	G	T
1	11396732	G	A
1	11726097	C	T
1	11917880	G	A
1	12227967	G	A
1	12471890	C	T
1	12632545	C	T
1	12666680	T	G
1	12953396	A	T
1	13472232	A	G
1	13687313	T	C
1	13727320	C	T
1	13784179	G	A
1	13809959	A	G
1	14075875	C	G
1	14121236	G	A
1	18741193	G	A
1	19133252	T	C
1	22282782	T	G
1	22491923	G	A
1	22512612	C	T
1	22725844	C	A
1	23600499	A	G
1	23601657	A	G
1	23901147	G	A
1	23901151	C	T
1	24617352	C	T
1	24806231	G	T
1	24886861	T	C
1	25152852	T	A
1	25466951	T	C
1	25570385	C	T
1	25570392	T	C
1	25589084	C	G
1	25670023	C	T
1	25834867	C	A
1	26047728	G	A
1	26116626	A	G
1	26183766	C	T
1	26263647	C	T
1	26436558	A	T
1	26504601	A	G
1	26514137	C	T
1	26624023	C	T
1	26626516	A	C
1	26629680	T	C
1	26629681	A	G
1	26631043	G	A
1	26632556	T	A
1	26633345	G	T
1	26633401	A	T
1	26646369	C	G
1	26646445	G	A
1	26649223	C	G
1	26654755	T	C
1	26655421	G	A
1	26658723	C	T
1	26662976	G	A
1	26664182	T	C
1	26698849	C	T
1	26735340	T	G
1	26791551	C	T
1	26832669	T	C
1	26888244	G	A
1	27038585	A	G
1	27096010	G	A
1	27097097	T	C
1	27097354	G	T
1	27106551	G	A
1	27106829	T	A
1	27111203	T	C
1	27130782	A	G
1	27191497	C	T
1	27214873	T	C
1	27214877	G	T
1	27298316	T	C
1	27353188	T	C
1	27353247	A	C
1	27353787	A	G
1	27354133	G	A
1	27354579	A	G
1	27407842	G	A
1	27409161	A	T
1	27413640	C	T
1	27433939	C	T
1	27440074	C	T
1	27686265	C	A
1	27714169	A	C
1	27714182	T	G
1	27786610	C	A
1	27787465	T	G
1	27787658	T	C
1	27831134	A	G
1	27841383	A	C
1	27917919	G	A
1	27927710	G	T
1	27930781	A	G
1	27949999	C	T
1	28009017	T	A
1	28011914	A	G
1	28088628	G	A
1	28091876	T	G
1	28168501	A	T
1	28169157	T	G
1	28169158	C	T
1	28172304	G	T
1	28191777	T	C
1	28239627	G	A
1	28244543	C	T
1	28257392	G	C
1	28258711	T	G
1	28323297	G	A
1	28323307	G	T
1	28437396	C	T
1	28437579	T	C
1	28768291	A	G
1	28793848	C	T
1	28862640	G	A
1	28875127	T	C
1	28878081	T	A
1	28888673	A	G
1	28899704	T	C
1	28950663	G	T
1	28974950	A	G
1	28988101	G	A
1	29014319	C	T
1	29030425	C	T
1	29064134	A	G
1	29069602	G	T
1	29095889	T	C
1	29137674	G	T
1	29157387	G	T
1	29164191	C	T
1	29164340	G	A
1	29200337	C	T
1	29225064	C	A
1	29231035	T	C
1	29257467	A	T
1	29281412	C	T
1	29311397	G	A
1	29318104	T	C
1	29396425	A	G
1	29420105	G	A
1	29443862	T	A
1	29539702	A	G
1	29568035	C	T
1	29580643	T	C
1	29592226	T	A
1	29600959	G	T
1	29609600	C	T
1	29629820	G	A
1	29712683	A	G
1	29714871	C	G
1	29716984	C	A
1	29722142	C	T
1	29723772	A	C
1	29733648	G	A
1	29798855	A	C
1	29815777	C	T
1	29864634	C	T
1	29921277	T	A
1	29922969	T	C
1	29938335	A	G
1	29942486	C	T
1	29945693	A	C
1	29946720	C	G
1	29947197	T	G
1	29947445	C	T
1	29948585	T	G
1	29951294	C	T
1	29952996	T	C
1	29994315	A	G
1	30011533	T	C
1	30045796	T	G
1	30058651	A	C
1	30059250	C	A
1	30084590	T	C
1	30159126	A	C
1	30170960	C	T
1	30178064	G	A
1	30178072	T	C
1	30184449	A	G
1	30186842	A	C
1	30192950	A	G
1	30193165	T	A
1	30193233	T	A
1	30193380	A	G
1	30204753	T	G
1	30204754	C	T
1	30205893	A	G
1	30209160	G	A
1	30217333	G	T
1	30218211	C	A
1	30222247	T	C
1	30241014	T	A
1	30245209	C	A
1	30245217	C	T
1	34478258	A	G
1	34502938	C	A
1	34516776	C	T
1	34540272	A	T
1	34559929	T	C
1	34565893	T	C
1	34619072	G	A
1	34623441	C	T
1	34634732	C	T
1	34693030	C	T
1	34695296	T	G
1	34699255	T	A
1	34707712	A	G
1	34720260	T	C
1	34761676	A	T
1	34794932	A	G
1	34987062	G	T
1	35019538	T	C
1	35019684	G	A
1	35019729	A	G
1	35020412	A	C
1	35020534	G	A
1	35020705	A	G
1	35124070	C	A
1	35124527	A	G
1	35207467	A	G
1	35208314	C	T
1	35208322	G	A
1	35317747	A	T
1	35343081	A	G
1	35351043	T	C
1	35362366	T	C
1	35393850	T	C
1	35393856	C	T
1	35409816	G	C
1	35446088	C	T
1	35500199	G	A
1	35504394	T	C
1	35536120	A	G
1	35540826	G	T
1	35615367	C	T
1	35623426	C	A
1	35712824	A	G
1	35913217	G	A
1	35925619	C	T
1	36031833	C	T
1	36066854	T	G
1	36090894	G	T
1	36140770	G	A
1	36141914	G	T
1	36153965	A	T
1	36157735	G	A
1	36159466	C	A
1	36189425	G	A
1	36207606	C	T
1	36232717	G	A
1	36237322	C	T
1	36248740	C	T
1	36274027	A	C
1	36301627	G	C
1	36305066	C	T
1	36363929	A	C
1	36483734	C	T
1	36509551	G	T
1	36541477	C	T
1	36665076	C	A
1	37063140	G	A
1	37133789	A	G
1	37141532	T	C
1	37607903	C	G
1	37609056	T	C
1	37609285	A	C
1	37632469	A	T
1	37758657	G	C
1	37789301	G	A
1	37894834	A	G
1	37914772	T	A
1	37916981	A	T
1	38097822	T	C
1	38237552	G	A
1	38530663	A	G
1	38558263	T	C
1	38571473	T	C
1	38600573	A	C
1	38634710	C	T
1	38635102	C	T
1	38635108	G	A
1	38635117	T	C
1	38761441	T	C
1	38797296	T	C
1	38883008	G	A
1	38883032	A	G
1	38883063	G	A
1	39039481	A	G
1	39054994	G	A
1	39085813	T	G
1	39089761	A	G
1	39099203	C	T
1	39117862	T	C
1	39118665	A	G
1	39143750	G	C
1	39166976	T	C
1	39166978	T	C
1	39184458	G	A
1	39405605	G	A
1	39432435	A	G
1	39727155	G	T
1	39747211	A	T
1	39747389	T	A
1	39747441	A	C
1	39747443	A	C
1	39760698	G	A
1	39773837	G	A
1	40054223	G	A
1	40209752	G	C
1	40812925	C	A
1	40870126	C	A
1	40936496	A	G
1	41178221	G	C
1	41187728	G	A
1	41187780	C	G
1	41188626	G	A
1	41188830	T	G
1	41297267	G	T
1	41715966	G	C
1	42108064	T	G
1	42235753	T	C
1	42239908	G	A
1	42241628	A	G
1	42475588	A	G
1	42475590	C	A
1	42562200	T	C
1	42603463	A	G
1	42616167	C	G
1	42967429	C	T
1	43149615	A	T
1	43227552	C	G
1	43227575	G	C
1	43294216	C	T
1	43577607	G	C
1	43660544	C	T
2	2427136	G	A
2	2475005	C	T
2	2655713	T	A
2	2678318	C	A
2	4825045	A	G
2	5023677	C	A
2	5023786	A	T
2	5172521	T	C
2	5174596	C	T
2	5222576	G	A
2	5226477	G	A
2	5234343	G	A
2	6298884	T	G
2	6304452	G	C
2	6491350	A	G
2	6573160	A	T
2	6615537	G	A
2	6616984	C	G
2	6812226	A	C
2	6812227	C	A
2	6882820	T	C
2	6928107	T	C
2	7150406	C	G
2	7152850	A	G
2	7176687	G	A
2	7371624	G	T
2	7389686	G	C
2	7395387	A	C
2	7624390	T	A
2	7634923	T	G
2	7634933	T	C
2	7788562	C	T
2	8849386	A	C
2	9087161	T	A
2	9101864	T	C
2	9219506	A	G
2	9344617	A	G
2	9370966	T	A
2	9403238	T	C
2	9467147	A	G
2	9467482	C	A
2	9512474	A	C
2	9725844	C	T
2	9855786	A	T
2	9918358	A	G
2	9944243	T	C
2	9959388	C	T
2	10024899	G	A
2	10040745	G	A
2	10244642	G	A
2	10710119	G	T
2	10845503	T	C
2	11614707	G	A
2	11921952	C	T
2	11947230	A	G
2	12879062	C	A
2	12913727	G	A
2	13013648	A	G
2	13652844	A	G
2	13873650	A	G
3	1078564	G	C
3	1641548	A	G
3	2256191	A	G
3	3489695	C	T
3	3493469	G	A
3	3509067	C	T
3	3509975	T	C
3	3528224	T	C
3	3622036	G	A
3	3675994	T	C
3	3678245	C	A
3	3766669	T	C
3	4165643	G	A
3	4350650	T	C
3	4415406	T	C
3	4444540	T	A
3	4488015	T	C
3	4767501	T	A
3	4945806	C	T
3	5073591	A	G
3	5075142	C	T
3	5184728	A	G
3	5298480	A	C
3	5373907	C	G
3	5447704	T	C
3	5458656	A	T
3	5549426	C	T
3	5701645	C	T
3	6136942	T	C
3	6256659	G	A
3	6257198	G	A
3	6267872	C	T
3	6315764	T	G
3	6552550	T	G
3	6554882	C	T
3	6556641	C	T
3	6567720	C	A
3	6584921	T	C
3	6645912	A	G
3	6885058	A	G
3	6944777	C	A
3	6998447	C	G
3	6998487	A	T
3	7148872	G	A
3	7201527	A	C
3	7276777	G	A
3	7357765	A	T
3	7460145	G	A
3	7566647	G	T
3	7942811	C	T
3	8061713	G	T
3	8061772	G	A
3	8064941	G	A
3	8135483	A	G
3	8139445	T	G
3	8197117	T	C
3	8206850	A	C
3	8282584	G	A
3	8295416	A	G
3	8372798	G	A
3	8721245	A	T
3	8795770	T	A
3	8807747	C	T
3	8818610	C	T
3	8883250	C	T
3	9349602	A	C
3	9349616	G	A
3	9385866	T	C
3	9385896	T	A
3	9385897	A	G
3	9600979	C	T
3	9763200	C	A
3	10023960	A	T
3	10377976	G	A
3	11190684	G	A
3	11190692	T	C
3	11821077	G	A
3	11851598	T	C
3	11991447	C	T
3	12019262	T	C
3	12793351	C	T
3	12899235	A	G
3	13090208	G	A
3	13332003	T	G
3	13332004	C	T
3	13491658	A	C
3	13929416	C	T
3	14278545	C	A
3	14331641	G	A
3	14659721	A	G
3	14771139	C	T
3	14808193	C	T
3	15010108	C	T
3	15164196	T	C
3	15368991	T	C
3	15420508	T	C
3	15439690	C	T
3	15558605	C	T
3	15658271	G	A
3	15725136	T	A
3	15743643	T	C
3	15947968	C	T
3	16244812	A	G
3	16599910	A	G
3	17018590	T	C
3	17263691	A	T
3	17297074	T	C
3	17460996	A	G
3	17461198	A	T
3	17524964	A	T
3	17525465	G	C
3	17540967	G	T
3	17707211	T	G
3	17733765	C	A
3	17745674	C	T
3	17834730	A	C
3	17849896	T	G
3	17868662	G	T
3	17930291	T	C
3	17932577	C	A
3	17939473	C	A
3	17939474	A	C
3	18005059	G	C
3	18090162	A	T
3	18233864	C	A
3	18299281	T	A
4	27769	G	A
4	41515	T	C
4	54501	C	A
4	54575	C	T
4	79839	A	G
4	88012	T	G
4	131552	A	G
4	153714	T	A
4	207082	T	C
4	231443	T	C
4	237211	T	C
4	239178	C	T
4	250010	C	G
4	290409	T	C
4	295139	T	G
4	296061	T	C
4	299055	G	A
4	374937	G	A
4	381573	A	C
4	494106	T	C
4	494243	C	T
4	505297	A	T
4	545916	T	G
4	559958	T	G
4	602332	A	C
4	631152	G	A
4	640339	C	A
4	640349	C	T
4	641886	T	C
4	689792	C	T
4	713662	A	G
4	838480	T	C
4	859692	T	C
4	887121	G	A
4	910505	A	G
4	937576	A	C
4	947108	C	T
4	948381	A	C
4	949009	G	A
4	952929	A	G
4	975675	T	A
4	1013250	C	G
4	1040442	T	C
4	1063097	A	C
4	1199740	T	C
4	1213830	C	A
4	1231328	C	T
4	1315045	A	G
4	1379436	G	T
4	1431806	A	C
4	1452409	T	A
4	1477839	C	T
4	1567649	G	A
4	1737536	G	A
4	1807179	A	G
4	1892984	C	T
4	1959734	C	A
4	2085599	C	T
4	2163013	A	G
4	2234212	A	G
4	2256966	T	A
4	2473532	T	C
4	2665860	G	A
4	2787155	T	C
4	2812601	G	A
4	2825526	C	T
4	2856411	A	G
4	2957224	C	T
4	3445036	A	G
4	3480943	C	T
4	3652605	T	A
4	3808346	A	G
4	3830610	T	A
4	3831649	T	C
4	3831654	T	C
4	3873244	G	A
4	3873260	G	T
4	4017513	T	C
4	4123485	T	C
4	4166443	A	C
4	4342951	G	C
4	4343423	T	C
4	4559690	A	T
4	4560529	T	C
4	4562192	A	G
4	4908798	T	C
4	5549730	C	T
4	5648137	G	A
4	5792945	G	A
4	5870439	C	T
5	5278895	C	T
5	5279766	G	C
5	5290212	T	A
6	30332	G	T
6	48124	C	T
6	129265	C	A
6	129336	C	T
6	129865	A	G
6	130527	C	T
6	130528	T	C
6	164475	C	G
6	543711	C	T
6	854120	A	G
6	1068135	A	G
6	1267331	A	C
6	2314514	G	A
6	2344172	A	C
6	2733940	C	T
6	2946453	A	T
6	3914970	A	G
6	3982704	G	A
6	4042704	G	A
6	4790528	T	C
6	6206202	C	A
6	6666936	C	T
6	6886142	C	T
6	6902414	T	A
6	6902467	A	G
6	6906436	C	T
6	7000229	A	C
6	7050063	T	A
6	7400544	A	G
6	7555594	A	T
6	7586282	G	T
6	7586288	C	T
6	7651358	C	T
6	7663844	T	C
6	9442528	A	G
6	9493034	G	A
6	9528743	A	G
6	9585364	C	T
6	9804593	T	C
6	9911305	C	T
6	9931325	C	T
6	9941806	G	T
6	10413807	G	A
6	10867104	C	T
6	11003755	G	A
6	11189577	G	A
6	11719351	A	C
6	11762881	T	C
6	11762976	G	A
6	11768793	T	A
6	11769303	A	T
6	11772169	C	T
6	11775452	C	T
6	11806837	C	T
6	11806849	T	C
6	11807097	C	T
6	11810304	C	T
6	11816297	C	T
6	11818603	G	A
6	11849789	C	A
6	11870040	C	T
6	11882132	G	T
6	11918369	A	G
6	11932795	A	T
6	11988672	C	T
6	11995672	C	T
6	11998087	A	G
6	12036282	C	T
6	12043863	C	A
6	12130411	T	C
6	12246991	G	A
6	12280226	T	G
6	12307261	C	G
6	12352283	C	A
6	12540222	A	T
6	12845214	A	T
6	12953018	A	G
6	12984446	A	G
6	13026657	T	C
6	13027078	A	T
6	13081892	C	T
6	13213202	A	G
6	13252117	T	C
6	13277446	T	G
6	13300972	C	A
6	13464105	C	T
6	13464478	C	T
6	13499192	G	A
6	13544740	T	C
6	13913217	G	C
6	13913318	T	C
6	13941714	A	T
6	13947611	T	A
6	13951237	G	A
6	13973621	G	A
6	13973984	A	T
6	13973985	C	G
6	14131301	G	A
6	14220704	C	T
6	14528746	A	G
6	14681617	A	G
6	14682139	T	A
6	14831871	G	A
6	14891547	A	C
6	14923647	G	C
6	14923648	C	A
6	15012780	G	A
6	15015533	A	G
6	15025394	C	T
6	15025662	C	T
6	15031964	T	C
6	15064955	A	G
6	15126707	G	A
6	15161472	T	C
6	15211730	A	C
6	15289023	C	T
6	15291442	A	G
6	15335154	G	C
6	15348169	C	A
6	15350230	A	C
6	15386502	T	C
6	15469942	G	A
6	15472657	G	A
6	15478573	G	A
6	15516322	G	A
6	15547337	A	G
6	15557012	T	G
6	15559613	C	G
6	15597187	G	T
6	15643589	C	G
6	15652555	C	T
6	15652709	C	T
6	15653254	G	A
6	15858477	C	A
6	15858487	A	G
6	16244146	G	A
6	16331742	G	A
6	16421221	T	C
6	16679933	G	A
6	16738173	A	G
6	16748405	G	A
6	16825693	T	G
6	17053082	A	G
6	17186587	C	T
6	17227371	C	T
6	17313867	T	C
6	17362709	A	T
6	17817938	T	A
6	17822083	G	A
6	18451757	C	T
6	19860179	G	T
6	20376993	A	G
6	21275525	T	C
6	21714728	T	C
6	22004534	T	C
6	22022736	G	A
6	22023494	G	A
6	22024225	A	C
6	22024804	T	C
6	22027494	C	T
6	22029828	A	G
6	22033187	T	G
6	22033306	C	A
6	22037548	T	C
6	22040670	T	C
6	22041117	T	C
6	22041637	T	C
6	22041820	G	A
6	22041821	C	T
6	22041851	C	T
6	22041933	A	C
6	22041988	C	T
6	22043259	G	A
6	22044213	T	C
6	22044578	T	C
6	22046446	C	T
6	22046909	C	G
6	22047031	C	T
6	22047050	T	G
6	22047507	T	C
6	22047666	T	C
6	22050141	C	G
6	22052967	A	G
6	22053949	G	A
6	22054465	T	C
6	22054534	C	G
6	22054577	G	A
6	22054724	A	G
6	22054819	T	C
6	22054895	A	C
6	22055799	T	G
6	22057521	A	G
6	22057570	T	C
6	22058159	T	G
6	22058193	T	C
6	22058198	T	C
6	22058527	T	G
6	22058699	A	G
6	22058729	A	G
6	22059524	G	A
6	22059608	G	A
6	22059830	C	T
6	22060366	A	T
6	22060493	C	T
6	22060724	C	T
6	22062355	G	A
6	22063409	A	G
6	22063436	G	A
6	22064579	T	G
6	22065372	T	C
6	22065375	A	G
6	22065425	C	T
6	22065531	G	C
6	22066866	A	T
6	22067138	T	C
6	22067223	T	G
6	22068099	C	T
6	22068541	C	G
6	22069474	T	A
6	22071048	C	T
6	22072013	G	A
6	22075381	G	A
6	22075948	C	T
6	22075956	G	A
6	22076852	G	A
6	22077173	T	G
6	22080026	A	G
6	22080474	T	C
6	22081473	T	C
6	22081515	C	A
6	22081983	T	C
6	22082597	T	C
6	22082756	G	A
6	22083111	G	A
6	22083211	T	C
6	22083591	T	A
6	22083941	G	T
6	22087458	A	C
6	22087504	A	G
6	22089231	T	C
6	22089233	C	G
6	22089512	A	G
6	22089650	G	T
6	22090760	C	T
6	22091803	T	C
6	22092257	G	T
6	22093434	C	G
6	22094796	C	T
6	22095270	T	G
6	22096822	A	G
6	22097961	C	T
6	22099278	C	T
6	22107224	T	C
6	22107899	T	C
6	22108002	C	T
6	22108117	C	A
6	22108640	C	T
6	22108730	T	A
6	22109354	A	T
6	22111135	T	A
6	22111232	T	C
6	22111914	C	T
6	22113524	G	A
6	22114254	G	A
6	22116363	T	A
6	22118471	G	A
6	22119147	G	T
6	22120567	A	T
6	22121455	A	T
6	22121734	G	A
6	22122474	A	G
6	22123318	T	C
6	22123593	G	T
6	22124049	A	T
6	22126081	A	G
6	22127030	G	A
6	22127173	G	A
6	22128607	G	A
6	22129690	A	G
6	22129944	A	G
6	22130355	C	T
6	22130815	C	T
6	22130987	A	T
6	22131720	T	A
6	22133078	G	A
6	22133081	G	A
6	22134491	G	A
6	22136605	A	T
6	22138254	C	T
6	22138686	G	A
6	22139339	G	A
6	22139488	T	C
6	22139550	A	C
6	22139581	C	G
6	22139799	T	G
6	22139814	A	G
6	22139818	T	C
6	22140050	G	A
6	22142622	C	T
6	22143172	C	T
6	22143238	A	T
6	22143239	T	G
6	22143353	T	G
6	22144329	T	C
6	22144365	G	C
6	22144918	T	G
6	22145348	C	T
6	22145796	C	T
6	22146066	A	T
6	22146078	C	G
6	22146297	T	C
6	22146966	A	G
6	22148335	C	T
6	22149694	A	T
6	22152209	C	T
6	22153874	C	G
6	22156277	G	A
6	22157996	G	A
6	22159294	T	C
6	22159651	G	T
6	22159804	A	G
6	22160255	A	C
6	22160307	G	A
6	22160395	T	C
6	22160422	C	A
6	22162554	A	T
6	22163784	A	G
6	22163790	G	C
6	22165473	C	G
6	22165726	T	C
6	22168895	G	T
6	22169934	C	T
6	22170815	A	G
6	22172445	C	T
6	22172607	G	C
6	22172644	C	T
6	22173510	A	G
6	22174598	A	C
6	22174614	T	C
6	22175987	G	A
6	22176911	C	T
6	22177071	G	C
6	22177420	A	G
6	22177559	A	G
6	22177769	T	C
6	22178121	G	A
6	22180690	C	T
6	22180703	C	A
6	22182397	A	G
6	22185390	A	G
6	22185586	A	C
6	22185645	A	G
6	22188400	T	C
6	22191761	G	A
6	22192780	G	T
6	22193872	G	C
6	22194065	A	G
6	22194570	T	C
6	22194733	C	A
6	22195572	C	T
6	22195952	A	G
6	22196170	A	T
6	22196452	A	T
6	22199191	A	G
6	22200447	T	C
6	22205997	T	C
6	22207046	C	T
6	22213025	A	G
6	22213219	T	G
6	22213565	T	C
6	22213900	A	C
6	22213959	G	A
6	22216289	T	C
6	22216311	A	T
6	22216373	G	T
6	22216390	T	A
6	22217470	A	G
6	22218076	A	G
6	22220754	A	G
6	22221582	A	G
6	22221811	C	T
6	22222510	C	T
6	22223234	C	T
6	22223770	A	G
6	22224216	T	A
6	22224258	G	A
6	22225053	G	A
6	22225054	C	G
6	22225740	T	C
6	22226102	C	T
6	22226740	T	C
6	22227098	C	A
6	22227341	A	C
6	22228176	G	A
6	22228408	C	G
6	22228454	T	G
6	22228470	T	C
6	22228533	C	A
6	22229098	A	G
6	22229496	T	C
6	22229581	G	T
6	22230273	C	A
6	22230307	T	C
6	22230593	C	A
6	22231692	A	G
6	22231709	T	C
6	22233068	G	T
6	22233655	G	T
6	22233906	A	T
6	22233966	A	G
6	22233969	G	T
6	22234069	T	G
6	22234578	A	G
6	22235349	T	C
6	22235669	T	G
6	22235750	A	G
6	22241802	T	C
6	22242929	C	T
6	22243038	C	T
6	22243260	T	C
6	22243666	T	C
6	22243866	A	G
6	22244648	G	C
6	22244693	A	G
6	22244700	A	G
6	22245130	G	T
6	22245310	C	T
6	22247275	G	C
6	22247517	T	C
6	22247773	T	C
6	22247920	A	G
6	22248631	G	T
6	22250050	C	T
6	22252212	G	T
6	22252421	T	C
6	22252495	T	A
6	22252497	A	G
6	22256562	A	G
6	22257801	T	A
6	22258574	A	G
6	22258607	A	C
6	22260497	G	A
6	22260513	C	T
6	22261601	A	G
6	22262472	T	C
6	22262474	T	A
6	22262489	T	C
6	22262546	G	T
6	22263705	G	A
6	22263962	G	A
6	22264029	T	G
6	22264158	C	T
6	22267065	C	A
6	22267067	C	T
6	22267469	A	C
6	22268142	G	A
6	22268627	A	G
6	22270196	C	T
6	22270423	C	G
6	22270426	C	T
6	22270572	T	C
6	22271431	A	T
6	22272314	G	A
6	22272317	G	T
6	22272470	C	T
6	22272485	A	G
6	22274085	T	C
6	22274577	C	T
6	22274870	C	T
6	22275291	T	C
6	22276499	A	C
6	22279605	C	T
6	22279702	G	A
6	22279951	T	C
6	22280867	C	T
6	22280880	A	G
6	22283047	A	T
6	22283068	A	T
6	22283072	A	G
6	22284462	T	A
6	22286887	T	C
6	22286970	G	A
6	22287105	G	A
6	22287253	C	T
6	22289337	G	T
6	22289406	A	G
6	22289929	T	C
6	22289933	A	G
6	22289941	A	G
6	22289946	A	G
6	22290110	C	A
6	22290521	G	C
6	22290620	G	C
6	22291091	C	G
6	22294841	A	G
6	22294856	G	A
6	22295148	C	T
6	22295595	C	T
6	22296125	G	A
6	22296815	G	A
6	22296853	T	G
6	22296944	A	G
6	22297036	C	T
6	22298234	T	A
6	22299318	C	T
6	22299613	C	G
6	22299680	A	G
6	22300575	G	C
6	22300917	A	G
6	22301787	A	G
6	22301799	A	G
6	22301803	C	T
6	22301924	C	T
6	22302789	A	G
6	22302962	C	T
6	22303584	G	T
6	22303659	C	T
6	22304690	G	A
6	22304902	A	G
6	22305093	G	A
6	22305159	A	C
6	22305853	A	G
6	22307604	G	T
6	22307721	A	G
6	22308492	A	T
6	22309016	T	A
6	22309496	C	T
6	22309501	T	C
6	22309559	A	G
6	22309612	A	G
6	22309957	C	G
6	22310152	T	C
6	22311389	A	G
6	22312137	G	A
6	22312138	C	T
6	22312461	C	G
6	22312473	A	G
6	22312533	T	G
6	22312681	G	A
6	22312695	C	G
6	22314738	T	C
6	22315135	G	T
6	22315719	A	G
6	22316097	C	T
6	22316799	C	G
6	22317740	C	A
6	22317801	C	A
6	22318015	C	A
6	22318957	G	A
6	22319462	G	A
6	22320261	T	G
6	22320831	T	C
6	22322336	T	C
6	22331216	G	T
6	22331342	C	T
6	22331406	T	C
6	22331483	C	T
6	22333021	A	C
6	22336051	G	A
6	22336274	A	C
6	22338500	G	A
6	22338751	T	C
6	22339389	T	A
6	22342477	A	G
6	22343511	T	C
6	22345442	T	C
6	22345780	C	T
6	22346237	G	A
6	22348378	C	T
6	22351922	A	G
6	22352978	T	A
6	22353271	C	G
6	22353617	C	A
6	22354703	C	T
6	22355015	A	T
6	22355510	C	G
6	22355631	A	G
6	22360049	A	T
6	22360199	C	T
6	22360849	A	G
6	22364225	C	T
6	22364601	G	T
6	22364931	T	G
6	22366414	G	A
6	22367071	C	G
6	22369247	C	G
6	22370254	T	G
6	22375251	T	C
6	22375868	A	G
6	22377256	T	C
6	22379839	C	A
6	22380448	G	C
6	22382587	A	G
6	22383455	A	G
6	22383755	T	C
6	22384019	T	A
6	22384832	A	G
6	22385979	T	C
6	22385982	T	C
6	22386003	T	C
6	22388555	G	A
6	22390791	A	T
6	22390792	T	C
6	22391037	G	A
6	22391550	C	T
6	22391623	C	G
6	22392019	T	C
6	22392592	A	G
6	22392839	G	C
6	22395091	T	C
6	22395944	T	C
6	22396374	T	C
6	22398712	C	T
6	22400515	A	C
6	22401278	T	C
6	22402350	G	A
6	22402925	T	C
6	22403078	A	G
6	22407167	G	A
6	22407435	G	A
6	22408043	G	A
6	22408060	T	A
6	22408066	T	A
6	22408409	T	G
6	22408723	T	C
6	22408757	G	A
6	22409343	T	G
6	22409653	G	T
6	22409783	G	C
6	22411093	T	C
6	22415394	A	G
6	22415465	A	T
6	22416186	A	G
6	22416367	G	A
6	22418755	A	T
6	22419716	C	T
6	22422208	T	C
6	22422361	T	C
6	22423361	C	T
6	22423362	G	C
6	22423456	G	A
6	22423801	C	A
6	22425626	T	C
6	22438908	G	A
6	22463073	G	A
6	22463155	A	G
6	22464939	T	G
6	22467291	T	A
6	22468213	A	G
6	22468449	G	C
6	22468471	T	C
6	22471315	G	A
6	22471578	G	C
6	22471971	A	C
6	22474940	T	C
6	22475543	C	A
6	22475850	C	T
6	22476139	C	A
6	22476144	C	G
6	22479206	C	G
6	22480006	C	T
6	22480823	C	T
6	22480833	G	T
6	22481392	A	C
6	22482485	A	G
6	22482904	A	G
6	22485262	A	G
6	22485405	G	A
6	22487963	A	G
6	22489178	A	G
6	22489780	A	C
6	22489908	A	G
6	22491676	C	T
6	22492630	A	C
6	22492861	C	T
6	22492905	C	A
6	22494601	T	C
6	22495124	C	T
6	22508238	A	G
6	22508261	C	T
6	22508287	C	T
6	22509135	C	A
6	22510195	C	T
6	22511006	T	C
6	22511648	T	C
6	22511665	A	G
6	22514183	T	C
6	22515192	G	A
6	22515513	T	C
6	22515519	G	C
6	22516821	G	C
6	22518392	A	G
6	22518805	C	T
6	22519169	T	C
6	22519549	C	T
6	22519550	T	C
6	22521195	G	C
6	22521398	T	C
6	22521452	T	C
6	22521932	T	A
6	22522249	A	G
6	22524312	T	G
6	22524457	C	A
6	22528855	A	G
6	22529447	T	G
6	22531212	G	A
6	22531991	C	T
6	22549419	A	C
6	22549420	T	G
6	22553037	A	T
6	22556737	C	T
6	22556951	C	T
6	22558275	T	C
6	22558983	T	C
6	22559185	A	G
6	22567247	T	G
6	22568448	T	G
6	22568897	T	A
6	22568983	T	C
6	22569062	G	T
6	22569426	T	C
6	22571517	T	G
6	22573344	T	C
6	22574349	T	A
6	22575222	A	G
6	22575856	A	G
6	22580241	G	A
6	22581794	G	A
6	22582312	T	C
6	22582975	G	C
6	22589864	A	G
6	22590775	T	A
6	22591302	C	T
6	22592989	A	G
6	22594086	A	G
6	22594475	G	C
6	22594968	A	G
6	22595005	T	C
6	22595026	T	C
6	22597134	C	G
6	22597182	A	G
6	22597217	G	C
6	22601438	C	A
6	22601880	A	C
6	22602256	G	A
6	22606124	T	C
6	22606133	A	C
6	22606470	G	A
6	22606693	C	T
6	22609544	C	T
6	22610776	G	A
6	22611035	A	T
6	22612275	A	G
6	22615735	T	C
6	22618906	T	A
6	22618990	G	C
6	22620163	A	T
6	22621583	A	G
6	22622563	A	G
6	22623154	T	C
6	22623536	G	C
6	22623554	T	C
6	22623691	A	G
6	22624207	A	C
6	22624209	T	C
6	22626057	C	T
6	22631789	A	G
6	22633515	A	G
6	22633697	T	C
6	22633705	T	C
6	22636032	G	A
6	22641104	C	T
6	22641124	C	A
6	22641470	A	G
6	22651013	A	C
6	22655380	G	A
6	22659628	T	A
6	22659737	G	A
6	22669612	G	A
6	22676540	T	C
6	22688871	T	C
6	22688945	T	C
6	22694481	A	G
6	22701218	C	T
6	22701279	C	T
6	22742721	A	G
6	22743472	T	C
6	22749652	G	A
6	22752904	G	A
6	22752942	G	A
6	22753572	G	A
6	22762077	A	G
6	22764703	G	A
6	22767388	C	T
6	22768175	A	C
6	22768388	T	C
6	22772227	G	C
6	22774655	G	T
6	22774810	T	A
6	22777043	G	A
6	22780725	G	T
6	22780948	C	T
6	22781642	C	G
6	22782618	C	G
6	22782684	A	G
6	22789901	T	C
6	22794988	G	A
6	22795158	C	G
6	22795556	G	T
6	22796893	T	C
6	22799105	C	T
6	22799118	A	G
6	22801843	A	G
6	22808402	A	T
6	22809357	G	C
6	22810523	C	T
6	22811159	A	C
6	22811946	T	G
6	22812141	A	G
6	22812721	T	C
6	22813105	T	C
6	22814691	A	G
6	22815990	A	C
6	22816048	C	A
6	22817269	A	T
6	22817377	G	A
6	22818423	G	A
6	22818735	G	A
6	22823156	A	G
6	22827081	C	T
6	22829836	C	T
6	22830440	A	G
6	22831850	G	A
6	22833577	A	G
6	22834123	G	T
6	22834243	G	A
6	22834303	T	C
6	22835813	C	A
6	22842001	T	C
6	22843872	C	T
6	22847595	T	G
6	22848289	A	G
6	22851640	C	T
6	22851944	T	C
6	22854046	G	A
6	22857866	T	C
6	22858804	G	C
6	22862048	T	C
6	22863698	G	A
6	22864166	T	C
6	22864283	G	T
6	22864292	T	C
6	22865396	A	G
6	22866761	T	A
6	22866931	C	A
6	22867215	A	G
6	22868605	A	G
6	22869824	A	G
6	22870234	A	G
6	22870548	C	T
6	22870923	T	A
6	22873518	C	G
6	22878411	A	G
6	22879643	C	A
6	22879765	T	A
6	22880498	G	A
6	22890150	A	C
6	22890826	C	A
6	22894352	G	A
6	22895563	A	G
6	22897113	G	A
6	22898575	C	T
6	22898935	C	G
6	22904637	T	C
6	22907641	T	C
6	22909132	G	A
6	22914680	A	C
6	22914755	G	T
6	22915178	C	A
6	22915996	T	C
6	22916282	A	C
6	22921737	A	G
6	22922362	A	G
6	22922791	G	A
6	22923656	T	A
6	22923657	T	C
6	22928806	T	C
6	22928835	A	T
6	22939823	T	G
6	22940999	A	G
6	22941017	T	C
6	22941100	G	A
6	22941793	A	T
6	22941796	T	A
6	22942594	A	G
6	22948785	T	G
6	22950650	T	A
6	22950664	A	G
6	22953458	A	G
6	22954742	A	G
6	22961535	C	T
6	22961763	G	A
6	22961947	A	G
6	22961978	A	G
6	22966278	T	C
6	22968159	G	A
6	22968959	T	C
6	22969810	A	G
6	22974942	C	G
6	22974992	A	G
6	22975334	T	G
6	22975658	T	C
6	22976904	A	C
6	22980994	A	G
6	22981076	A	C
6	22981793	T	C
6	22981812	G	A
6	22981814	G	A
6	22982725	G	C
6	22982920	C	A
6	22984311	A	T
6	22985514	T	C
6	22986262	T	C
6	22986568	T	C
6	22993031	T	C
6	22993379	C	T
6	22997222	T	C
6	22998348	A	C
6	22998453	G	C
6	23000701	C	T
6	23003818	C	G
6	23004001	G	A
6	23006848	A	G
6	23008377	G	A
6	23014603	A	G
6	23015871	C	T
6	23016500	T	C
6	23021416	T	C
6	23026399	C	T
6	23028245	T	G
6	23029086	T	G
6	23029725	G	C
6	23030601	A	G
6	23031948	C	T
6	23036020	T	C
6	23037042	C	T
6	23038045	C	T
6	23038078	T	A
6	23038216	T	C
6	23047189	A	G
6	23047377	G	C
6	23047890	T	A
6	23050081	G	A
6	23050965	A	G
6	23052178	C	T
6	23052754	T	G
6	23053097	A	T
6	23060168	G	A
6	23060396	T	C
6	23060714	G	C
6	23063511	T	A
6	23066961	C	G
6	23071714	A	G
6	23072464	A	G
6	23073974	A	G
6	23074682	C	G
6	23075321	C	A
6	23076268	A	C
6	23081938	G	C
6	23082832	G	T
6	23083632	G	A
6	23085026	G	A
6	23085028	C	T
6	23087295	T	C
6	23090115	C	A
6	23096735	A	T
6	23096736	A	C
6	23104617	T	A
6	23106002	A	G
6	23106207	C	T
6	23107230	G	A
6	23112715	T	G
6	23115736	A	T
6	23116630	A	G
6	23118769	C	T
6	23128164	C	T
6	23135286	G	C
6	23136951	C	T
6	23137030	G	A
6	23141838	C	T
6	23149802	A	G
6	23161691	T	A
6	23170123	C	G
6	23183813	A	G
6	23184832	C	G
6	23185451	A	G
6	23186998	T	C
6	23206979	G	T
6	23217922	T	G
6	23217923	T	A
6	23239456	A	G
6	23239476	T	C
6	23239936	A	G
6	23240924	C	T
6	23241195	A	G
6	23250731	T	C
6	23253183	C	T
6	23259751	T	G
6	23267585	T	C
6	23283014	G	T
6	23283392	G	A
6	23284501	G	C
6	23288509	T	G
6	23318231	G	C
6	23320114	A	G
6	23325684	G	A
6	23326234	A	G
6	23326546	A	G
6	23339266	T	C
6	23377075	T	C
6	23377284	T	A
6	23382748	C	T
6	23390944	A	C
6	23448384	C	T
6	23456300	A	G
6	23457022	C	T
6	23457104	G	C
6	23472332	C	A
6	23478638	C	T
6	23483703	A	G
6	23483929	G	C
6	24626521	C	T
6	24997153	T	C
7	2174258	T	C
7	2177182	C	T
7	2192334	C	T
7	2192339	C	T
7	2193837	T	C
7	2221392	T	C
7	2228752	T	C
7	3367093	C	A
7	5045883	A	G
7	5045885	C	T
7	5808270	T	C
7	5883179	A	C
7	7138770	T	A
7	8253648	G	A
7	8255881	A	G
7	8278109	G	A
7	8278111	A	T
7	8413513	G	A
7	8417488	C	T
7	8538153	G	A
7	8575846	A	G
7	8638331	C	T
7	8638356	T	G
7	8638357	C	T
7	8770261	G	C
7	8775974	T	C
7	8797282	T	A
7	8802637	T	C
7	8802638	A	C
7	8824221	T	C
7	8824247	C	G
7	8903096	C	T
7	8917871	G	A
7	8927918	T	C
7	9342718	C	A
7	9344803	G	A
7	9424949	C	T
7	9577675	T	A
7	9628089	A	G
7	9628092	T	C
7	9819987	C	G
7	9820014	A	G
7	9932205	T	G
7	10098350	G	A
7	10447673	C	A
7	10912154	T	G
7	12391199	G	C
7	12986146	T	C
7	13296934	A	C
7	13297020	T	G
7	13297330	C	T
7	13372345	A	G
7	13568468	A	G
7	13579635	C	G
7	13754303	G	C
7	13757458	T	C
7	13779591	T	C
7	13784057	G	A
7	13798908	T	C
7	13866716	A	C
7	13917434	C	T
7	13942450	C	G
7	13947584	T	G
7	13970883	A	G
7	14021377	A	G
7	14100722	C	A
7	14107668	T	C
7	14226160	A	G
7	14279484	T	C
7	14454188	T	G
7	14488981	T	C
7	14649372	C	T
7	14649385	C	T
7	14718435	A	G
7	14881649	G	T
7	14894483	A	T
7	14906274	A	G
7	14928462	A	G
7	15103639	T	G
7	15125658	C	T
7	15132064	T	C
7	15134109	A	G
7	15135048	T	C
7	15135667	T	C
7	15148668	A	G
7	15217089	T	C
7	15466094	G	A
7	15636600	T	A
7	15643459	A	G
7	15687173	A	C
7	15875075	C	T
7	15999307	C	T
7	16629411	A	G
7	16629666	G	A
7	16639966	G	A
7	16753972	A	G
7	16800085	T	C
7	16800124	G	T
7	16864144	C	A
7	16871483	C	G
7	16874510	A	C
7	16933245	G	A
7	16937523	T	C
7	16937681	T	C
7	16942126	C	T
7	17019515	G	A
7	17101779	T	A
7	17129933	T	C
7	17316913	A	T
7	17339075	T	C
7	17355138	G	T
7	17376583	A	G
7	17452100	C	G
7	17468105	T	A
7	17468195	T	C
7	17500299	T	G
7	17530257	G	A
7	17542963	A	T
7	17719621	C	T
7	17744332	C	T
7	17751054	C	T
7	17805177	C	A
7	17850840	G	A
7	17889998	A	C
7	17996117	G	A
7	17998052	G	A
7	18003510	T	G
7	18023078	C	T
7	18192968	A	G
7	18192970	G	T
7	18197700	T	G
7	18226973	A	G
7	18277599	A	G
7	18305974	A	G
7	18560146	T	A
7	18560160	C	T
7	18582035	C	T
7	18585400	A	C
7	18706513	C	T
7	18795847	G	T
7	18795852	T	A
7	18796522	T	G
7	18797094	C	T
7	18797095	C	T
7	18798430	A	C
7	18798452	G	A
7	18798759	T	C
7	18798771	T	A
7	18798774	A	G
7	18799710	T	C
7	18799915	T	C
7	18799991	C	T
7	18800286	C	T
7	19475419	A	G
7	19559736	C	T
7	19572902	G	A
7	19573005	C	T
7	19658262	C	A
7	19663039	T	G
7	19663121	A	G
7	19663210	A	T
7	19663211	C	G
7	19663217	A	C
7	19663387	T	G
7	19663664	T	G
7	19663667	A	G
7	19664127	A	G
7	19703517	T	G
7	19715920	T	C
7	19719384	C	T
7	19734639	T	C
7	19738226	A	T
7	19795235	G	T
7	19823155	G	A
7	19823182	T	C
7	19825537	A	C
7	19825750	G	A
7	19861537	T	C
7	19861541	G	A
7	19878507	A	G
7	19943151	G	A
7	19946283	G	C
7	19946388	A	G
7	19988559	A	T
7	19993824	T	G
7	19993832	A	C
7	20001190	A	G
7	20030325	T	G
7	20062098	C	T
7	20064557	A	G
7	20104345	G	A
7	20130198	G	A
7	20135625	T	C
7	20156084	G	T
7	20162107	A	G
7	20178472	A	G
7	20204286	A	T
7	20215817	C	G
7	20273433	G	A
7	20327962	A	G
7	20328699	T	G
7	20330053	C	T
7	20331129	C	T
7	20339474	A	T
7	20425566	G	A
7	20435140	G	T
7	20440900	A	T
7	20441924	T	C
7	20468387	T	A
7	20485485	C	T
7	20505750	G	T
7	20512584	T	G
7	20515196	A	C
7	20630372	T	G
7	20630376	C	T
7	20649781	C	T
7	20739445	C	A
7	20763983	G	A
7	20857379	T	C
7	20915386	T	C
7	21230812	A	C
7	21339782	T	C
7	21364120	C	T
7	21433077	T	C
7	21450045	C	T
7	21456239	C	T
7	21555563	T	C
7	21582498	G	A
7	21640335	T	C
7	21656402	A	T
7	21670544	C	T
7	21699550	C	A
7	21699551	C	T
7	21710127	T	A
7	21725407	A	C
7	21737344	C	T
7	21741166	C	T
7	21741418	C	T
7	21759551	T	A
7	21792955	T	A
7	21825174	G	A
7	21865808	T	C
7	21883682	A	G
7	21930164	C	A
7	22005820	C	A
7	22030466	T	A
7	22073736	T	C
7	22074842	A	G
7	22186000	T	C
7	22248516	A	C
7	22254736	C	T
7	22362201	A	G
7	22369078	G	C
7	22449516	G	A
7	22451071	G	A
7	22485105	C	T
7	22485394	A	G
7	22548430	G	A
7	22557703	C	T
7	22665175	C	G
7	22672979	T	C
7	22687568	C	T
7	22812844	T	C
7	22813275	T	C
7	22846984	T	C
7	22862887	A	C
7	22905615	T	G
7	22960047	T	C
7	22960441	C	A
7	22965026	T	G
7	22965288	A	G
7	22965355	T	A
7	22997683	T	A
7	23039784	C	T
7	23085820	T	C
7	23086038	T	C
7	23086040	C	T
7	23149777	T	G
7	23166858	A	G
7	23167729	T	C
7	23178226	C	T
7	23197734	T	C
7	23239307	T	G
7	23271538	G	T
7	23300036	T	A
7	23374417	T	A
7	23379551	A	G
7	23381140	G	A
7	23393487	A	T
7	23402310	T	A
7	23409662	T	C
7	23409751	G	A
7	23412591	G	C
7	23429982	A	G
7	23433584	C	T
7	23433664	T	C
7	23441237	T	C
7	23442257	T	C
[truncated: 21,864 more rows]
