# Supplementary material for: Whole-genome resequencing of large yellow croaker (Larimichthys crocea) reveals the population structure and signatures of environmental adaptation
Source: Sci Rep. 2021 May 27;11:11235. doi: 10.1038/s41598-021-90645-1 (PMC8159941; doi:10.1038/s41598-021-90645-1)
Supplement: Supplementary file 6 — Supplementary Table S6. [file 41598_2021_90645_MOESM6_ESM.xlsx]

## Sheet: Table S6
Supplementary Table 6. Genes in regions with high Fst values between the Zhoushan sea-captured population and the Zhoushan farmed population
Chromosome	Start (bp)	End (bp)	Strand	Gene ID	Gene symbol	Gene name
1	3121889	3216057	-	ENSLCRG00005023340	ralgps1	ral gef with ph domain and sh3 binding motif 1
1	3222847	3242374	-	ENSLCRG00005023345	rictorb	rapamycin-insensitive companion of mtor
1	3246668	3255744	+	ENSLCRG00005023358	derl2	derlin 2
1	20395186	20418155	-	ENSLCRG00005006035	pcsk6	proprotein convertase subtilisin/kexin type 6
1	20423747	20440218	-	ENSLCRG00005009823	bnc1	basonuclin 1
1	23429976	23431246	-	ENSLCRG00005016382	nanos1	nanos homolog 1
1	23436547	23439433	-	ENSLCRG00005016384	ctsz	cathepsin z
1	26598960	26616407	-	ENSLCRG00005004345	apln	apelin
1	26661386	26683175	+	ENSLCRG00005004362	xpnpep2	x-prolyl aminopeptidase 2
1	27061642	27083970	-	ENSLCRG00005008730	map7d3	ensconsin
1	27111694	27116626	+	ENSLCRG00005008736	tmtops3a	pinopsin
1	27118581	27121182	+	ENSLCRG00005008737	cd40lg	tumor necrosis factor ligand superfamily member 6
1	27123781	27147112	-	ENSLCRG00005008745	arhgef6	rac/cdc42 guanine nucleotide exchange factor 6
1	29329660	29447372	+	ENSLCRG00005005197	pcdh11	protocadherin-11 x-linked
1	29520311	29540484	-	ENSLCRG00005005199	klhl4	kelch-like protein 4
1	29922273	29943240	+	ENSLCRG00005007246	slc43a1a	solute carrier family 43 member 1
1	29943808	29949040	-	ENSLCRG00005007267	med19a	mediator complex subunit 19
1	29943808	29950028	-	ENSLCRG00005007264	si:dkey-6i22.5	polyamine-modulated factor 1
1	29950208	29953197	+	ENSLCRG00005007271	tmx2a	thioredoxin related transmembrane protein 2
1	29955789	29961732	-	ENSLCRG00005007344	zdhhc5b	zinc finger dhhc-type containing 5
1	30139420	30164394	+	ENSLCRG00005008583	ppp2r2c	serine/threonine-protein phosphatase 2a 55 kda regulatory subunit b gamma isoform
1	30166645	30173588	-	ENSLCRG00005009565	wfs1b	wolframin er transmembrane glycoprotein
1	30179583	30201828	+	ENSLCRG00005009590	jakmip1	janus kinase and microtubule-interacting protein 1
1	30256534	30259211	-	ENSLCRG00005010305	tlx3	t-cell leukemia homeobox protein 3-like
1	30508768	30534497	+	ENSLCRG00005011296	csnk1a1	casein kinase 1 alpha 1
1	32666347	32736878	+	ENSLCRG00005000583	rims1	regulating synaptic membrane exocytosis protein 1
1	32745265	32852069	+	ENSLCRG00005001017	kcnq5b	potassium voltage-gated channel subfamily kqt member 5
1	32916551	32934050	-	ENSLCRG00005002138	rin2	ras and rab interactor 2
1	32953468	33009794	-	ENSLCRG00005002139	slc24a3	solute carrier family 24 member 3
3	16983409	17105498	-	ENSLCRG00005017562	scd1	acyl-coa desaturase
3	17099365	17201869	+	ENSLCRG00005017601	zmiz1a	zinc finger miz domain-containing protein 1
4	4709698	4728718	+	ENSLCRG00005023755	apba1b	amyloid-beta a4 precursor protein-binding family a member 1
4	4729413	4761497	-	ENSLCRG00005023764	tjp2a	tight junction protein 2
4	4764024	4778877	-	ENSLCRG00005023788	pip5k1ba	phosphatidylinositol 4-phosphate 5-kinase type-1 beta
4	4928629	4997229	+	ENSLCRG00005023791	efna5a	ephrin-a5b
4	5077997	5079852	+	ENSLCRG00005023795	gadd45gb.1	growth arrest and dna damage-inducible protein gadd45 gamma-like
9	1854323	2034665	-	ENSLCRG00005015389	unc5da	netrin receptor unc5d
9	2162504	2170930	-	ENSLCRG00005016480	dab2	dab adaptor protein 2
9	2170875	2187127	+	ENSLCRG00005016489	c9	complement c9
9	2188430	2190004	-	ENSLCRG00005016493	gas1b	growth arrest-specific 1b
9	2219412	2229367	+	ENSLCRG00005016497	kank1b	kn motif and ankyrin repeat domain-containing protein 1
9	2234431	2241860	+	ENSLCRG00005016499	si:dkey-226m8.10	probable global transcription activator snf2l2
9	2281844	2305011	+	ENSLCRG00005016502	lrrc8aa	leucine rich repeat containing 8 vrac subunit a
9	2311781	2316462	+	ENSLCRG00005016503	phyhd1	phytanoyl-coa dioxygenase domain containing 1
9	2317848	2319419	-	ENSLCRG00005016504	dolk	dolichol kinase
9	2321243	2334643	+	ENSLCRG00005016511	nup188	nucleoporin 188
9	2465330	2467258	-	ENSLCRG00005017749	b3gnt10	udp-glcnac:betagal beta-1 2c3-n-acetylglucosaminyltransferase 10 (putative)
9	2469938	2476201	+	ENSLCRG00005017758	psmd5	proteasome 26s subunit 2c non-atpase 5
9	2478601	2508956	+	ENSLCRG00005017821	kcnt1	potassium channel subfamily t member 2
9	2511035	2530532	-	ENSLCRG00005017883	camsap1a	calmodulin-regulated spectrin-associated protein 1-b
9	2532875	2555529	-	ENSLCRG00005018363	notch1a	notch receptor 1
9	2596349	2612677	+	ENSLCRG00005019856	rpl28	ribosomal protein l28
9	2616115	2617997	-	ENSLCRG00005019859	pdcl	phosducin-like
9	2619838	2630372	-	ENSLCRG00005000266	ptgs1	prostaglandin g/h synthase 1
9	2632712	2635948	-	ENSLCRG00005000370	rpl37	ribosomal protein l37
9	2640912	2691627	+	ENSLCRG00005000384	st8sia5	st8 alpha-n-acetyl-neuraminide alpha-2 2c8-sialyltransferase 5
9	2664184	2691650	+	ENSLCRG00005000408	loxhd1a	lipoxygenase homology domain-containing protein 1
9	2694496	2706509	-	ENSLCRG00005000440	rnf165a	e3 ubiquitin-protein ligase rnf165
9	2712877	2721423	-	ENSLCRG00005000446	c18orf25	chromosome ix c18orf25 homolog
9	2721766	2769361	+	ENSLCRG00005000450	dnlz	dnl-type zinc finger
9	2722701	2769361	+	ENSLCRG00005000456	uck1	uridine-cytidine kinase 1
9	2728766	2769361	-	ENSLCRG00005000470	rapgef1b	rap guanine nucleotide exchange factor 1
9	2867933	2927685	+	ENSLCRG00005002186	ntng2b	netrin g2b
9	2958918	2965940	-	ENSLCRG00005002189	dolpp1	dolichyldiphosphatase 1
9	2970591	2977396	-	ENSLCRG00005002192	miga2	mitoguardin 2
9	2987122	2995926	+	ENSLCRG00005002193	st6galnac4	alpha-n-acetylgalactosaminide alpha-2 2c6-sialyltransferase 3
9	2998452	3002913	+	ENSLCRG00005002196	st6galnac6	st6 n-acetylgalactosaminide alpha-2 2c6-sialyltransferase 6
9	3004974	3010193	-	ENSLCRG00005002200	spout1	spout domain containing methyltransferase 1
9	3011875	3017489	-	ENSLCRG00005002729	kyat1	kynurenine aminotransferase 1
9	3020192	3023837	-	ENSLCRG00005002736	surf6	surfeit 6
9	3023515	3027190	+	ENSLCRG00005002739	surf1	surfeit locus protein 1
9	3032917	3035848	+	ENSLCRG00005002789	rpl7a	ribosomal protein l7a
9	3035834	3037310	-	ENSLCRG00005003004	surf1	surf1 cytochrome c oxidase assembly factor
9	3043583	3055579	+	ENSLCRG00005003028	usp20	ubiquitin specific peptidase 20
9	3065839	3068936	+	ENSLCRG00005003277	ptges	prostaglandin e synthase
9	3077603	3143224	-	ENSLCRG00005003305	garnl3	gtpase activating rap/rangap domain like 3
9	3186864	3222216	-	ENSLCRG00005004609	si:dkey-34e4.1	carboxyl-terminal pdz ligand of neuronal nitric oxide synthase protein
9	3227041	3235040	-	ENSLCRG00005004611	cacfd1	calcium channel flower domain containing 1
9	3236001	3241071	-	ENSLCRG00005004614	ptcd2	pentatricopeptide repeat domain 2
9	3246500	3264451	-	ENSLCRG00005004616	map1b	microtubule associated protein 1b
9	3299130	3303451	+	ENSLCRG00005004617	ptger4b	prostaglandin e2 receptor ep4 subtype
9	3308325	3321034	-	ENSLCRG00005004619	ttc33	tetratricopeptide repeat domain 33
9	3341758	3346152	-	ENSLCRG00005004767	psmb10	proteasome subunit beta type-7
9	3352267	3365004	-	ENSLCRG00005004774	aif1l	allograft inflammatory factor 1 like
9	3391175	3492113	-	ENSLCRG00005004791	lamc3	laminin subunit gamma 3
9	3548835	3691812	+	ENSLCRG00005004803	fibcd1	ficolin 2
9	3749665	3758833	+	ENSLCRG00005004807	zgc:63972	protein cuta homolog
9	3908940	3930556	-	ENSLCRG00005004985	ttll11	tubulin tyrosine ligase like 11
9	3944136	3948972	-	ENSLCRG00005004990	mrps2	mitochondrial ribosomal protein s2
9	3951061	3954351	-	ENSLCRG00005004991	ppp1r26	protein phosphatase 1 2c regulatory subunit 26
9	4076478	4094064	-	ENSLCRG00005004992	olfm1b	olfactomedin 1
9	4133352	4187834	-	ENSLCRG00005004998	col5a1	procollagen 2c type v 2c alpha 1
9	4257125	4311506	-	ENSLCRG00005005019	fnbp1b	formin binding protein 1
9	4318704	4333255	+	ENSLCRG00005005782	agpat2	1-acyl-sn-glycerol-3-phosphate acyltransferase alpha
9	4337133	4348443	-	ENSLCRG00005005783	egfl7	epidermal growth factor-like protein 7
9	4373453	4381618	+	ENSLCRG00005005786	tor1	torsin-1a
9	4384240	4387628	-	ENSLCRG00005005788	nsa2	nsa2 ribosome biogenesis factor
9	4388173	4394152	+	ENSLCRG00005005797	gfm2	g elongation factor mitochondrial 2
9	4394662	4401190	-	ENSLCRG00005005847	hexb	hexosaminidase subunit beta
9	4411554	4413329	+	ENSLCRG00005006223	enc1	ectodermal-neural cortex 1
9	4506447	4548447	-	ENSLCRG00005006225	arhgef28a	rho guanine nucleotide exchange factor 28
9	4553614	4556530	+	ENSLCRG00005006233	ankra2	ankyrin repeat family a member 2
9	4558466	4560997	-	ENSLCRG00005006241	btf3	basic transcription factor 3
9	4570702	4571763	+	ENSLCRG00005006254	foxd1	forkhead box d1
9	4638961	4639760	-	ENSLCRG00005006256	tmem174	transmembrane protein 174
9	4649123	4688679	-	ENSLCRG00005006297	fcho2	fch and mu domain containing endocytic adaptor 2
9	4689951	4711891	-	ENSLCRG00005008667	tnpo1	transportin 1
9	4715489	4723713	+	ENSLCRG00005008720	mob1bb	mob kinase activator 1b
9	4729001	4758032	+	ENSLCRG00005008735	slc4a4b	electrogenic sodium bicarbonate cotransporter 1-like
9	4760367	4765296	+	ENSLCRG00005010046	atp5fa1	atp synthase subunit alpha 2c mitochondrial
9	4769866	4774422	-	ENSLCRG00005010224	zgc:122979	dnaj homolog subfamily b member 5
9	4807158	4813700	-	ENSLCRG00005016543	zgc:73226	bcl2/adenovirus e1b 19 kda protein-interacting protein 3
9	4864874	4890191	+	ENSLCRG00005016545	pcsk5a	proprotein convertase subtilisin/kexin type 5
9	4889240	4902234	-	ENSLCRG00005016551	prune2	protein prune homolog 2
9	4903869	4924453	-	ENSLCRG00005016552	gna14	guanine nucleotide-binding protein subunit alpha-14
9	4925978	4936591	-	ENSLCRG00005016554	hnrpkl	heterogeneous nuclear ribonucleoprotein k
9	4941916	4954701	+	ENSLCRG00005016556	ntrk2b	bdnf/nt-3 growth factors receptor
9	4960862	4968581	-	ENSLCRG00005016633	kcmf1	potassium channel modulatory factor 1
9	4971428	5017890	-	ENSLCRG00005016642	itga1	integrin subunit alpha 1
9	5037706	5044462	+	ENSLCRG00005016914	si:dkey-27b3.2	golgi phosphoprotein 3
9	5132987	5155973	-	ENSLCRG00005016933	hook3	hook microtubule tethering protein 3
9	5159832	5162370	-	ENSLCRG00005018505	rnf170	e3 ubiquitin-protein ligase rnf170
9	5164982	5168403	+	ENSLCRG00005018507	gpn3	gpn-loop gtpase 3
9	5168946	5172677	+	ENSLCRG00005018513	arpc3	actin related protein 2/3 complex subunit 3
9	5174473	5178494	-	ENSLCRG00005018516	ube2g1b	ubiquitin-conjugating enzyme e2 g1
9	5481081	5486276	-	ENSLCRG00005003477	noc4l	nucleolar complex associated 4 homolog
9	5487599	5489745	-	ENSLCRG00005003500	pus1	pseudouridine synthase 1
9	5520790	5600382	+	ENSLCRG00005004556	bcr	breakpoint cluster region protein
9	5625511	5641528	+	ENSLCRG00005005405	si:ch73-62l21.1	calcium/calmodulin-dependent protein kinase kinase 2
9	5652365	5688303	-	ENSLCRG00005006470	nsmfa	nmda receptor synaptonuclear signaling and neuronal migration factor
9	5738320	5741754	-	ENSLCRG00005007281	clic3	chloride intracellular channel protein 4
9	5746817	5748891	+	ENSLCRG00005007283	fut7	alpha-(1 2c3)-fucosyltransferase 7
9	5750792	5753827	-	ENSLCRG00005007284	pou5f3	pou domain 2c class 5 2c transcription factor 1-like
9	5758745	5777665	-	ENSLCRG00005007297	npdc1a	neural proliferation differentiation and control protein 1
9	5779782	5789044	-	ENSLCRG00005007301	si:ch211-282j22.3	er degradation-enhancing alpha-mannosidase-like protein 3
9	5789762	5794824	+	ENSLCRG00005007312	anxa3b	annexin a3
9	5794387	5804146	-	ENSLCRG00005007353	rcl1	rna terminal phosphate cyclase like 1
9	5803296	5808929	+	ENSLCRG00005007367	ak3	adenylate kinase 3
9	5814458	5819396	-	ENSLCRG00005007372	cdc37l1	cell division cycle 37 like 1
9	5828714	5870413	+	ENSLCRG00005007375	exd3	exonuclease 3'-5' domain containing 3
9	5878814	5879152	+	ENSLCRG00005007378	nrarpa	notch regulated ankyrin repeat protein
9	5896317	5900340	-	ENSLCRG00005007380	ambp	alpha-1-microglobulin/bikunin precursor
9	5904483	5907193	-	ENSLCRG00005007384	ptgdsa	lipocalin 2
9	5912925	5925109	-	ENSLCRG00005007425	slc27a4	solute carrier family 27 member 4
9	5928340	5934435	-	ENSLCRG00005009320	swi5	swi5 homologous recombination repair protein
9	5938063	5944127	-	ENSLCRG00005009321	fam163ba	protein fam163b
9	5967549	5979280	+	ENSLCRG00005009322	dbh	dopamine beta-hydroxylase
9	5981578	6017282	-	ENSLCRG00005009323	sardh	sarcosine dehydrogenase
9	6021840	6031991	-	ENSLCRG00005009424	cercam	procollagen galactosyltransferase 2
9	6046869	6057314	-	ENSLCRG00005009748	urm1	ubiquitin related modifier 1
9	6063622	6110686	-	ENSLCRG00005009778	sh2d3ca	sh2 domain-containing protein 3c
9	6194728	6211494	+	ENSLCRG00005011009	strbp	spermatid perinuclear rna binding protein
9	6229648	6293312	-	ENSLCRG00005011428	rabgap1	rab gtpase activating protein 1
9	6299945	6313244	-	ENSLCRG00005012111	rc3h2	ring finger and ccch-type domains 2
9	6342423	6358808	+	ENSLCRG00005012127	jak2a	tyrosine-protein kinase jak2
9	6361487	6362537	-	ENSLCRG00005012250	rln1	relaxin-3
9	6364095	6377857	-	ENSLCRG00005012253	plgrkt	plasminogen receptor with a c-terminal lysine
9	6405669	6462119	-	ENSLCRG00005012256	morn5	morn repeat containing 5
9	6422600	6433706	+	ENSLCRG00005012263	rbm18	rna binding motif protein 18
9	6436709	6450887	+	ENSLCRG00005012268	lhx6	lim homeobox 6
9	6463399	6470526	+	ENSLCRG00005012273	ndufa8	nadh:ubiquinone oxidoreductase subunit a8
9	6493413	6505079	+	ENSLCRG00005012281	si:ch211-243g18.2	keratin 2c type i cytoskeletal 18
9	6511343	6513596	-	ENSLCRG00005012286	rbp4l	purpurin
9	6517286	6526283	+	ENSLCRG00005012298	pde6b	rod cgmp-specific 3' 2c5'-cyclic phosphodiesterase subunit beta
9	6528227	6530462	-	ENSLCRG00005012770	atp5mea	atp synthase membrane subunit ea
9	6532302	6545482	-	ENSLCRG00005012772	fybb	fyn binding protein 1
9	6547651	6553992	-	ENSLCRG00005012773	ccdc80l2	coiled-coil domain-containing protein 80
9	6557674	6586714	+	ENSLCRG00005012777	nnt	nad(p) transhydrogenase 2c mitochondrial
9	6638507	6655098	-	ENSLCRG00005012876	fgf10a	fibroblast growth factor 5
9	6694848	6729472	-	ENSLCRG00005012880	rai14	retinoic acid induced 14
9	6734686	6745666	+	ENSLCRG00005012889	scarb2c	lysosome membrane protein 2
9	6764434	6767656	-	ENSLCRG00005013655	fam166b	protein fam166b
9	6776024	6777594	-	ENSLCRG00005013656	rnf208	ring finger protein 208
9	6788633	6796740	-	ENSLCRG00005013663	slc5a1	solute carrier family 5 member 1
9	6816944	6828109	-	ENSLCRG00005014219	gnaz	g protein subunit alpha z
9	6849419	6873480	+	ENSLCRG00005014222	sppl3	signal peptide peptidase like 3
9	6891838	6899408	-	ENSLCRG00005014247	nt5c2l1	cytosolic purine 5'-nucleotidase
9	6900922	6906515	-	ENSLCRG00005014335	slc2a11l	solute carrier family 2 2c facilitated glucose transporter member 11
9	6917655	6942434	+	ENSLCRG00005014336	kcnn2	potassium calcium-activated channel subfamily n member 2
9	6945171	6952403	+	ENSLCRG00005014337	drg1	developmentally regulated gtp binding protein 1
9	6968006	6979126	+	ENSLCRG00005014339	slc20a1b	sodium-dependent phosphate transporter 1-b
9	6984076	6987692	-	ENSLCRG00005014386	pcyox1	prenylcysteine oxidase 1
9	6988773	6991209	+	ENSLCRG00005014387	fam136a	family with sequence similarity 136 member a
9	6992944	6997886	-	ENSLCRG00005014388	gmcl1	germ cell-less 1 2c spermatogenesis associated
9	7002810	7009355	+	ENSLCRG00005014398	ggcx	gamma-glutamyl carboxylase
9	7010795	7017321	-	ENSLCRG00005015415	snx24	sorting nexin 24
9	7020276	7025258	-	ENSLCRG00005015418	loxa	protein-lysine 6-oxidase-like
9	7066422	7074844	-	ENSLCRG00005015810	inpp5ja	inositol polyphosphate 5-phosphatase k
9	7084649	7090208	-	ENSLCRG00005015811	slc35e4	solute carrier family 35 member e4
9	7091043	7102631	-	ENSLCRG00005015812	osbp2	oxysterol-binding protein 2
9	7104808	7116158	-	ENSLCRG00005015828	atp6v0a2a	v-type proton atpase 116 kda subunit a
9	7119329	7123334	-	ENSLCRG00005016514	nfkbil1	nfkb inhibitor like 1
9	7130641	7131717	-	ENSLCRG00005016516	aplnrb	apelin receptor b
9	7147033	7153184	-	ENSLCRG00005016518	tbc1d10ab	tbc1 domain family member 10a
9	7155282	7162632	-	ENSLCRG00005016519	pptc7b	protein phosphatase ptc7 homolog
9	7164252	7165688	+	ENSLCRG00005016520	prnpb	translation initiation factor if-2
9	7173086	7186596	-	ENSLCRG00005016522	kcnip3b	calsenilin
9	7191182	7195932	+	ENSLCRG00005016604	trim69	zinc-binding protein a33
9	7197239	7210944	-	ENSLCRG00005016627	bmp1b	bone morphogenetic protein 1-like
9	7212222	7226200	+	ENSLCRG00005019995	antxr1b	anthrax toxin receptor 1
9	7230906	7248099	-	ENSLCRG00005020051	aak1b	ap2-associated protein kinase 1-like
9	7251118	7259998	+	ENSLCRG00005020064	anxa4	annexin a4
9	7270071	7275317	+	ENSLCRG00005020247	prlhr2b	prolactin-releasing peptide receptor
9	7278685	7284172	-	ENSLCRG00005000191	brf2	brf2 rna polymerase iii transcription initiation factor subunit
9	7299765	7308106	-	ENSLCRG00005000281	gpat4	glycerol-3-phosphate acyltransferase 4
9	7316405	7330766	-	ENSLCRG00005000487	cabp1b	calcium-binding protein 1
9	7353925	7364681	-	ENSLCRG00005000509	ggt1b	gamma-glutamyltransferase light chain family member 3
9	7372204	7402517	+	ENSLCRG00005000523	lrrc75bb	leucine-rich repeat-containing protein 75b
9	7412900	7431685	+	ENSLCRG00005000525	rnf34b	e3 ubiquitin-protein ligase rnf34
9	7458966	7460378	+	ENSLCRG00005000554	orai1b	calcium release-activated calcium channel protein 1
9	7499471	7504019	-	ENSLCRG00005000732	car15	carbonic anhydrase 15
9	7507886	7521315	-	ENSLCRG00005000744	dgcr2	digeorge syndrome critical region gene 2
9	7523682	7528440	-	ENSLCRG00005000770	ess2	ess-2 splicing factor homolog
9	7529509	7530652	-	ENSLCRG00005000780	gsc2	goosecoid homeobox 2
9	7539240	7541779	-	ENSLCRG00005000807	rnf185	ring finger protein 185
9	7547200	7550363	+	ENSLCRG00005000823	iscub	iron-sulfur cluster assembly scaffold protein iscu
9	7551628	7552458	-	ENSLCRG00005000834	tmem119b	transmembrane protein 119
9	7560152	7578434	-	ENSLCRG00005000910	coro1cb	coronin-1c-a
9	7583767	7591502	-	ENSLCRG00005002085	ssh1b	protein phosphatase slingshot homolog 1
9	7598527	7605433	-	ENSLCRG00005002685	svopb	synaptic vesicle 2-related protein
9	7607487	7622677	+	ENSLCRG00005003546	myo1hb	unconventional myosin-ih
9	7634754	7636527	+	ENSLCRG00005003581	hspb15	heat shock protein beta-1
9	7639614	7646515	+	ENSLCRG00005003585	taok3b	serine/threonine-protein kinase tao3
9	7650622	7652910	+	ENSLCRG00005003587	m17	il-6 subfamily cytokine m17
9	7653583	7659768	-	ENSLCRG00005003590	tescb	calcineurin b homologous protein 3
9	7699952	7713410	+	ENSLCRG00005003596	cabp7b	calcium-binding protein 7
9	7718525	7722630	-	ENSLCRG00005003598	zmat5	zinc finger matrin-type 5
9	7722699	7724513	+	ENSLCRG00005003599	uqcr10	cytochrome b-c1 complex subunit 9
9	7730333	7739348	-	ENSLCRG00005003606	prodha	proline dehydrogenase 1 2c mitochondrial
9	7740165	7745882	+	ENSLCRG00005004306	srsf9	serine/arginine-rich splicing factor 9
9	7749192	7759248	-	ENSLCRG00005004314	sgsm1b	small g protein signaling modulator 1
9	7763515	7777086	+	ENSLCRG00005004331	git2b	arf gtpase-activating protein git2
9	7779192	7780701	+	ENSLCRG00005004370	gltpb	glycolipid transfer protein
9	7827722	7863934	+	ENSLCRG00005004409	wdr70	wd repeat domain 70
9	7868733	7902699	-	ENSLCRG00005005391	gdnfa	glial cell derived neurotrophic factor
9	7892777	7903555	+	ENSLCRG00005005397	opn4xa	melanopsin-b
9	7920942	7956673	+	ENSLCRG00005005408	pdlim5b	pdz and lim domain protein 5
9	7961925	8007587	+	ENSLCRG00005005416	bmpr1bb	bone morphogenetic protein receptor type-1b
9	8010322	8116815	-	ENSLCRG00005005820	unc5c	netrin receptor unc5c
9	8172213	8186159	+	ENSLCRG00005009538	glis3	zinc finger protein glis3-like
9	8188854	8202295	+	ENSLCRG00005009549	rfx3	regulatory factor x3
9	8207359	8213701	-	ENSLCRG00005011093	smad4a	mothers against decapentaplegic homolog 4
9	8216832	8219835	-	ENSLCRG00005011104	bmp10l	bone morphogenetic protein 10
9	8221704	8238335	-	ENSLCRG00005011106	arvcfa	armadillo repeat protein deleted in velo-cardio-facial syndrome homolog
9	8263908	8274775	-	ENSLCRG00005011128	nup155	nucleoporin 155
9	8276869	8295966	-	ENSLCRG00005011233	nipblb	nipped-b-like protein
9	8299669	8302435	+	ENSLCRG00005011335	mlana	melan-a
9	8302761	8312227	-	ENSLCRG00005011343	kiaa2026	kiaa2026 ortholog
9	8358978	8373224	+	ENSLCRG00005011455	ermp1	endoplasmic reticulum metallopeptidase 1
9	8381574	8411935	-	ENSLCRG00005011482	ric1	ric1 homolog 2c rab6a gef complex partner 1
9	8413909	8417058	+	ENSLCRG00005011489	exosc2	exosome component 2
9	8418713	8451556	+	ENSLCRG00005011496	abl1	abl proto-oncogene 1 2c non-receptor tyrosine kinase
9	8455819	8465648	-	ENSLCRG00005011551	rab14	rab14 2c member ras oncogene family
9	8480546	8490311	+	ENSLCRG00005011592	ddx54	dead-box helicase 54
9	8520896	8546563	-	ENSLCRG00005012543	tbx5a	t-box transcription factor tbx5-a
9	8555710	8579049	-	ENSLCRG00005012545	tbx3a	t-box transcription factor 3
9	10401084	10410444	+	ENSLCRG00005002338	tmem38b	trimeric intracellular cation channel type b
9	10452994	10500282	+	ENSLCRG00005002344	znf462	zinc finger protein 462
9	11232069	11299766	-	ENSLCRG00005004918	hcn1	potassium/sodium hyperpolarization-activated cyclic nucleotide-gated channel 1
9	12200279	12233865	-	ENSLCRG00005008618	mmp17a	matrix metallopeptidase 17
5	2865131	2924399	+	ENSLCRG00005016135	si:dkey-288a3.2	protein phosphatase 1 regulatory subunit 37
5	2936734	2943761	-	ENSLCRG00005000083	ak7b	adenylate kinase 7
5	2945022	2954292	-	ENSLCRG00005000160	galcb	galactosylceramidase
5	4950174	5005961	-	ENSLCRG00005000985	gabrb1	gamma-aminobutyric acid type a receptor beta1 subunit
5	5250708	5290062	+	ENSLCRG00005001008	syne3	spectrin repeat containing nuclear envelope family member 3
6	22017941	22041400	+	ENSLCRG00005023947	cd109	cd109 molecule
6	22152967	22266840	-	ENSLCRG00005023949	col12a1b	collagen alpha-1(xii) chain
6	22273693	22277928	-	ENSLCRG00005023955	cox7a2	cytochrome c oxidase subunit 7a2 2c mitochondrial
6	22280122	22283994	-	ENSLCRG00005023956	tmem30ab	cell cycle control protein 50a
6	22289079	22304889	-	ENSLCRG00005023957	filip1b	filamin a interacting protein 1
6	22328118	22347657	+	ENSLCRG00005023958	senp6	sumo specific peptidase 6
6	22351962	22451867	+	ENSLCRG00005023959	myo6a	unconventional myosin-vi
6	22554589	22556679	-	ENSLCRG00005002264	htr1b	5-hydroxytryptamine receptor 1b
6	22564366	22598534	+	ENSLCRG00005002267	mei4	meiosis-specific 2c mei4 homolog (s. cerevisiae)
6	22626891	22633834	+	ENSLCRG00005002270	nt5e	5'-nucleotidase
6	22635915	22649015	-	ENSLCRG00005002286	snx14	sorting nexin-14
6	22651311	22659686	+	ENSLCRG00005002395	syncrip	heterogeneous nuclear ribonucleoprotein q
6	22685631	22691256	-	ENSLCRG00005002486	hey2	hes related family bhlh transcription factor with yrpw motif 2
6	22778932	22783711	+	ENSLCRG00005002530	slc35d3	solute carrier family 35 member d3
6	22797080	22803087	-	ENSLCRG00005002541	txlnba	taxilin beta
6	22870649	22910632	-	ENSLCRG00005002556	nmbr	neuromedin b receptor
6	22915605	22919753	+	ENSLCRG00005002562	cx23	gap junction protein epsilon 1
6	22925307	22973705	+	ENSLCRG00005002570	vta1	vesicle trafficking 1
6	22977987	23048349	+	ENSLCRG00005002593	adgrg6	adhesion g protein-coupled receptor g6
6	23091433	23097128	+	ENSLCRG00005002742	si:ch211-195d17.2	transcription factor e2f6
6	23223633	23226236	-	ENSLCRG00005002784	tmem242	transmembrane protein 242
6	23226753	23232589	+	ENSLCRG00005002794	zdhhc14	probable palmitoyltransferase zdhhc14
6	23234138	23248062	+	ENSLCRG00005002838	rrm2	ribonucleoside-diphosphate reductase subunit m2
6	23239681	23244146	-	ENSLCRG00005003574	lgals8a	galectin-8-like
6	23250057	23256074	-	ENSLCRG00005003582	klf11a	krueppel-like factor 11
6	23267532	23272062	-	ENSLCRG00005003586	taf1b	tata-box binding protein associated factor 2c rna polymerase i subunit b
6	23426128	23445791	+	ENSLCRG00005005994	fgfr1op	fgfr1 oncogene partner
6	23449236	23450405	+	ENSLCRG00005005998	ccr6a	c-c motif chemokine receptor 6
6	23457379	23471970	-	ENSLCRG00005006001	kif26aa	kinesin-like protein kif26a
7	2146063	2190125	+	ENSLCRG00005005868	ksr1b	kinase suppressor of ras 1
7	2212737	2219827	+	ENSLCRG00005005875	gal-9	galectin-9
7	17717417	17725166	-	ENSLCRG00005004057	srprb	srp receptor subunit beta
7	17723965	17746511	+	ENSLCRG00005004064	col26a1	collagen alpha-1(xxvi) chain
7	17748024	17760052	-	ENSLCRG00005004070	myl10	myosin regulatory light chain 2b 2c cardiac muscle isoform
7	19792211	19796652	-	ENSLCRG00005010558	olfcu1	extracellular calcium-sensing receptor-like
7	23532760	23824415	+	ENSLCRG00005011043	robo2	roundabout guidance receptor 2
8	8097308	8270905	+	ENSLCRG00005022688	znf536	zinc finger protein 536
8	8436014	8472394	-	ENSLCRG00005022690	tshz3b	teashirt zinc finger homeobox 3
8	8859017	9125843	-	ENSLCRG00005022736	si:ch211-186j3.6	neural-cadherin-like
8	27341639	27366936	-	ENSLCRG00005001291	lama1	laminin subunit alpha 1
8	33852733	33881563	-	ENSLCRG00005022336	fam207a	family with sequence similarity 207 member a
8	33886332	33901858	-	ENSLCRG00005022354	plcd4a	1-phosphatidylinositol 4 2c5-bisphosphate phosphodiesterase delta-4
8	33907179	33910117	-	ENSLCRG00005022444	cnot9	ccr4-not transcription complex subunit 9
8	33911403	33918404	-	ENSLCRG00005022447	carm1l	histone-arginine methyltransferase carm1-like
10	143023	160458	-	ENSLCRG00005019568	upf2	upf2 regulator of nonsense mediated mrna decay
10	168626	173583	-	ENSLCRG00005019585	slc35e3	solute carrier family 35 member e3
10	175180	185113	-	ENSLCRG00005019593	mdm2	e3 ubiquitin-protein ligase mdm2
10	1027450	1070270	+	ENSLCRG00005007955	apbb2b	amyloid-beta a4 precursor protein-binding family b member 2
10	1099584	1138119	+	ENSLCRG00005008223	rbm47	rna binding motif protein 47
10	1311674	1350392	-	ENSLCRG00005008275	doc2d	double c2-like domain-containing protein beta
10	1389066	1398899	-	ENSLCRG00005008285	lonrf1l	lon peptidase n-terminal domain and ring finger 1
10	1405395	1479312	-	ENSLCRG00005008299	dlc1	rho gtpase-activating protein 7
10	2195440	2486761	-	ENSLCRG00005009175	ctnna2	catenin alpha 2
10	2649294	2650958	-	ENSLCRG00005010130	odam	gamma-gliadin
10	2669770	2674696	-	ENSLCRG00005010135	aptx	aprataxin
10	2675460	2680051	+	ENSLCRG00005010136	dnaja1	dnaj heat shock protein family (hsp40) member a1
10	2684248	2692272	-	ENSLCRG00005010138	smu1b	wd40 repeat-containing protein smu1
10	2697214	2703061	-	ENSLCRG00005010141	rps6	ribosomal protein s6
10	2705486	2716785	+	ENSLCRG00005010154	acer2	alkaline ceramidase 2
10	2718868	2727576	+	ENSLCRG00005010157	tspan5b	tetraspanin-5
10	2733423	2745836	+	ENSLCRG00005010184	mttp	microsomal triglyceride transfer protein
10	2775466	2782148	+	ENSLCRG00005011907	lgi2b	leucine-rich repeat lgi family member 2
10	2784264	2789965	+	ENSLCRG00005011913	ccdc149b	coiled-coil domain-containing protein 149
10	2791529	2793813	-	ENSLCRG00005012033	sod3	superoxide dismutase 3
10	2795262	2803258	+	ENSLCRG00005012047	dhx15	pre-mrna-splicing factor atp-dependent rna helicase dhx15
10	2803156	2807839	-	ENSLCRG00005012887	slc22a7b.3	solute carrier family 22 member 7b 2c tandem duplicate 3
10	2822899	2826948	+	ENSLCRG00005012915	synpo2b	synaptopodin-2-like
10	2838508	2847030	+	ENSLCRG00005012917	usp53b	ubiquitin specific peptidase 53b
10	2858496	2860716	-	ENSLCRG00005012920	i-fabpb	fatty acid-binding protein 2c intestinal
10	2862534	2877788	-	ENSLCRG00005012922	gucy1b1	guanylate cyclase 1 soluble subunit beta 1
10	2878824	2888483	-	ENSLCRG00005012928	gucy1a1	guanylate cyclase 1 soluble subunit alpha 1
10	2946858	2949011	-	ENSLCRG00005013474	helt	helt bhlh transcription factor
10	2946858	2969843	+	ENSLCRG00005012943	acsl1a	long-chain-fatty-acid--coa ligase 1
10	2971743	2976214	-	ENSLCRG00005013476	primpol	primase and dna directed polymerase
10	2984148	2990339	-	ENSLCRG00005013482	tacr3l	neuromedin-k receptor
10	2996971	3002759	+	ENSLCRG00005013507	acy3.2	n-acyl-aromatic-l-amino acid amidohydrolase (carboxylate-forming) b
10	3004694	3007799	-	ENSLCRG00005002377	cldnd1	claudin domain-containing protein 1
10	3012066	3018266	-	ENSLCRG00005002526	glb1	galactosidase beta 1
10	3018993	3055160	+	ENSLCRG00005005049	si:ch211-217k17.7	coiled-coil domain containing 86
10	3078029	3085735	+	ENSLCRG00005005051	smox	spermine oxidase
10	3096576	3178907	-	ENSLCRG00005005055	fbxo41	f-box protein 41
10	3174520	3182037	-	ENSLCRG00005005058	mogs	mannosyl-oligosaccharide glucosidase
10	3185100	3200476	-	ENSLCRG00005005060	pdcd4a	programmed cell death protein 4
10	3239992	3259094	+	ENSLCRG00005005511	mxd4	max dimerization protein 4
10	3277774	3280864	+	ENSLCRG00005005513	ndufb6	nadh:ubiquinone oxidoreductase subunit b
10	3292731	3296306	+	ENSLCRG00005005518	ndufb6	nadh dehydrogenase
10	3297391	3325831	+	ENSLCRG00005005520	mtap	methylthioadenosine phosphorylase
10	3298609	3302055	+	ENSLCRG00005005521	toporsa	topoisomerase i binding 2c arginine/serine-rich a
10	3317457	3328373	-	ENSLCRG00005005522	cdkn2a/b	cyclin-dependent kinase 4 inhibitor b
10	3404485	3432479	-	ENSLCRG00005005531	cxxc4	cxxc finger protein 4
10	3467916	3482752	+	ENSLCRG00005005534	tet2	tet methylcytosine dioxygenase 2
10	3486286	3490830	-	ENSLCRG00005005537	ppa2	inorganic pyrophosphatase 2
10	3493478	3506877	+	ENSLCRG00005005538	arhgef38	rho guanine nucleotide exchange factor 38
10	6928551	6934518	+	ENSLCRG00005001215	klf3	kruppel like factor 3
10	6936778	6969635	+	ENSLCRG00005001223	fam114a1	family with sequence similarity 114 member a1
10	6963805	7045575	-	ENSLCRG00005001254	rfc1	replication factor c subunit 1
10	6983251	7013603	+	ENSLCRG00005003636	klhl5	kelch like family member 5
10	9314499	9505306	-	ENSLCRG00005010618	fip1l1b	pre-mrna 3'-end-processing factor fip1
10	9344091	9380039	+	ENSLCRG00005010630	rbfox2	rna binding protein fox-1 homolog 2
10	9384424	9385232	-	ENSLCRG00005010634	pde6ha	retinal cone rhodopsin-sensitive cgmp 3' 2c5'-cyclic phosphodiesterase subunit gamma
10	9388939	9389250	+	ENSLCRG00005010636	pde6ha	retinal cone rhodopsin-sensitive cgmp 3' 2c5'-cyclic phosphodiesterase subunit gamma
10	9427436	9436190	-	ENSLCRG00005010665	slc34a2a	sodium-dependent phosphate transport protein 2b
10	9466801	9474179	+	ENSLCRG00005012496	chic2	cysteine rich hydrophobic domain 2
10	9904107	10030575	+	ENSLCRG00005014203	adgrl3.1	adhesion g protein-coupled receptor l3-like
10	10303413	10340323	+	ENSLCRG00005017292	pcdh7a	protocadherin-7
10	10363431	10371505	+	ENSLCRG00005020444	wfs1a	wolframin
10	10375435	10381429	-	ENSLCRG00005020446	ppp2r2ca	serine/threonine-protein phosphatase 2a 55 kda regulatory subunit b gamma isoform
10	10393387	10397771	+	ENSLCRG00005020456	hpf1	histone parylation factor 1
10	10399872	10470443	+	ENSLCRG00005020483	ank2a	ankyrin-2
10	10529002	10532631	-	ENSLCRG00005022998	polr1e	rna polymerase i subunit e
10	10534444	10558310	+	ENSLCRG00005023013	uba6	ubiquitin-like modifier-activating enzyme 6
10	10560272	10574420	-	ENSLCRG00005023449	polq	dna polymerase theta
10	10597069	10612987	+	ENSLCRG00005023539	abcd3b	atp binding cassette subfamily d member 3
10	15967188	16189936	-	ENSLCRG00005016898	brinp2	bmp/retinoic acid-inducible neural-specific protein 3
10	16217611	16590643	+	ENSLCRG00005017210	astn1	astrotactin 1
10	17090658	17144539	-	ENSLCRG00005020660	zswim5	zinc finger swim-type containing 5
10	17178698	17185812	-	ENSLCRG00005020676	fabp6	gastrotropin
10	20649705	20847832	+	ENSLCRG00005021963	rptor	regulatory associated protein of mtor complex 1
10	21675583	21699933	+	ENSLCRG00005013812	kitlga	kit ligand
10	21994144	22072253	+	ENSLCRG00005014188	mgat4c	mgat4 family member c
10	22088698	22094229	-	ENSLCRG00005014190	nts	neurotensin
10	22096840	22109049	+	ENSLCRG00005014191	rassf9	ras association domain family member 9
11	22778	71760	-	ENSLCRG00005019258	epas1b	endothelial pas domain-containing protein 1
11	199064	275011	+	ENSLCRG00005020354	wdpcp	wd repeat containing planar cell polarity effector
11	532667	534456	+	ENSLCRG00005020365	fabp7b	fatty acid-binding protein 2c brain
11	536413	541578	+	ENSLCRG00005020366	smpdl3a	sphingomyelin phosphodiesterase acid like 3a
11	555281	593047	+	ENSLCRG00005020367	clvs2	clavesin 2
11	686180	692897	+	ENSLCRG00005020372	znf512	zinc finger protein 512
11	724679	729513	-	ENSLCRG00005020373	slc30a2	solute carrier family 30 member 3
11	738613	757288	+	ENSLCRG00005020379	si:ch211-243j20.2	uridine-cytidine kinase-like 1
11	759464	769832	+	ENSLCRG00005020960	mpv17	mitochondrial inner membrane protein mpv17
11	774479	774925	+	ENSLCRG00005020961	uts1	urocortin
11	782022	791830	-	ENSLCRG00005020962	trim54	tripartite motif containing 54
11	797715	809071	-	ENSLCRG00005020976	dnajc5ga	dnaj heat shock protein family (hsp40) member c5 gamma
11	816266	834737	-	ENSLCRG00005020981	cad	carbamoyl-phosphate synthetase 2 2c aspartate transcarbamylase 2c and dihydroorotase
11	838105	870637	+	ENSLCRG00005020988	ift172	intraflagellar transport 172
11	879317	903780	+	ENSLCRG00005021135	msra	methionine sulfoxide reductase a
11	937802	941128	-	ENSLCRG00005021239	ttll2	tubulin tyrosine ligase like 2
11	979121	983655	+	ENSLCRG00005021246	slc22a2	solute carrier family 22 member 2
11	984566	989573	+	ENSLCRG00005021271	slc22a2	solute carrier family 22 member 2
11	989885	998904	-	ENSLCRG00005021301	plg	plasminogen
11	1020653	1026699	-	ENSLCRG00005021413	vgll2a	vestigial like family member 2
11	1059967	1074551	-	ENSLCRG00005021417	rfx6	regulatory factor x6
11	1075683	1081823	+	ENSLCRG00005021420	si:dkeyp-93d12.1	si:dkeyp-93d12.1
11	1084889	1160904	-	ENSLCRG00005021431	afdna	afadin 2c adherens junction formation factor
11	1181544	1188859	+	ENSLCRG00005021460	unc93a	unc-93 homolog a
11	1223861	1231449	-	ENSLCRG00005021662	ndufaf7	nadh:ubiquinone oxidoreductase complex assembly factor 7
11	1232022	1243451	+	ENSLCRG00005021678	cebpz	ccaat enhancer binding protein zeta
11	1239413	1243951	-	ENSLCRG00005021682	cebpzos	cebpz opposite strand
11	1252501	1255039	+	ENSLCRG00005021683	foxa2	forkhead box protein a2
11	1315252	1342411	-	ENSLCRG00005021695	xrn2	5'-3' exoribonuclease 2
11	1387095	1388465	-	ENSLCRG00005002446	insm1a	insm transcriptional repressor 1
11	1393286	1405701	-	ENSLCRG00005002455	si:zfos-223e1.2	si:zfos-223e1.2
11	1419542	1425268	+	ENSLCRG00005002522	crnkl1	crooked neck pre-mrna splicing factor 1
11	1425027	1427898	-	ENSLCRG00005003557	naa20	n(alpha)-acetyltransferase 20 2c natb catalytic subunit
11	2113072	2178025	+	ENSLCRG00005006346	nt5dc1	5'-nucleotidase domain containing 1
11	2181813	2205415	+	ENSLCRG00005006365	dse	dermatan sulfate epimerase
11	2208261	2210873	+	ENSLCRG00005006369	ndufaf4	nadh:ubiquinone oxidoreductase complex assembly factor 4
11	2218142	2219374	+	ENSLCRG00005006370	gpr63	g protein-coupled receptor 63
11	2230315	2244256	-	ENSLCRG00005006384	ufl1	ufm1 specific ligase 1
11	3140178	3188889	-	ENSLCRG00005011762	ankrd6b	ankyrin repeat domain 6
11	3202630	3229203	-	ENSLCRG00005011766	gabrr2b	gamma-aminobutyric acid receptor subunit rho-2
11	3234009	3282800	-	ENSLCRG00005011774	ube2j1	ubiquitin conjugating enzyme e2 j1
11	3678935	3687170	-	ENSLCRG00005012143	gnpat	glyceronephosphate o-acyltransferase
11	3697210	3736458	-	ENSLCRG00005012855	trim67	tripartite motif containing 67
11	3740805	3747234	+	ENSLCRG00005012868	nrbp1	nuclear receptor-binding protein-like
11	3752315	3760092	-	ENSLCRG00005012957	si:dkey-12h9.6	macoilin
11	3798839	3806630	+	ENSLCRG00005012979	rhag	rh associated glycoprotein
11	3811997	3818671	-	ENSLCRG00005013412	rd3	retinal degeneration 3 2c gucy2d regulator
11	3837907	3842508	-	ENSLCRG00005013414	slc30a1a	solute carrier family 30 member 1
11	3844467	3848257	-	ENSLCRG00005013416	nek2	nima related kinase 2
11	3858196	3894957	-	ENSLCRG00005013418	lpgat1	lysophosphatidylglycerol acyltransferase 1
11	3897300	3911385	-	ENSLCRG00005013420	ints7	integrator complex subunit 7
11	3910656	3918624	+	ENSLCRG00005013430	dtl	denticleless e3 ubiquitin protein ligase homolog
11	3920928	3957943	+	ENSLCRG00005013962	ppp2r5a	protein phosphatase 2 regulatory subunit b'alpha
11	3960241	3966141	+	ENSLCRG00005014065	opn8c	opsin-5
11	3977311	3994644	+	ENSLCRG00005014066	si:ch211-122h15.4	t cell activation rhogtpase activating protein
11	4004604	4013703	+	ENSLCRG00005014068	rsph3	radial spoke head 3
11	4011392	4070777	+	ENSLCRG00005014072	ezrb	ezrin
11	4088349	4106766	-	ENSLCRG00005014796	enpp1	ectonucleotide pyrophosphatase/phosphodiesterase family member 1
11	4135455	4165152	+	ENSLCRG00005014881	kcnk3a	potassium two pore domain channel subfamily k member 3
11	4188828	4196044	+	ENSLCRG00005014882	slc35f6	solute carrier family 35 member f6
11	4203774	4207644	+	ENSLCRG00005014884	hlx1	h2.0 like homeobox
11	4287697	4293512	-	ENSLCRG00005014886	dusp10	dual specificity phosphatase 10
11	4314813	4320966	-	ENSLCRG00005014887	taf1a	tata-box binding protein associated factor 2c rna polymerase i subunit a
11	4345011	4351231	-	ENSLCRG00005014891	aida	axin interactor 2c dorsalization associated
11	4352261	4444573	+	ENSLCRG00005014919	rnf8	ring finger protein 8
11	4365559	4398797	+	ENSLCRG00005014922	slc35b2	t-complex-associated-testis-expressed 1
11	4374516	4378899	-	ENSLCRG00005014926	tmem151ba	transmembrane protein 151b
11	4405711	4411933	-	ENSLCRG00005014951	hsp90ab1	heat shock protein 90 alpha family class b member 1
11	4414075	4425158	+	ENSLCRG00005016766	rbm25b	rna-binding protein 25
11	4426424	4428959	-	ENSLCRG00005016768	eif2s1b	eukaryotic translation initiation factor 2 subunit alpha
11	4431423	4435428	+	ENSLCRG00005016771	atp6v1d	atpase h+ transporting v1 subunit d
11	4436047	4455945	-	ENSLCRG00005016778	mpp5b	membrane palmitoylated protein 5
11	4470224	4557957	-	ENSLCRG00005016789	gphnb	gephyrin
11	4621621	4656941	-	ENSLCRG00005017149	fut8b	fucosyltransferase 8
11	4839253	4840197	+	ENSLCRG00005000983	tmem121ab	transmembrane protein 121
11	4853540	4886738	-	ENSLCRG00005001046	slc24a4b	solute carrier family 24 member 4
11	4900031	4909938	-	ENSLCRG00005001256	cpsf2	cleavage and polyadenylation specific factor 2
11	4912091	4912700	+	ENSLCRG00005001312	ndufb1	nadh:ubiquinone oxidoreductase subunit b1
11	4912891	4918098	-	ENSLCRG00005001414	riox1	ribosomal oxygenase 1
11	4920837	4949306	+	ENSLCRG00005002243	extl3	exostosin like glycosyltransferase 3
11	4953042	4972864	-	ENSLCRG00005002291	syt14b	synaptotagmin-14
11	4991787	4997750	+	ENSLCRG00005002657	nt5c1bb	cytosolic 5'-nucleotidase 1a
11	5012713	5038868	+	ENSLCRG00005002692	si:dkey-174m14.3	brain-enriched guanylate kinase-associated protein
11	5040282	5045660	-	ENSLCRG00005002711	rdh14b	retinol dehydrogenase 14
11	5063612	5148337	+	ENSLCRG00005002814	rngtt	rna guanylyltransferase and 5'-phosphatase
11	5180147	5181556	+	ENSLCRG00005003011	cnr1	cannabinoid receptor 1
11	5185287	5190494	+	ENSLCRG00005003013	akirin2	akirin-2-like
11	5199475	5206530	+	ENSLCRG00005003091	rars2	arginyl-trna synthetase 2 2c mitochondrial
11	5206459	5211618	-	ENSLCRG00005004571	slc35a1	solute carrier family 35 member a1
11	5223339	5225279	-	ENSLCRG00005004630	ypel5	protein yippee-like 5
11	5262269	5266851	+	ENSLCRG00005004659	ppp1cb	serine/threonine-protein phosphatase pp1-beta catalytic subunit-like
11	5267430	5272150	-	ENSLCRG00005004737	bpnt1	3'(2') 2c5'-bisphosphate nucleotidase 1-like
11	5275436	5278199	-	ENSLCRG00005004776	si:ch211-59d15.9	saysvfn motif domain containing 1
11	5277859	5281009	+	ENSLCRG00005004779	c12orf57	chromosome xi c12orf57 homolog
11	5293486	5387494	+	ENSLCRG00005004814	dlgap2b	disks large-associated protein 2
11	5397367	5507507	-	ENSLCRG00005005334	ptprk	protein tyrosine phosphatase receptor type k
11	5602260	5728900	+	ENSLCRG00005017573	lama2	laminin subunit alpha 2
11	5731712	5807186	-	ENSLCRG00005018015	rgs6	regulator of g-protein signaling 6
11	5820188	5885910	-	ENSLCRG00005018129	sipa1l1	signal-induced proliferation-associated 1-like protein 1
11	5908840	5920680	-	ENSLCRG00005018146	rab15	rab15 2c member ras oncogene family
11	5922300	5940311	+	ENSLCRG00005018149	fntb	protein farnesyltransferase subunit beta
11	5941230	5950109	-	ENSLCRG00005018179	max	protein max
11	5956432	5960052	+	ENSLCRG00005018264	slc10a1	sodium/bile acid cotransporter-like
11	5961834	5966930	-	ENSLCRG00005018274	srsf5b	serine/arginine-rich splicing factor 5
11	5970868	6000825	-	ENSLCRG00005018294	susd6	sushi domain containing 6
11	6002418	6006307	+	ENSLCRG00005018300	acot21	acyl-coenzyme a thioesterase 2 2c mitochondrial
11	6007514	6021225	+	ENSLCRG00005018308	gpr176	g protein-coupled receptor 176
11	6079292	6091817	-	ENSLCRG00005018374	thbs1b	thrombospondin-1-like
11	6213148	6215686	+	ENSLCRG00005019036	katnbl1	katnb1-like protein 1
11	6219155	6236604	+	ENSLCRG00005019045	emc7	er membrane protein complex subunit 7
11	6241069	6242604	-	ENSLCRG00005019059	chrm5b	muscarinic acetylcholine receptor m5
11	6246918	6277214	+	ENSLCRG00005019062	aven	apoptosis and caspase activation inhibitor
11	6278185	6374747	-	ENSLCRG00005019400	ryr3	ryanodine receptor 3
11	6401325	6417302	+	ENSLCRG00005019985	fmn1	formin
11	6417938	6418477	-	ENSLCRG00005019986	grem1a	gremlin-1
11	6418947	6423031	-	ENSLCRG00005019991	scg5	secretogranin v
11	6436307	6442959	+	ENSLCRG00005020031	ak7a	adenylate kinase 7
11	6464538	6485516	-	ENSLCRG00005020039	scara3	scavenger receptor class a member 3
11	6492643	6503771	+	ENSLCRG00005020049	clu	clusterin
11	6506516	6526927	-	ENSLCRG00005020079	reps1	ralbp1 associated eps domain containing 1
11	6530156	6533388	+	ENSLCRG00005020097	abracl	abra c-terminal like
11	6536564	6548584	+	ENSLCRG00005020099	heca	hdc homolog 2c cell cycle regulator
11	6549665	6554798	-	ENSLCRG00005020104	mtif3	mitochondrial translational initiation factor 3
11	6563845	6565924	-	ENSLCRG00005020118	knstrn	uncharacterized loc109142466
11	6591689	6612986	+	ENSLCRG00005020133	nudt14	nudix hydrolase 14
11	6631061	6671715	+	ENSLCRG00005020318	jag2b	protein jagged-2
11	6715501	6725298	+	ENSLCRG00005021315	esr2a	estrogen receptor gamma
11	6808279	6821802	+	ENSLCRG00005021332	gareml	grb2 associated regulator of mapk1 subtype 2
11	6828368	6836047	+	ENSLCRG00005021353	hadhb	hydroxyacyl-coa dehydrogenase trifunctional multienzyme complex subunit beta
11	6931511	6946535	+	ENSLCRG00005021555	tfap2d	transcription factor ap-2 delta
11	6954159	6966292	+	ENSLCRG00005021570	tfap2b	transcription factor ap-2 beta
11	7023796	7088370	+	ENSLCRG00005021692	map3k5	mitogen-activated protein kinase kinase kinase 5
11	7090141	7095490	+	ENSLCRG00005021927	lrp11	ldl receptor related protein 11
11	7097367	7104327	-	ENSLCRG00005021933	pcmt	protein-l-isoaspartate (d-aspartate) o-methyltransferase
11	7106416	7110503	+	ENSLCRG00005021949	nup43	nucleoporin 43
11	7119213	7127476	+	ENSLCRG00005021960	lats1	serine/threonine-protein kinase lats1
11	7131804	7148062	-	ENSLCRG00005021968	rab10	rab10 2c member ras oncogene family
11	7154428	7176700	+	ENSLCRG00005021975	kif3ca	kinesin-like protein kif3c
11	7185786	7214500	+	ENSLCRG00005022039	dtnba	dystrobrevin beta
11	7229679	7276111	+	ENSLCRG00005022244	dnmt3aa	dna (cytosine-5)-methyltransferase 3a
11	7294397	7306449	+	ENSLCRG00005022480	dpysl5b	dihydropyrimidinase-related protein 5
11	7308982	7316948	+	ENSLCRG00005022509	mapre3b	microtubule-associated protein rp/eb family member 3
11	7319966	7336668	+	ENSLCRG00005022518	tmem214	transmembrane protein 214
11	7359213	7361405	-	ENSLCRG00005022536	ccdc25	coiled-coil domain containing 25
11	7365481	7373094	+	ENSLCRG00005022538	esco2	establishment of sister chromatid cohesion n-acetyltransferase 2
11	7374090	7379164	-	ENSLCRG00005022540	pbk	pdz binding kinase
11	7390089	7471541	-	ENSLCRG00005022545	scara5	scavenger receptor class a member 5
11	7472457	7476402	+	ENSLCRG00005022548	arv1	arv1 homolog 2c fatty acid homeostasis modulator
11	7484235	7488273	-	ENSLCRG00005002521	fam89a	family with sequence similarity 89 member a
11	7495233	7498197	-	ENSLCRG00005002525	sprtn	sprt-like n-terminal domain
11	7500950	7504754	+	ENSLCRG00005002640	exoc8	exocyst complex component 8
11	7505263	7518731	+	ENSLCRG00005002667	capn3b	calpain-3
11	7530291	7533574	+	ENSLCRG00005002955	churc1	churchill domain containing 1
11	7538576	7542684	-	ENSLCRG00005002957	ttbk2b	tau-tubulin kinase 2
11	7546690	7557487	+	ENSLCRG00005002959	elmsan1a	elm2 and sant domain-containing protein 1
11	7578524	7580023	-	ENSLCRG00005002963	kcns3b	potassium voltage-gated channel modifier subfamily s member 3
11	7591172	7596569	-	ENSLCRG00005003714	zpax1	uncharacterized loc104926782
11	7597442	7600074	-	ENSLCRG00005003785	ttc32	tetratricopeptide repeat domain 32
11	7605169	7611791	-	ENSLCRG00005003786	matn3a	matrilin-3
11	7612669	7621595	-	ENSLCRG00005003788	laptm4a	lysosomal protein transmembrane 4 alpha
11	7630020	7644273	-	ENSLCRG00005003798	pum2	pumilio rna binding family member 2
11	7646336	7646926	+	ENSLCRG00005003900	rhob	ras homolog family member b
11	7712890	7723692	+	ENSLCRG00005004112	hpcal1	hippocalcin-like protein 1
11	7724575	7730330	-	ENSLCRG00005004117	pdia6	protein disulfide isomerase family a member 6
11	7740206	7741699	+	ENSLCRG00005004468	kcnf1a	potassium voltage-gated channel subfamily f member 1
11	7762707	7791129	-	ENSLCRG00005004489	rock2b	rho-associated protein kinase 2
11	7792425	7805178	-	ENSLCRG00005004974	sobpb	sine oculis-binding protein homolog
11	7880398	7883144	-	ENSLCRG00005004981	mrap2b	melanocortin-2 receptor accessory protein 2a
11	7894082	7894646	+	ENSLCRG00005004982	ripply2	ripply transcriptional repressor 2
11	7916601	7925371	-	ENSLCRG00005004983	sim1b	single-minded homolog 1
11	8057483	8072244	-	ENSLCRG00005006382	lin28b	lin-28 homolog b
11	8068809	8090403	-	ENSLCRG00005006387	prep	prolyl endopeptidase
11	8113022	8121025	+	ENSLCRG00005006598	xkr5a	xk-related protein 5-like
11	8122085	8132481	+	ENSLCRG00005006604	tram2	translocation associated membrane protein 2
11	8129424	8134230	-	ENSLCRG00005007099	efhc1	ef-hand domain containing 1
11	8206357	8209527	+	ENSLCRG00005007103	mrpl19	mitochondrial ribosomal protein l19
11	8272909	8278245	+	ENSLCRG00005007105	mycn	n-myc proto-oncogene protein
11	8364898	8378818	-	ENSLCRG00005007143	smek1	protein phosphatase 4 regulatory subunit 3a
11	8380267	8381637	-	ENSLCRG00005007167	erh	enhancer of rudimentary homolog
11	8383506	8387536	-	ENSLCRG00005007170	paplnb	papilin-like
11	8413596	8473934	+	ENSLCRG00005007177	plekhg1	pleckstrin homology and rhogef domain containing g1
11	8478160	8483094	+	ENSLCRG00005007185	tcp1	t-complex 1
11	8483817	8487032	-	ENSLCRG00005007190	acat2	acetyl-coa acetyltransferase 2
11	8488458	8495613	-	ENSLCRG00005007191	wtap	wt1 associated protein
11	8497309	8501888	+	ENSLCRG00005007192	sod2	superoxide dismutase 2
11	8527412	8558258	-	ENSLCRG00005007194	fndc1	fibronectin type iii domain containing 1
11	8645187	8650843	-	ENSLCRG00005007721	drc1	dynein regulatory complex subunit 1
11	8657906	8663523	-	ENSLCRG00005007722	ostm1	osteoclastogenesis associated transmembrane protein 1
11	8680352	8688027	+	ENSLCRG00005007723	nr2e1	nuclear receptor subfamily 2 group e member 1
11	8689689	8703206	-	ENSLCRG00005007729	snx3	sorting nexin 3
11	8704243	8729859	+	ENSLCRG00005007731	afg1lb	afg1 like atpase
11	8734488	8776552	+	ENSLCRG00005007732	foxo3b	forkhead box o3
11	8794986	8815239	+	ENSLCRG00005007733	armc2	armadillo repeat containing 2
11	8816283	8870539	-	ENSLCRG00005007734	sesn1	sestrin 1
11	8872309	8876572	+	ENSLCRG00005007735	cep57l1	centrosomal protein 57 like 1
11	8883927	8892891	-	ENSLCRG00005007736	cd164	cd164 molecule
11	8894705	8898524	-	ENSLCRG00005007738	ppil6	peptidylprolyl isomerase like 6
11	8897723	8903863	+	ENSLCRG00005007739	gen1	gen1 holliday junction 5' flap endonuclease
11	8907499	8908810	+	ENSLCRG00005007741	msgn1	mesogenin 1
11	8917739	8920261	-	ENSLCRG00005007745	mrps10	mitochondrial ribosomal protein s10
11	8923394	8946948	+	ENSLCRG00005007746	tulp4a	tub like protein 4
11	8951274	8959014	+	ENSLCRG00005007747	tmem181	transmembrane protein 181
11	8960416	8962419	-	ENSLCRG00005007748	dynlt1	dynein light chain tctex-type 1
11	8968324	8970935	-	ENSLCRG00005007754	gtf2h5	general transcription factor iih subunit 5
11	8971882	8978762	-	ENSLCRG00005007759	serac1	serine active site containing 1
11	8980781	8983696	-	ENSLCRG00005008419	myct1a	myc target 1
11	9108464	9129853	-	ENSLCRG00005008511	esr1	estrogen receptor 1
11	9123287	9125681	-	ENSLCRG00005008591	armt1	acidic residue methyltransferase 1
11	9132651	9134749	+	ENSLCRG00005008592	zbtb2b	zinc finger and btb domain containing 2
11	9142140	9183665	-	ENSLCRG00005008594	akap12b	a-kinase anchoring protein 12
11	9189524	9224343	-	ENSLCRG00005008614	mthfd1l	methylenetetrahydrofolate dehydrogenase (nadp+ dependent) 1 like
11	9226565	9230939	+	ENSLCRG00005010998	stx11b.2	syntaxin 11b 2c tandem duplicate 2
11	9259314	9398770	+	ENSLCRG00005011040	utrn	utrophin
11	9455598	9463956	-	ENSLCRG00005016092	epm2a	epm2a glucan phosphatase 2c laforin
11	9496767	9502896	-	ENSLCRG00005016098	fbxo30b	f-box only protein 30
11	9505358	9538018	+	ENSLCRG00005016100	grm1a	glutamate metabotropic receptor 1
11	9538605	9551282	+	ENSLCRG00005016101	rab32a	rab32 2c member ras oncogene family
11	9598561	9683357	+	ENSLCRG00005000652	stxbp5a	syntaxin-binding protein 5
11	9688425	9919893	+	ENSLCRG00005002588	sash1a	sam and sh3 domain containing 1
11	9925960	9976314	+	ENSLCRG00005002616	usta	uronyl 2-sulfotransferase
11	9981337	9990993	-	ENSLCRG00005002623	slc22a16	solute carrier family 22 member 16
11	9996521	10029713	+	ENSLCRG00005002626	mettl24	methyltransferase like 24
11	10030701	10046574	-	ENSLCRG00005002649	cdc40	cell division cycle 40
11	10046961	10099119	+	ENSLCRG00005002734	wasf1	wasp family member 1
11	10103027	10107724	-	ENSLCRG00005002746	kif25	kinesin-like protein kif25
11	10112109	10114347	+	ENSLCRG00005002749	ccdc167	coiled-coil domain containing 167
11	10122696	10171266	-	ENSLCRG00005002773	fig4	fig4 phosphoinositide 5-phosphatase
11	10197609	10209289	+	ENSLCRG00005003407	si:dkey-119f1.1	structural maintenance of chromosomes protein 6
11	10214687	10217654	+	ENSLCRG00005005926	tmem18	transmembrane protein 18
11	10282000	10283383	+	ENSLCRG00005005978	fam110c	family with sequence similarity 110 member c
11	10285671	10304931	+	ENSLCRG00005005988	fbxo25	f-box protein 25
11	10307302	10308642	-	ENSLCRG00005005992	si:ch211-225h24.2	si:ch211-225h24.2
11	10333445	10341611	+	ENSLCRG00005005999	cmtr1	cap methyltransferase 1
11	10344323	10346812	+	ENSLCRG00005006181	hebp2	heme binding protein 2
11	10352310	10451014	-	ENSLCRG00005006187	nhsl1b	nhs-like protein 1
11	10454497	10460036	-	ENSLCRG00005006190	acbd3	acyl-coa binding domain containing 3
11	10463289	10465100	+	ENSLCRG00005006191	mixl1	homeobox protein mix.1
11	10465156	10474104	-	ENSLCRG00005006194	lin9	lin-9 dream muvb core complex component
11	10477290	10488002	-	ENSLCRG00005006264	parp1	poly(adp-ribose) polymerase 1
11	10517403	10543831	+	ENSLCRG00005006400	efr3bb	efr3 homolog b
11	10562902	10600276	+	ENSLCRG00005009468	ptpn14	protein tyrosine phosphatase non-receptor type 14
11	10601163	10609711	-	ENSLCRG00005009480	smyd2b	n-lysine methyltransferase smyd2
11	10630253	10658749	-	ENSLCRG00005009483	prox1a	prospero homeobox 1
11	10734142	10757505	-	ENSLCRG00005009484	rps6kc1	ribosomal protein s6 kinase c1
11	10757526	10762673	-	ENSLCRG00005009495	moxd1l	dbh-like monooxygenase protein 2 homolog
11	10765981	10781935	+	ENSLCRG00005009496	snx9b	sorting nexin 9
11	10783652	10789703	-	ENSLCRG00005009510	si:ch211-203k16.3	angiopoietin-related protein 1-like
11	10815682	10847244	+	ENSLCRG00005009511	kcnk2b	potassium channel subfamily k member 2
11	10860731	10866306	-	ENSLCRG00005009512	prkg3	cgmp-dependent protein kinase 2
11	10872018	10880299	-	ENSLCRG00005009513	abhd1	phospholipase abhd3
11	10883461	10886683	-	ENSLCRG00005009524	ctsbb	cathepsin b
11	10887046	10894561	-	ENSLCRG00005009578	fdft1	farnesyl-diphosphate farnesyltransferase 1
11	10903788	10914400	-	ENSLCRG00005009583	gata4	gata binding protein 4
11	10944344	10946354	+	ENSLCRG00005010447	si:dkey-25e12.3	histidine triad nucleotide-binding protein 3
11	10948633	10950834	+	ENSLCRG00005010449	hint3	histidine triad nucleotide-binding protein 3
11	10955164	10978921	+	ENSLCRG00005010456	ppp1r13bb	protein phosphatase 1 regulatory subunit 13b
11	11004970	11035440	+	ENSLCRG00005011689	daam1b	disheveled-associated activator of morphogenesis 1
11	11036220	11039220	-	ENSLCRG00005011845	l3hypdh	trans-l-3-hydroxyproline dehydratase
11	11041088	11055026	-	ENSLCRG00005011847	kcnh5a	potassium voltage-gated channel subfamily h member 5
11	11056805	11064012	+	ENSLCRG00005011873	si:ch211-212g7.6	sphingosine-1-phosphate phosphatase 1
11	11065352	11073865	+	ENSLCRG00005011891	abcd4	atp binding cassette subfamily d member 4
11	11118560	11148611	-	ENSLCRG00005013207	eif2b2	translation initiation factor eif-2b subunit beta
11	11124670	11157921	-	ENSLCRG00005013219	tmed10	transmembrane p24 trafficking protein 10
11	11163971	11166321	-	ENSLCRG00005013224	fosab	proto-oncogene c-fos
11	11166342	11173500	+	ENSLCRG00005013225	si:ch211-153j24.3	proto-oncogene c-fos
11	11184579	11194370	+	ENSLCRG00005013226	jdp2b	jun dimerization protein 2
11	11256563	11361533	-	ENSLCRG00005013231	esrrb	steroid hormone receptor err2
11	11330597	11342563	+	ENSLCRG00005013233	tgfb3	transforming growth factor beta-3 proprotein
11	11367842	11398369	-	ENSLCRG00005013234	flvcr2b	feline leukemia virus subgroup c receptor-related protein 2
11	11399041	11404507	-	ENSLCRG00005013237	batf	basic leucine zipper atf-like transcription factor
11	11410342	11415252	-	ENSLCRG00005013240	zc3h14	zinc finger ccch-type containing 14
11	11500480	11516651	+	ENSLCRG00005013244	ptk2bb	protein tyrosine kinase 2 beta
11	11599583	11604517	+	ENSLCRG00005013288	baalcb	brain and acute leukemia cytoplasmic protein
11	11604614	11609762	-	ENSLCRG00005013289	nme6	nucleoside diphosphate kinase 6
11	11622700	11627242	+	ENSLCRG00005013295	eif2b4	eukaryotic translation initiation factor 2b subunit delta
11	11628374	11631082	-	ENSLCRG00005013298	atraid	all-trans retinoic acid induced differentiation factor
11	11631565	11654155	+	ENSLCRG00005013304	snx17	sorting nexin 17
11	11657703	11664515	-	ENSLCRG00005013385	znf513a	zinc finger protein 513
11	11669552	11695253	+	ENSLCRG00005013386	si:ch211-278j3.3	e3 ubiquitin-protein ligase rnf19a
11	11698199	11739490	+	ENSLCRG00005013389	si:dkey-71h2.2	low density lipoprotein receptor adapter protein 1
11	11747063	11766651	-	ENSLCRG00005013392	fndc4a	fibronectin type iii domain containing 4
11	11776022	11784460	-	ENSLCRG00005013424	blk	blk proto-oncogene 2c src family tyrosine kinase
11	11820393	11824421	-	ENSLCRG00005016277	sox7	sry-box transcription factor 7
11	11827855	11847708	-	ENSLCRG00005016282	pinx1	pin2 (terf1) interacting telomerase inhibitor 1
11	11852838	11857374	-	ENSLCRG00005016287	tdh	l-threonine 3-dehydrogenase 2c mitochondrial
11	11863239	11871759	-	ENSLCRG00005016294	mtmr9	myotubularin related protein 9
11	11878220	11926314	+	ENSLCRG00005001171	xkr6b	xk related 6
11	11935641	11945430	+	ENSLCRG00005001276	ccm2	ccm2 scaffold protein
11	11949865	11952859	-	ENSLCRG00005001352	fam167ab	family with sequence similarity 167 member a
11	11957336	11963421	-	ENSLCRG00005001361	lca5	lebercilin lca5
11	11965562	11971527	+	ENSLCRG00005001400	sh3bgrl2	sh3 domain binding glutamate rich protein like 2
11	11991221	11994744	+	ENSLCRG00005001978	rps12	ribosomal protein s12
11	11995550	12033560	-	ENSLCRG00005002221	eya4	eya transcriptional coactivator and phosphatase 4
11	12067030	12068178	+	ENSLCRG00005002791	cbln17	cerebellin 17
11	12074851	12076310	-	ENSLCRG00005002802	tcf21	transcription factor 21
11	12096080	12101392	+	ENSLCRG00005002836	tbpl1	tata-box binding protein like 1
11	12103846	12111188	-	ENSLCRG00005002864	slc2a12	solute carrier family 2 member 12
11	12116479	12150725	-	ENSLCRG00005003012	sgk1	serum/glucocorticoid regulated kinase 1
11	12190975	12195529	-	ENSLCRG00005003117	aldh8a1	aldehyde dehydrogenase 8 family member a1
11	12197186	12218144	-	ENSLCRG00005003386	hbs1l	hbs1 like translational gtpase
11	12223553	12232774	+	ENSLCRG00005003593	myb	myb proto-oncogene 2c transcription factor
11	12264782	12319844	-	ENSLCRG00005003670	pde7b	phosphodiesterase 7b
11	12319712	12321680	+	ENSLCRG00005003715	armc1l	armadillo repeat-containing protein 1
11	12356952	12378586	-	ENSLCRG00005003793	ppp1r14c	protein phosphatase 1 regulatory inhibitor subunit 14c
11	12378607	12381419	+	ENSLCRG00005003806	iyd	iodotyrosine deiodinase
11	12383203	12396531	+	ENSLCRG00005003849	sec63	sec63 homolog 2c protein translocation regulator
11	12403536	12414839	+	ENSLCRG00005003897	scml4	sex comb on midleg-like protein 4
11	12415004	12415174	+	ENSLCRG00005003899	mtln	mitoregulin
11	12505897	12506685	+	ENSLCRG00005003904	lratd1	lrat domain containing 1
11	12545262	12697059	-	ENSLCRG00005004449	nbas	nbas subunit of nrz tethering complex
11	12696840	12702845	+	ENSLCRG00005005311	ddx1	dead-box helicase 1
11	12738791	12765996	+	ENSLCRG00005006996	itsn2a	intersectin 2
11	12772785	12801962	-	ENSLCRG00005010581	si:ch73-21k16.5	dihydroxyacetone phosphate acyltransferase
11	12803014	12812652	-	ENSLCRG00005011431	si:ch73-21k16.1	lipin 1
11	12824130	12831755	+	ENSLCRG00005011851	gpatch2	g-patch domain containing 2
11	12843265	12862444	+	ENSLCRG00005011854	esrrgb	estrogen-related receptor gamma
11	12875808	12885646	-	ENSLCRG00005011964	si:ch211-57i17.1	fasciculation and elongation protein zeta-2
11	12889880	12901090	-	ENSLCRG00005012137	wdr26b	wd repeat-containing protein 26
11	12902151	12912598	-	ENSLCRG00005012306	adcy3b	adenylate cyclase type 3
11	12917732	12926505	+	ENSLCRG00005013009	naga	alpha-n-acetylgalactosaminidase
11	12951850	12963667	-	ENSLCRG00005013020	vegfab	vascular endothelial growth factor a-a
11	13009022	13032798	+	ENSLCRG00005013033	mrps18a	mitochondrial ribosomal protein s18a
11	13012549	13015541	-	ENSLCRG00005013037	rsph9	radial spoke head component 9
11	13023311	13035104	-	ENSLCRG00005013280	tmem63a	csc1-like protein 2
11	13074295	13088612	-	ENSLCRG00005014574	faxca	failed axon connections homolog
11	13089945	13093408	+	ENSLCRG00005014821	ngs	glial fibrillary acidic protein
11	13093447	13098587	-	ENSLCRG00005014843	pgm3	phosphoglucomutase 3
11	13100891	13123316	+	ENSLCRG00005014928	snap91b	synaptosome associated protein 91b
11	13126481	13127884	-	ENSLCRG00005014943	prss35	serine protease 23
11	13150948	13153634	+	ENSLCRG00005014954	tent5ab	terminal nucleotidyltransferase 5a
11	13189527	13195751	+	ENSLCRG00005014968	elovl4b	elovl fatty acid elongase 4
11	13198776	13203996	+	ENSLCRG00005014993	soga3b	protein soga3
11	13224925	13249410	+	ENSLCRG00005015015	hddc2	hd domain containing 2
11	13237351	13253522	-	ENSLCRG00005015078	tpd52l1	tpd52 like 1
11	13254867	13267589	-	ENSLCRG00005015094	rnf217	ring finger protein 217
11	13274837	13352518	-	ENSLCRG00005015127	nkain2	sodium/potassium transporting atpase interacting 2
11	13458951	13473819	-	ENSLCRG00005015242	med23	mediator complex subunit 23
11	13483018	13497510	+	ENSLCRG00005015294	ehd3	eh domain-containing protein 3
11	13513001	13531606	+	ENSLCRG00005015300	stum	stum 2c mechanosensory transduction mediator homolog
11	13537605	13552733	-	ENSLCRG00005015673	coq8aa	coenzyme q8a
11	13556483	13575983	-	ENSLCRG00005017255	itpkb	inositol-trisphosphate 3-kinase b
11	13603112	13640205	+	ENSLCRG00005017755	epb41l2	erythrocyte membrane protein band 4.1 like 2
11	13679703	13682784	-	ENSLCRG00005020219	tmem200a	transmembrane protein 200a
11	13697521	13703041	+	ENSLCRG00005020235	tmem244	transmembrane protein 244
11	13703645	13707498	+	ENSLCRG00005020245	fkbp6	fkbp prolyl isomerase 6
11	13709340	13726991	+	ENSLCRG00005020279	arhgap18	rho gtpase activating protein 18
11	13728967	13740577	+	ENSLCRG00005020463	sel1l	sel1l adaptor subunit of erad e3 ubiquitin ligase
11	13750056	13757203	+	ENSLCRG00005020913	chga	chromogranin a
11	13759646	13795632	-	ENSLCRG00005020936	ccn2a	cellular communication network factor 2
11	13802916	13825841	-	ENSLCRG00005020997	dpf3	zinc finger protein dpf3
11	13826529	13830240	+	ENSLCRG00005021050	wdr21	ddb1 and cul4 associated factor 4
11	13831790	13837148	-	ENSLCRG00005021181	zfyve1	zinc finger fyve domain-containing protein 1
11	13838030	13841453	+	ENSLCRG00005021224	pigh	phosphatidylinositol glycan anchor biosynthesis class h
11	13857104	13859951	-	ENSLCRG00005021251	rhov	ras homolog family member v
11	13861340	13865933	+	ENSLCRG00005021260	vps18	vps18 core subunit of corvet and hops complexes
11	13868618	13897262	+	ENSLCRG00005021319	ino80	ino80 complex atpase subunit
11	13902768	13904092	-	ENSLCRG00005021442	chac1	chac glutathione specific gamma-glutamylcyclotransferase 1
11	13908924	13917925	-	ENSLCRG00005021458	dll4	delta like canonical notch ligand 4
11	14100755	14133367	+	ENSLCRG00005021467	syndig1l	synapse differentiation-inducing gene protein 1-like
11	14171642	14176055	-	ENSLCRG00005021476	vrtn	vertebrae development associated
11	14182563	14189303	-	ENSLCRG00005021501	slc25a29	mitochondrial basic amino acids transporter
11	14190101	14193180	+	ENSLCRG00005021513	slc25a47a	solute carrier family 25 member 47
11	14267051	14290257	-	ENSLCRG00005022143	ppp2r5cb	serine/threonine-protein phosphatase 2a 56 kda regulatory subunit gamma isoform
11	14292130	14303766	-	ENSLCRG00005000648	hsp90aa1.2	heat shock protein hsp 90-alpha
11	14300927	14311704	+	ENSLCRG00005001872	wdr20b	wd repeat-containing protein 20
11	14318122	14319534	-	ENSLCRG00005001894	mgat2	alpha-1 2c6-mannosyl-glycoprotein 2-beta-n-acetylglucosaminyltransferase
11	14323407	14324527	+	ENSLCRG00005001914	rps29	ribosomal protein s29
11	14438695	14600456	+	ENSLCRG00005001963	mdga2	mam domain containing glycosylphosphatidylinositol anchor 2
11	14664898	14667796	+	ENSLCRG00005003622	fkbp3	fkbp prolyl isomerase 3
11	14669604	14671404	-	ENSLCRG00005003623	faua	fau ubiquitin like and ribosomal protein s30 fusion
11	14671893	14679116	-	ENSLCRG00005003628	prpf39	pre-mrna processing factor 39
11	14682944	14683845	+	ENSLCRG00005003821	arf6a	adp-ribosylation factor 6a
11	14744195	14747933	+	ENSLCRG00005003826	naa30	n(alpha)-acetyltransferase 30 2c natc catalytic subunit
11	14760997	14768031	+	ENSLCRG00005003830	actr10	actin related protein 10
11	14779280	14782143	+	ENSLCRG00005003997	cipcb	clock-interacting pacemaker-like
11	14787208	14797703	+	ENSLCRG00005003999	znf410	zinc finger protein 410
11	14797363	14804001	-	ENSLCRG00005004000	entpd5b	ectonucleoside triphosphate diphosphohydrolase 5
11	14805441	14814431	-	ENSLCRG00005004006	aldh6a1	methylmalonate-semialdehyde dehydrogenase
11	14823054	14828570	+	ENSLCRG00005004744	lrfn5b	leucine-rich repeat and fibronectin type-iii domain-containing protein 5-like
11	14838964	14844528	-	ENSLCRG00005004746	yy1b	transcriptional repressor protein yy1
11	14846853	14893722	-	ENSLCRG00005004753	evlb	ena/vasp-like protein
11	14996527	15059258	+	ENSLCRG00005004790	pak7	p21 (rac1) activated kinase 5
11	15064242	15068775	-	ENSLCRG00005004815	lamp5	lysosomal associated membrane protein family member 5
11	15075358	15133655	-	ENSLCRG00005004841	plcb4	phospholipase c beta 4
11	15261733	15268253	+	ENSLCRG00005004962	bmp2b	bone morphogenetic protein 2
11	15335949	15348745	+	ENSLCRG00005005566	gpcpd1	glycerophosphocholine phosphodiesterase 1
11	15426961	15620755	+	ENSLCRG00005005675	klhl29	kelch like family member 29
11	15858820	15898604	+	ENSLCRG00005007923	runx2b	runt-related transcription factor 2
11	15908277	15920567	-	ENSLCRG00005007946	clic5b	chloride intracellular channel protein 5
11	21370233	21379085	+	ENSLCRG00005021066	crip2	cysteine-rich protein 2
11	21411400	21419390	+	ENSLCRG00005021069	btbd9	btb domain containing 9
11	21422906	21434556	+	ENSLCRG00005021071	zfand3	zinc finger an1-type containing 3
11	21440114	21575675	+	ENSLCRG00005021075	galnt14	polypeptide n-acetylgalactosaminyltransferase 14
11	21578379	21581856	+	ENSLCRG00005021087	angel2	protein angel homolog 2
11	21587455	21604576	-	ENSLCRG00005021088	vash2	vasohibin 2
11	21680921	21692923	-	ENSLCRG00005021124	flvcr1	feline leukemia virus subgroup c cellular receptor 1
11	21695814	21700514	-	ENSLCRG00005021130	tatdn3	putative deoxyribonuclease tatdn3
11	21701653	21704388	+	ENSLCRG00005021131	nsl1	nsl1 component of mis12 kinetochore complex
11	21704584	21706540	+	ENSLCRG00005021132	batf3	basic leucine zipper atf-like transcription factor 3
11	21714536	21717771	-	ENSLCRG00005021133	atf3	activating transcription factor 3
11	21749485	21754548	-	ENSLCRG00005021140	pex3	peroxisomal biogenesis factor 3
11	21764598	21788012	-	ENSLCRG00005021249	aig1	androgen induced 1
11	21850488	21909699	+	ENSLCRG00005021252	hivep2a	hivep zinc finger 2
11	21939497	22004548	-	ENSLCRG00005021262	myt1la	myelin transcription factor 1-like protein
11	22029574	22034809	-	ENSLCRG00005021356	rnaseh1	ribonuclease h1
11	22033884	22068951	+	ENSLCRG00005021357	rps7	ribosomal protein s7
11	22048854	22076404	-	ENSLCRG00005021364	cnksr3	cnksr family member 3
11	22078714	22097740	+	ENSLCRG00005021367	ttc13	tetratricopeptide repeat domain 13
11	22104977	22107614	-	ENSLCRG00005021375	clec11a	c-type lectin domain containing 11a
11	22124588	22128961	-	ENSLCRG00005021377	c1orf198	chromosome xi c1orf198 homolog
11	22131210	22132232	-	ENSLCRG00005021378	cx28.9	gap junction cx32.2 protein
11	22135132	22135992	-	ENSLCRG00005021379	cx32.3	gap junction cx32.2 protein
11	22137886	22140195	-	ENSLCRG00005021380	cx34.5	gap junction cx32.7 protein
11	22143027	22146808	-	ENSLCRG00005021381	hsdl1	inactive hydroxysteroid dehydrogenase-like protein 1
11	22149011	22213722	+	ENSLCRG00005021385	tbc1d32	tbc1 domain family member 32
11	22429850	22556910	+	ENSLCRG00005021408	man1a1	mannosidase alpha class 1a member 1
11	22586231	22720316	+	ENSLCRG00005022142	fam184a	family with sequence similarity 184 member a
11	22721629	22723975	+	ENSLCRG00005000587	ptrhd1	peptidyl-trna hydrolase domain containing 1
11	22743476	22772453	+	ENSLCRG00005000614	ncoa1	nuclear receptor coactivator 1
12	12972939	12988888	-	ENSLCRG00005012453	zgc:63569	choline transporter-like protein 2
12	12990657	12997126	+	ENSLCRG00005012704	gcdhb	glutaryl-coa dehydrogenase
12	13006126	13015405	-	ENSLCRG00005013459	farsa	phenylalanyl-trna synthetase subunit alpha
12	25790173	25814719	+	ENSLCRG00005011198	tbcd	tubulin folding cofactor d
12	25798314	25800688	-	ENSLCRG00005011222	znf750	zinc finger protein 750
12	27752137	27805153	+	ENSLCRG00005008921	camk1da	calcium/calmodulin-dependent protein kinase type 1d
12	27819873	27827646	-	ENSLCRG00005008947	ccdc3a	coiled-coil domain containing 3
12	27830886	27837090	+	ENSLCRG00005008948	optn	optineurin
12	27839010	27846444	+	ENSLCRG00005008951	mcm10	minichromosome maintenance 10 replication initiation factor
12	27848236	27853819	-	ENSLCRG00005008953	ucmaa	upper zone of growth plate and cartilage matrix associated
12	27856284	27860586	-	ENSLCRG00005008956	phyh	phytanoyl-coa 2-hydroxylase
12	27903603	27907295	-	ENSLCRG00005008993	elk3	ets domain-containing protein elk-3
12	27998219	28040435	+	ENSLCRG00005009001	rerg	ras like estrogen regulated growth inhibitor
12	28067058	28167277	-	ENSLCRG00005009004	syn3	synapsin iii
12	28100950	28118365	+	ENSLCRG00005009912	timp3	metalloproteinase inhibitor 3
12	28173769	28185723	-	ENSLCRG00005009918	si:ch73-252i11.1	poly
12	28273348	28300634	+	ENSLCRG00005009926	tafa2	tafa chemokine like family member 2
12	28384358	28412566	-	ENSLCRG00005009929	slc16a7	solute carrier family 16 member 7
12	28432976	28454600	+	ENSLCRG00005009932	lrig3	leucine rich repeats and immunoglobulin like domains 3
12	28513205	28519025	-	ENSLCRG00005010201	mapk12b	mitogen-activated protein kinase 12
12	28520397	28535264	-	ENSLCRG00005010317	mapk11	mitogen-activated protein kinase 11
12	29958817	29991977	+	ENSLCRG00005015794	map2k4a	mitogen-activated protein kinase kinase 4
12	29969277	29975710	-	ENSLCRG00005015863	tmem220	transmembrane protein 220
12	29969277	29991832	-	ENSLCRG00005015861	sco1	protein sco1 homolog 2c mitochondrial
12	30279204	30292157	+	ENSLCRG00005015954	hlfa	hepatic leukemia factor
12	30295903	30310815	-	ENSLCRG00005015955	mmd	monocyte to macrophage differentiation associated
12	30328651	30329174	-	ENSLCRG00005016045	tmem100	transmembrane protein 100
12	30332257	30339747	+	ENSLCRG00005016046	pctp	phosphatidylcholine transfer protein
12	30370767	30371447	+	ENSLCRG00005016048	nog1	noggin
12	30391232	30396740	-	ENSLCRG00005016049	cbx2	chromobox 2
12	30399197	30404388	-	ENSLCRG00005016050	enpp7	ectonucleotide pyrophosphatase/phosphodiesterase family member 7
12	30497542	30840181	+	ENSLCRG00005016052	rbfox3b	rna binding fox-1 homolog 3
13	1152199	1477126	+	ENSLCRG00005005650	csmd3a	cub and sushi multiple domains 3
13	1623276	1652665	+	ENSLCRG00005006381	tshz1	teashirt homolog 1
13	1744372	1784175	-	ENSLCRG00005006430	syngap1a	ras/rap gtpase-activating protein syngap
13	1791774	1796466	-	ENSLCRG00005006882	vps72a	vacuolar protein sorting 72 homolog
13	1797711	1799555	-	ENSLCRG00005006894	lingo4a	leucine-rich repeat and immunoglobulin-like domain-containing nogo receptor-interacting protein 1
13	13250231	13262693	+	ENSLCRG00005014475	ube3a	ubiquitin-protein ligase e3a
13	13293806	13299584	-	ENSLCRG00005014513	atp1b1b	sodium/potassium-transporting atpase subunit beta-233
13	19762242	19768604	+	ENSLCRG00005017239	rcc1	regulator of chromosome condensation 1
13	19778036	19781645	-	ENSLCRG00005017254	oprd1b	opioid receptor delta 1
13	19799850	19807572	-	ENSLCRG00005017257	tcea3	transcription elongation factor a3
13	19825149	19830423	-	ENSLCRG00005017260	tent5ba	terminal nucleotidyltransferase 5b
13	22097393	22162424	+	ENSLCRG00005018467	triob	triple functional domain protein
13	22188541	22239672	+	ENSLCRG00005018600	cobl	cordon-bleu wh2 repeat protein
13	22257992	22305070	+	ENSLCRG00005018618	grb10b	growth factor receptor-bound protein 10
13	22359073	22464126	-	ENSLCRG00005018759	rbms3	rna binding motif single stranded interacting protein 3
13	22611776	22814998	-	ENSLCRG00005019535	csmd3a	cub and sushi domain-containing protein 3
13	23272465	23285585	-	ENSLCRG00005020402	cmtm8b	cklf-like marvel transmembrane domain-containing protein 8
13	23356977	23363881	+	ENSLCRG00005020441	ctnnb1	catenin beta-1
13	23367060	23441006	-	ENSLCRG00005020871	ulk4	unc-51 like kinase 4
13	23450925	23483475	+	ENSLCRG00005020918	trak1a	trafficking kinesin-binding protein 1
13	23564092	23570044	-	ENSLCRG00005021082	ncam3	neural cell adhesion molecule 1
13	23587517	23599728	-	ENSLCRG00005002984	sult2st3	sulfotransferase family cytosolic 2b member 1
13	23606848	23610615	-	ENSLCRG00005003181	gapdhs	glyceraldehyde-3-phosphate dehydrogenase 2
13	23619276	23692426	+	ENSLCRG00005003408	si:dkey-33i11.1	b-cell receptor cd22-like
13	23817805	23829156	+	ENSLCRG00005004451	atad2	atpase family aaa domain containing 2
13	23829961	23844020	+	ENSLCRG00005004718	zhx1	zinc fingers and homeoboxes 1
13	23850063	23854699	+	ENSLCRG00005004735	zgc:101716	uncharacterized protein c8orf76
13	23860372	23889896	-	ENSLCRG00005004896	tbc1d31	tbc1 domain family member 31
13	23872143	23877368	+	ENSLCRG00005005072	derl1	derlin 1
13	24058927	24065458	+	ENSLCRG00005005085	has2	hyaluronan synthase 2
13	24101919	24240141	+	ENSLCRG00005005095	znf407	zinc finger protein 407
13	24268798	24281421	-	ENSLCRG00005005110	zadh2	zinc binding alcohol dehydrogenase domain containing 2
13	24282980	24317237	+	ENSLCRG00005005117	tshz1	teashirt zinc finger homeobox 1
13	24443044	24463265	-	ENSLCRG00005005125	znf516	zinc finger protein 516
13	24510274	24561939	+	ENSLCRG00005005186	znf236	zinc finger protein 236
13	24579127	24606815	-	ENSLCRG00005005301	mbp	myelin basic protein
13	24854814	24869385	+	ENSLCRG00005005357	sall3a	spalt like transcription factor 3
13	25014940	25022458	-	ENSLCRG00005005410	zgc:91890	riboflavin transporter 2-like
13	25055392	25170878	-	ENSLCRG00005005822	plecb	plectin
13	25234503	25292992	-	ENSLCRG00005007557	rspo2	r-spondin 2
13	25296759	25323495	-	ENSLCRG00005007693	eif3ea	eukaryotic translation initiation factor 3 subunit e-a
13	25331610	25356087	+	ENSLCRG00005007821	emc2	er membrane protein complex subunit 2
13	25401988	25402833	-	ENSLCRG00005007864	tmem74	transmembrane protein 74
13	25411355	25417094	+	ENSLCRG00005007874	trhra	thyrotropin-releasing hormone receptor
13	25461017	25465985	+	ENSLCRG00005007890	eny2	eny2 transcription and export complex 2 subunit
13	25549835	25557080	-	ENSLCRG00005007902	gdf6a	growth differentiation factor 6
13	25559822	25571871	+	ENSLCRG00005007926	sybu	syntabulin
13	25575398	25579081	-	ENSLCRG00005007945	ebag9	estrogen receptor binding site associated antigen 9
13	25592766	25599947	+	ENSLCRG00005007988	ttk	ttk protein kinase
13	25601645	25647744	+	ENSLCRG00005008116	bckdhb	branched chain keto acid dehydrogenase e1 subunit beta
13	25723987	25726560	-	ENSLCRG00005008426	tent5a	terminal nucleotidyltransferase 5a
13	25736696	25752995	-	ENSLCRG00005008490	ibtk	inhibitor of bruton tyrosine kinase
13	25782532	25797907	-	ENSLCRG00005008664	ube3d	ubiquitin protein ligase e3d
13	25816090	25840643	+	ENSLCRG00005008925	dop1a	dop1 leucine zipper like protein a
13	25893962	25895233	-	ENSLCRG00005011245	prss35	serine protease 35
13	25914579	25992702	+	ENSLCRG00005011318	me1	malic enzyme 1
13	26041651	26047653	-	ENSLCRG00005011838	prdm13	pr/set domain 13
13	26053744	26057537	-	ENSLCRG00005011849	zgc:172323	vimentin
13	26059504	26061755	-	ENSLCRG00005011865	tstd3	thiosulfate sulfurtransferase like domain containing 3
13	26063157	26090687	+	ENSLCRG00005011994	usp45	ubiquitin specific peptidase 45
13	26104574	26114490	+	ENSLCRG00005012131	coq3	coenzyme q3 2c methyltransferase
13	26116544	26130517	+	ENSLCRG00005012135	faxcb	failed axon connections homolog 2c metaxin like gst domain containing
13	26187552	26188694	-	ENSLCRG00005012148	pou3f2b	pou domain 2c class 3 2c transcription factor 2
13	26358536	26375860	+	ENSLCRG00005012200	mms22l	mms22 like 2c dna repair protein
13	26377478	26406719	-	ENSLCRG00005012311	klhl32	kelch like family member 32
13	26407023	26417560	+	ENSLCRG00005012362	fzd6	frizzled class receptor 6
13	26420292	26421886	+	ENSLCRG00005012364	cthrc1a	collagen triple helix repeat containing 1a
13	26422921	26426797	-	ENSLCRG00005012385	slc25a32b	solute carrier family 25 member 32
13	26426037	26437836	+	ENSLCRG00005012463	dcaf13	ddb1 and cul4 associated factor 13
13	26439256	26575080	+	ENSLCRG00005012843	rims2	regulating synaptic membrane exocytosis 2
13	26578607	26580070	+	ENSLCRG00005015432	dcstamp	dendrocyte expressed seven transmembrane protein
13	26581181	26591831	-	ENSLCRG00005015448	dpys	dihydropyrimidinase
13	26647246	26761375	+	ENSLCRG00005015466	zfpm2a	zinc finger protein 2c fog family member 2
13	26763094	26783814	-	ENSLCRG00005015489	si:dkey-122a22.2	si:dkey-122a22.2
13	26790709	26941992	+	ENSLCRG00005015571	oxr1b	oxidation resistance 1
13	27093305	27104572	+	ENSLCRG00005016308	laptm4b	lysosomal protein transmembrane 4 beta
13	27106351	27115445	+	ENSLCRG00005016318	matn2	matrilin 2
13	27128322	27131627	-	ENSLCRG00005016328	rida	reactive intermediate imine deaminase a homolog
13	27131920	27140380	+	ENSLCRG00005016340	pop1	pop1 homolog 2c ribonuclease p/mrp subunit
13	27141993	27166483	-	ENSLCRG00005016376	nipal2	nipa like domain containing 2
13	27173687	27175126	+	ENSLCRG00005000636	kcns2	potassium voltage-gated channel modifier subfamily s member 2
13	27249480	27253726	+	ENSLCRG00005000644	osr2	odd-skipped related transciption factor 2
13	27257402	27569883	+	ENSLCRG00005000725	vps13b	vacuolar protein sorting 13 homolog b
13	27586831	27591934	-	ENSLCRG00005000896	fbxo43	f-box protein 43
13	27590696	27605705	+	ENSLCRG00005000903	spag1	sperm associated antigen 1
13	27607303	27634075	-	ENSLCRG00005000929	rnf19a	ring finger protein 19a 2c rbr e3 ubiquitin protein ligase
13	27636575	27643239	-	ENSLCRG00005001129	pabpc1a	poly(a) binding protein cytoplasmic 1
13	27658783	27661165	-	ENSLCRG00005001367	znf706	zinc finger protein 706
13	27953241	28157315	+	ENSLCRG00005002767	ldlrad4b	low density lipoprotein receptor class a domain containing 4
13	38080110	38273654	-	ENSLCRG00005010291	cdk14	cyclin dependent kinase 14
13	40020952	40028098	+	ENSLCRG00005018310	fam92a1	family with sequence similarity 92 member a
13	40056580	40065412	+	ENSLCRG00005018322	trib1	tribbles homolog 1
13	40094262	40095086	-	ENSLCRG00005018326	lratd2	protein fam84b
13	40100583	40120627	-	ENSLCRG00005018352	fam91a1	family with sequence similarity 91 member a1
13	40189155	40196603	+	ENSLCRG00005018735	azin1b	antizyme inhibitor 1
13	40200255	40205157	+	ENSLCRG00005018738	adnp2b	activity-dependent neuroprotector homeobox protein 2
13	40207032	40209960	-	ENSLCRG00005018739	ggcta	gamma-glutamylcyclotransferase
13	40271933	40277112	-	ENSLCRG00005018875	grinaa	protein lifeguard 1
13	40286005	40293470	-	ENSLCRG00005018898	mapk15	mitogen-activated protein kinase 15
13	40296047	40300997	-	ENSLCRG00005018924	vps28	vps28 subunit of escrt-i
13	40302860	40329121	-	ENSLCRG00005018949	cap2	cyclase associated actin cytoskeleton regulatory protein 2
13	40600666	40606435	+	ENSLCRG00005009074	neu1	neuraminidase 1
13	40607108	40621650	+	ENSLCRG00005009082	prrc2a	protein prrc2a
13	40624476	40630862	+	ENSLCRG00005009110	csnk2b	casein kinase ii subunit beta
13	40637478	40648727	+	ENSLCRG00005009120	spaca4l	sperm acrosome membrane-associated protein 4
13	41031379	41304259	-	ENSLCRG00005010548	rbms3	rna-binding motif 2c single-stranded-interacting protein 3
13	42427832	42432212	-	ENSLCRG00005000695	rragcb	ras-related gtp-binding protein c
13	42432233	42437240	+	ENSLCRG00005000758	ppt1	palmitoyl-protein thioesterase 1
13	42438742	42444104	-	ENSLCRG00005001693	cap1	cyclase associated actin cytoskeleton regulatory protein 1
13	42449155	42471696	-	ENSLCRG00005002018	si:ch211-193k19.1	dyslexia-associated protein kiaa0319-like protein
13	42473762	42479786	+	ENSLCRG00005004849	ncdn	neurochondrin
13	42482860	42492264	+	ENSLCRG00005004851	tfap2e	transcription factor ap-2 epsilon
13	42496095	42505662	-	ENSLCRG00005004853	psmb2	proteasome 20s subunit beta 2
13	43128848	43136045	+	ENSLCRG00005010016	zgc:114119	mediator of rna polymerase ii transcription subunit 30
13	43137027	43215176	-	ENSLCRG00005010018	ext1c	exostosin-1c
13	43227299	43231255	+	ENSLCRG00005010020	tpmt.1	thiopurine s-methyltransferase
13	43243451	43287652	+	ENSLCRG00005010039	sdc2	syndecan-2-a
13	43434045	43493192	+	ENSLCRG00005010043	angpt1	angiopoietin 1
13	43502774	43506815	+	ENSLCRG00005010391	abrab	actin-binding rho-activating protein
13	43522047	43624141	+	ENSLCRG00005010394	samd12	sterile alpha motif domain containing 12
13	43665933	43781509	+	ENSLCRG00005010396	ext1b	exostosin-1b
13	44085814	44093797	+	ENSLCRG00005010889	tpd52	tumor protein d52
13	44109326	44152506	-	ENSLCRG00005010900	znf704	zinc finger protein 704
13	44281546	44341190	+	ENSLCRG00005010908	atxn1a	ataxin 1
13	44348161	44381112	-	ENSLCRG00005010911	gmpr	gmp reductase 1
13	44419447	44448964	+	ENSLCRG00005010937	dtnbp1b	dystrobrevin binding protein 1
13	44452703	44553577	-	ENSLCRG00005010938	jarid2b	jumonji and at-rich interaction domain containing 2
13	44701405	44710783	+	ENSLCRG00005011721	laptm4b	lysosomal-associated transmembrane protein 4b
13	44717418	44720462	-	ENSLCRG00005011726	rpl30	ribosomal protein l30
13	44738819	44743081	-	ENSLCRG00005011736	rida	2-iminobutanoate/2-iminopropanoate deaminase
13	46623653	46632603	-	ENSLCRG00005008384	ptp4a2b	protein tyrosine phosphatase type iva 2
13	46648634	46655423	-	ENSLCRG00005008388	col8a2	collagen type viii alpha 2 chain
13	46777879	46795406	-	ENSLCRG00005008396	rims3	regulating synaptic membrane exocytosis 3
13	46811455	46814737	-	ENSLCRG00005008398	nup42	nucleoporin-like protein 2
14	13261439	13345964	+	ENSLCRG00005006281	pde5ab	phosphodiesterase 5a
14	13348426	13352762	-	ENSLCRG00005006748	mad2l1	mitotic arrest deficient 2 like 1
19	279899	702638	-	ENSLCRG00005017384	zgc:152904	neural cell adhesion molecule 2
19	4952809	5034389	-	ENSLCRG00005006337	arhgap6	rho gtpase activating protein 6
19	5037756	5114938	+	ENSLCRG00005006672	msl3	msl complex subunit 3
19	6151536	6207196	+	ENSLCRG00005010619	nrp2a	neuropilin 2
19	6249408	6251839	-	ENSLCRG00005013252	mdh1b	malate dehydrogenase 1b
19	6252410	6257060	+	ENSLCRG00005013256	fastkd2	fast kinase domains 2
19	6285491	6304514	+	ENSLCRG00005013261	raph1b	ras-associated and pleckstrin homology domains-containing protein 1
19	6305826	6307726	-	ENSLCRG00005013265	spp2	secreted phosphoprotein 2
19	6308879	6311389	-	ENSLCRG00005013267	alg11	alg11 alpha-1 2c2-mannosyltransferase
19	6311292	6319177	+	ENSLCRG00005013268	cpb2	carboxypeptidase b2
19	6320383	6328861	+	ENSLCRG00005013271	zc3h13	zinc finger ccch-type containing 13
19	6341428	6373449	+	ENSLCRG00005013293	map4k4	mitogen-activated protein kinase kinase kinase kinase 4
19	6409715	6437113	-	ENSLCRG00005014341	sh3bp4a	sh3 domain-binding protein 4-a
19	6961531	6997176	-	ENSLCRG00005020035	acvr2ab	activin a receptor type 2a
19	7350612	7440894	+	ENSLCRG00005020091	zeb2b	zinc finger e-box binding homeobox 2
19	7702519	7729290	-	ENSLCRG00005020095	kynu	kynureninase
19	7740270	7755491	-	ENSLCRG00005020120	bzw1a	basic leucine zipper and w2 domain-containing protein 1-a
19	7743447	7747012	+	ENSLCRG00005020126	si:ch211-246m6.4	basic helix-loop-helix transcription factor scleraxis-like
19	7759463	7779834	-	ENSLCRG00005020138	aox6	aldehyde oxidase 1
19	7781038	7787470	+	ENSLCRG00005020635	calcrla	calcitonin gene-related peptide type 1 receptor-like
19	7823697	7828360	+	ENSLCRG00005020643	pjvk	pejvakin
19	7828998	7835548	+	ENSLCRG00005020649	pwp2h	periodic tryptophan protein 2 homolog
19	7836980	7842352	+	ENSLCRG00005020653	eed	embryonic ectoderm development
19	7843380	7859231	+	ENSLCRG00005020672	atp7b	copper-transporting atpase 2
19	7889868	7898628	-	ENSLCRG00005021205	pcbp3	poly(rc)-binding protein 3
19	7960706	7978151	-	ENSLCRG00005021231	gpd2	glycerol-3-phosphate dehydrogenase 2
19	7979141	7983369	+	ENSLCRG00005021475	nr4a2b	nuclear receptor subfamily 4 group a member 2
19	8067411	8104953	+	ENSLCRG00005021544	inpp4ab	type i inositol 3 2c4-bisphosphate 4-phosphatase
19	8105582	8108832	+	ENSLCRG00005022456	zgc:113142	d-beta-hydroxybutyrate dehydrogenase 2c mitochondrial
19	8111257	8116242	-	ENSLCRG00005022458	chrna2	neuronal acetylcholine receptor subunit alpha-2-like
19	8129626	8133526	+	ENSLCRG00005022468	nfkbiz	nf-kappa-b inhibitor zeta
19	8181031	8226319	+	ENSLCRG00005022788	mcf2la	mcf.2 cell line derived transforming sequence like
19	8227755	8239130	+	ENSLCRG00005022809	cab39l	calcium-binding protein 39
19	8242565	8330561	-	ENSLCRG00005022812	rcbtb1	rcc1 and btb domain-containing protein 1
19	8332258	8343869	-	ENSLCRG00005022823	tubgcp3	tubulin gamma complex associated protein 3
19	8344447	8429866	+	ENSLCRG00005022843	atp11a	atpase phospholipid transporting 11a
19	8481016	8493570	-	ENSLCRG00005023088	arhgef7b	rho guanine nucleotide exchange factor 7
19	8516489	8521735	-	ENSLCRG00005023261	unc50	unc-50 inner nuclear membrane rna binding protein
19	8522319	8528945	+	ENSLCRG00005023262	ndufs1	nadh-ubiquinone oxidoreductase 75 kda subunit 2c mitochondrial
19	8530641	8534574	+	ENSLCRG00005023265	zgc:110699	zgc:110699
19	8539316	8567036	+	ENSLCRG00005023267	creb3l1	camp responsive element binding protein 3 like 1
19	8572138	8578322	+	ENSLCRG00005023275	atg13	autophagy related 13
19	8579666	8588741	-	ENSLCRG00005023289	kpnb3	importin 5
19	8589665	8638350	+	ENSLCRG00005023321	sema5bb	semaphorin-5b
19	11582872	11623610	-	ENSLCRG00005000930	prkx	protein kinase x-linked
15	14673	25997	-	ENSLCRG00005017246	slc26a6	prestin-like
15	36183	41755	-	ENSLCRG00005017251	wdr6	wd repeat domain 6
15	51600	144561	-	ENSLCRG00005017284	celsr3	cadherin egf lag seven-pass g-type receptor 3
15	180681	188645	-	ENSLCRG00005019551	dalrd3	dalr anticodon binding domain containing 3
15	198413	211015	-	ENSLCRG00005019574	impdh2	inosine monophosphate dehydrogenase 2
15	212835	225022	-	ENSLCRG00005019690	arih2	ariadne rbr e3 ubiquitin protein ligase 2
15	230270	241363	-	ENSLCRG00005019844	xpc	xpc complex subunit 2c dna damage recognition and repair factor
15	294704	304620	+	ENSLCRG00005019892	si:dkey-72l14.3	hyaluronidase-2
15	308094	314975	-	ENSLCRG00005019893	si:dkey-72l14.4	bloc-1 related complex subunit 6
15	325377	352220	-	ENSLCRG00005019895	sema3h	semaphorin-3a
15	403759	408990	-	ENSLCRG00005019901	tmem115	transmembrane protein 115
15	647626	671447	-	ENSLCRG00005020550	osbpl2b	oxysterol-binding protein-related protein 2
15	680396	767285	+	ENSLCRG00005021125	soga1	suppressor of glucose 2c autophagy associated 1
15	784569	790275	-	ENSLCRG00005021126	dnajc16	dnaj heat shock protein family (hsp40) member c16
15	790493	802124	+	ENSLCRG00005021138	casp9	caspase 9
15	811045	816343	-	ENSLCRG00005021149	lrrc47	leucine rich repeat containing 47
15	828776	856237	+	ENSLCRG00005021152	cep104	centrosomal protein 104
15	858048	859283	-	ENSLCRG00005021156	b3gnt7l	udp-glcnac:betagal beta-1 2c3-n-acetylglucosaminyltransferase 7
15	864355	868335	-	ENSLCRG00005021161	dffb	dna fragmentation factor subunit beta
15	870136	1020197	+	ENSLCRG00005021166	nphp4	nephrocystin 4
15	2165137	2247432	-	ENSLCRG00005006997	mtor	mechanistic target of rapamycin kinase
15	2211723	2215085	+	ENSLCRG00005007070	angptl7	angiopoietin like 7
15	2261851	2506624	+	ENSLCRG00005007112	agrn	agrin
15	4934931	5131401	-	ENSLCRG00005022993	klhdc8b	kelch domain containing 8b
15	14073203	14087688	-	ENSLCRG00005012895	si:ch211-117c9.5	sodium- and chloride-dependent creatine transporter 1
15	14376879	14531779	+	ENSLCRG00005000781	erc2	erc protein 2-like
15	14533588	14545867	+	ENSLCRG00005000795	wnt5a	wnt family member 5a
15	14566252	14674844	-	ENSLCRG00005000917	cacna2d3	voltage-dependent calcium channel subunit alpha-2/delta-3
15	14586130	14591318	+	ENSLCRG00005001561	lrtm1	leucine rich repeats and transmembrane domains 1
15	14804956	14837255	-	ENSLCRG00005004334	camkvl	cam kinase-like vesicle-associated protein
15	15028542	15033068	+	ENSLCRG00005004439	ube2t	ubiquitin conjugating enzyme e2 t
15	15032298	15066782	-	ENSLCRG00005004444	lgr6	leucine rich repeat containing g protein-coupled receptor 6
15	15126831	15140252	+	ENSLCRG00005005166	pkp1	plakophilin-1
15	15142010	15148317	-	ENSLCRG00005005169	tnnt2a	troponin t 2c cardiac muscle
15	15160243	15165296	-	ENSLCRG00005005170	tnni1	troponin i 2c slow skeletal muscle
15	15168439	15170104	-	ENSLCRG00005005171	phlda3	pleckstrin homology-like domain 2c family a 2c member 3
15	15172299	15174888	-	ENSLCRG00005005174	csrp1a	cysteine and glycine-rich protein 1-like
15	15200931	15282516	+	ENSLCRG00005005250	nav1	neuron navigator 1
15	15394208	15403982	+	ENSLCRG00005005754	mov10	putative helicase mov-10-b.2
15	15643430	15645896	+	ENSLCRG00005007182	zgc:174906	zgc:174906
15	15646715	15652290	+	ENSLCRG00005007188	csad	cysteine sulfinic acid decarboxylase
15	15653266	15660157	+	ENSLCRG00005010162	znf740b	zinc finger protein 740
15	15670161	15675424	-	ENSLCRG00005010175	copz1	coatomer subunit zeta-1
15	15681166	15685737	+	ENSLCRG00005010621	nfe2	nuclear factor 2c erythroid 2
15	15881803	15892281	+	ENSLCRG00005010648	calcoco1a	calcium-binding and coiled-coil domain-containing protein 1
15	15900172	15941238	-	ENSLCRG00005010653	rarga	retinoic acid receptor gamma-a
15	16639220	16673753	-	ENSLCRG00005007025	huwe1	hect 2c uba and wwe domain containing e3 ubiquitin protein ligase 1
15	16674264	16686071	-	ENSLCRG00005007102	phf8	phd finger protein 8
15	16688000	16714708	-	ENSLCRG00005007118	wnk3	wnk lysine deficient protein kinase 3
15	17001426	17040936	-	ENSLCRG00005008090	scn8a	sodium channel protein type 8 subunit alpha
15	17507733	17538669	+	ENSLCRG00005020074	slc6a17	solute carrier family 6 member 17
15	17556774	17578135	-	ENSLCRG00005020078	kcnc4	potassium voltage-gated channel subfamily c member 4
15	17580037	17582335	-	ENSLCRG00005020080	hspa1b	heat shock protein family a (hsp70) member 1b
15	17584747	17602009	-	ENSLCRG00005020087	ahcyl1	adenosylhomocysteinase like 1
15	17671224	17672633	+	ENSLCRG00005020273	gpr61	g-protein coupled receptor 61
15	17678114	17692671	+	ENSLCRG00005020275	gnai3	guanine nucleotide-binding protein g(k) subunit alpha
15	17883049	18006048	+	ENSLCRG00005004357	rerea	arginine-glutamic acid dipeptide repeats
15	18055608	18103996	+	ENSLCRG00005004393	samd11	sterile alpha motif domain containing 11
15	18106694	18122978	-	ENSLCRG00005004414	noc2l	noc2 like nucleolar associated transcriptional repressor
15	18122900	18136948	+	ENSLCRG00005004694	klhl17	kelch like family member 17
15	18218643	18221074	-	ENSLCRG00005004719	her9	hes family bhlh transcription factor 4
15	18261668	18262471	+	ENSLCRG00005004722	zgc:194189	forkhead box protein l2
15	18263781	18274711	+	ENSLCRG00005004723	tmem201	transmembrane protein 201
15	18283120	18300220	+	ENSLCRG00005004728	pik3cd	phosphatidylinositol-4 2c5-bisphosphate 3-kinase catalytic subunit delta
15	18393707	18410247	+	ENSLCRG00005008226	ube4b	ubiquitination factor e4b
15	18413714	18463423	+	ENSLCRG00005010050	kif1b	kinesin family member 1b
15	18484117	18489521	-	ENSLCRG00005010098	tardbpl	tar dna binding protein
15	18490305	18495074	+	ENSLCRG00005010101	si:ch211-129o18.4	chromosome xv c1orf127 homolog
15	18566996	18698673	+	ENSLCRG00005010110	casz1	castor zinc finger 1
15	18713970	18759518	-	ENSLCRG00005010200	pex14	peroxisomal biogenesis factor 14
15	18763358	18768354	+	ENSLCRG00005010205	dffa	dna fragmentation factor subunit alpha
15	18772172	18778958	-	ENSLCRG00005010208	masp2	mannan binding lectin serine peptidase 2
15	18791111	18792871	-	ENSLCRG00005010210	cort	somatostatin-1b-like
15	18796244	18799394	-	ENSLCRG00005010211	srm	spermidine synthase
15	18801257	18811827	-	ENSLCRG00005010227	exosc10	exosome component 10
15	18817445	18845538	-	ENSLCRG00005010927	cntn3a.2	contactin-3-like
15	18963361	19029403	+	ENSLCRG00005015637	cntn3a.1	contactin-4
15	19034747	19072908	-	ENSLCRG00005017738	si:dkey-178k16.1	band 4.1-like protein 1
15	19108759	19113866	+	ENSLCRG00005017807	ttll9	tubulin tyrosine ligase like 9
15	19116965	19118662	+	ENSLCRG00005017818	ppp1r3da	protein phosphatase 1 2c regulatory subunit 3da
15	19138053	19168145	-	ENSLCRG00005017819	phactr3a	phosphatase and actin regulator 3
15	19168166	19176316	+	ENSLCRG00005017837	pigt	phosphatidylinositol glycan anchor biosynthesis class t
15	19176955	19178665	-	ENSLCRG00005018723	wfdc2	wap four-disulfide core domain protein 18
15	19323262	19330190	+	ENSLCRG00005018731	alas2	5'-aminolevulinate synthase 2
15	19330673	19337144	-	ENSLCRG00005018793	ttc34	tetratricopeptide repeat domain 34
15	19354821	19359306	+	ENSLCRG00005018799	znf362b	zinc finger protein 362
15	19362254	19374987	-	ENSLCRG00005018807	ccdc30	coiled-coil domain-containing protein 30
15	19378014	19379786	+	ENSLCRG00005018818	emp3b	epithelial membrane protein 3
15	19380342	19386055	+	ENSLCRG00005018821	zmynd12	zinc finger mynd-type containing 12
15	19390270	19401591	-	ENSLCRG00005018822	rimkla	beta-citrylglutamate synthase b
15	19407064	19465454	+	ENSLCRG00005018826	foxj3	forkhead box protein j3
15	19499544	19662046	+	ENSLCRG00005018834	kazna	kazrin
15	19668262	19669224	+	ENSLCRG00005018837	tmem51a	transmembrane protein 51-like
15	19675988	19678782	-	ENSLCRG00005018839	ela2l	chymotrypsin-c-like
15	19680093	19683057	+	ENSLCRG00005018840	ela2	chymotrypsin-like elastase family member 2a
15	19755516	19931980	+	ENSLCRG00005018843	si:ch211-263k4.2	pr/set domain 16
15	20118755	20120051	+	ENSLCRG00005019247	her3	hes family bhlh transcription factor 3
15	20124489	20159295	-	ENSLCRG00005019248	gpr153	g protein-coupled receptor 153
15	20167370	20220711	-	ENSLCRG00005019250	acot7	acyl-coa thioesterase 7
15	20220776	20231890	-	ENSLCRG00005019252	hes2	hes family bhlh transcription factor 2
15	20221650	20222257	-	ENSLCRG00005019253	hes2	hes family bhlh transcription factor 2
15	20244785	20285397	+	ENSLCRG00005019256	espn	espin
15	20287138	20297128	+	ENSLCRG00005019259	arhgef16	rho guanine nucleotide exchange factor 16
15	20298850	20302928	-	ENSLCRG00005019297	ybx1	y-box binding protein 1
15	20305509	20315157	-	ENSLCRG00005019308	ppih	peptidylprolyl isomerase h
15	20316014	20318390	-	ENSLCRG00005019356	taf10	tata-box binding protein associated factor 10
15	20319640	20324058	+	ENSLCRG00005019357	zgc:154075	putative oxidoreductase ytet
15	20345440	20355483	-	ENSLCRG00005019367	emc1	er membrane protein complex subunit 1
15	20356001	20400912	+	ENSLCRG00005000955	ubr4	ubiquitin protein ligase e3 component n-recognin 4
15	20405727	20407768	+	ENSLCRG00005003992	her4.2	transcription factor hes-5
15	20417096	20421794	-	ENSLCRG00005003998	tas1r1	taste receptor type 1 member 1
15	20422750	20428069	-	ENSLCRG00005004100	tas1r1	taste receptor type 1 member 1
15	20428797	20456269	+	ENSLCRG00005004254	rprd1b	regulation of nuclear pre-mrna domain containing 1b
15	20526756	20545881	-	ENSLCRG00005005717	kif5aa	kinesin heavy chain-like
15	20563900	20568773	+	ENSLCRG00005012448	stac3	sh3 and cysteine-rich domain-containing protein 3
15	20575759	20612855	-	ENSLCRG00005012464	prkar2aa	camp-dependent protein kinase type ii-alpha regulatory subunit
15	20623759	20655062	-	ENSLCRG00005012466	mgll	monoglyceride lipase
15	20659472	20673411	-	ENSLCRG00005012484	slc26a6	solute carrier family 26 member 6
15	21511449	21550347	+	ENSLCRG00005015602	zbtb46	zinc finger and btb domain containing 46
15	21556179	21589964	-	ENSLCRG00005015613	si:rp71-79p20.2	slc2a4 regulator
15	21634152	21679193	+	ENSLCRG00005015618	nkain4	sodium/potassium-transporting atpase subunit beta-1-interacting protein 4
15	21686107	21691119	+	ENSLCRG00005015620	ythdf1	yth domain-containing family protein 1
15	21980843	22016018	+	ENSLCRG00005016347	pcbp4	poly(rc)-binding protein 4
15	22184899	22191212	-	ENSLCRG00005017641	cers5	ceramide synthase 5
15	22191233	22202073	+	ENSLCRG00005017666	slmapb	sarcolemmal membrane-associated protein
15	22207538	22211681	+	ENSLCRG00005017668	abhd6b	monoacylglycerol lipase abhd6-like
15	22212834	22214706	+	ENSLCRG00005017674	kctd6b	btb/poz domain-containing protein kctd6
15	22215911	22218667	+	ENSLCRG00005017675	smim4	small integral membrane protein 4
15	22219165	22221015	-	ENSLCRG00005017676	ognb	mimecan
15	22222288	22228346	+	ENSLCRG00005017677	ywhab	14-3-3 protein beta/alpha-1
15	22228820	22247115	+	ENSLCRG00005017683	pabpc1l	embryonic polyadenylate-binding protein
15	22379279	22472688	+	ENSLCRG00005022438	magi1a	membrane-associated guanylate kinase 2c ww and pdz domain-containing protein 1
15	23012000	23018617	+	ENSLCRG00005011494	vapb	vesicle-associated membrane protein-associated protein b/c
15	23022566	23026626	+	ENSLCRG00005011495	chmp4bb	charged multivesicular body protein 4b
15	23029897	23034481	+	ENSLCRG00005011504	eif2s2	eukaryotic translation initiation factor 2 subunit beta
15	23035507	23040640	+	ENSLCRG00005011515	srsf6a	serine/arginine-rich splicing factor 6
15	23042264	23056077	+	ENSLCRG00005011519	l3mbtl1a	lethal(3)malignant brain tumor-like protein 1
15	23058125	23068003	+	ENSLCRG00005011524	sgk2a	serine/threonine-protein kinase sgk1-a
15	23080765	23083691	+	ENSLCRG00005011539	nsun5	nop2/sun rna methyltransferase 5
15	23089942	23103896	-	ENSLCRG00005011571	tkt	transketolase
15	23105651	23113519	-	ENSLCRG00005012863	dcp1a	decapping mrna 1a
15	23113679	23197769	+	ENSLCRG00005012875	cacna1d	voltage-dependent l-type calcium channel subunit alpha-1d
15	23202105	23209092	-	ENSLCRG00005014826	chdh	choline dehydrogenase
15	23215778	23221300	+	ENSLCRG00005014838	actr8	actin related protein 8
15	23221597	23224754	-	ENSLCRG00005014844	selenok	selenoprotein k
15	23294046	23351886	+	ENSLCRG00005014850	sema3bl	semaphorin 3g
15	23375718	23398136	-	ENSLCRG00005014878	sema3b	semaphorin 3b
15	23509793	23518251	-	ENSLCRG00005017144	zgc:136971	acylamino-acid-releasing enzyme
15	23519746	23524022	-	ENSLCRG00005017453	ifrd2	interferon-related developmental regulator 2
15	23532868	23540319	-	ENSLCRG00005017454	amt	aminomethyltransferase
15	23545455	23554249	-	ENSLCRG00005017587	hyal3	hyaluronidase-3
16	695585	702358	+	ENSLCRG00005018456	dcxr	dicarbonyl and l-xylulose reductase
16	703563	711541	-	ENSLCRG00005018457	rac3b	rac family small gtpase 3
16	713443	724720	-	ENSLCRG00005018495	lrrc45	leucine rich repeat containing 45
16	725930	744289	+	ENSLCRG00005018743	trub1	trub pseudouridine synthase family member 1
16	8922549	8923184	+	ENSLCRG00005010428	nog2	noggin-2-like
16	13894165	13962193	+	ENSLCRG00005007525	cspg4	chondroitin sulfate proteoglycan 4
16	13997125	14014912	-	ENSLCRG00005007536	snx33	sorting nexin 33
16	14016143	14024761	+	ENSLCRG00005007543	snupn	snurportin 1
16	14030552	14049187	+	ENSLCRG00005007559	ptpn9a	protein tyrosine phosphatase non-receptor type 9
17	4575769	4579796	+	ENSLCRG00005001177	lrrc57	leucine rich repeat containing 57
20	5196533	5203895	-	ENSLCRG00005015770	dmtf1	cyclin d binding myb like transcription factor 1
20	5198050	5209117	+	ENSLCRG00005015777	cwf19l1	cwf19 like cell cycle control factor 1
20	5231842	5356747	-	ENSLCRG00005015790	tmtc1	transmembrane o-mannosyltransferase targeting cadherins 1
20	5412918	5425246	-	ENSLCRG00005016701	sinhcaf	sin3-hdac complex-associated factor
20	5431487	5512783	-	ENSLCRG00005016739	dennd5b	denn domain containing 5b
20	5594531	5611973	+	ENSLCRG00005019741	sult4a1	sulfotransferase family 4a member 1
20	5665472	5730627	-	ENSLCRG00005019744	mpped1	metallophosphoesterase domain containing 1
20	5738657	5835563	-	ENSLCRG00005019774	scube1	signal peptide 2c cub domain and egf like domain containing 1
20	5837414	5843972	+	ENSLCRG00005020622	samm50l	samm50 sorting and assembly machinery component
20	5850246	5868009	+	ENSLCRG00005020682	aldh1l2	aldehyde dehydrogenase 1 family member l2
20	6072900	6116009	-	ENSLCRG00005021897	mkln1	muskelin 1
20	6289631	6300056	-	ENSLCRG00005021914	gdi2	rab gdp dissociation inhibitor beta
20	6301173	6305232	-	ENSLCRG00005021932	ankrd16	ankyrin repeat domain 16
20	6309696	6315138	+	ENSLCRG00005021934	glt8d2	glycosyltransferase 8 domain containing 2
20	6355485	6407540	+	ENSLCRG00005021972	sbf1	set binding factor 1
20	6414157	6423904	-	ENSLCRG00005022643	ppp6r2a	serine/threonine-protein phosphatase 6 regulatory subunit 2
20	6602501	6676312	-	ENSLCRG00005023093	kcnc2	potassium voltage-gated channel subfamily c member 2
20	6789328	6803612	+	ENSLCRG00005023143	si:ch73-89b15.3	si:ch73-89b15.3
20	6918482	6919940	-	ENSLCRG00005023148	phlda1	pleckstrin homology-like domain 2c family a 2c member 1
20	6921467	6944340	-	ENSLCRG00005023160	nap1l1	nucleosome assembly protein 1 like 1
20	6978929	7050682	-	ENSLCRG00005023184	osbpl8	oxysterol binding protein like 8
20	7063578	7088121	+	ENSLCRG00005023186	zdhhc17	zinc finger dhhc-type containing 17
20	7090730	7101102	-	ENSLCRG00005023189	csrp2	cysteine and glycine-rich protein 2
20	7112019	7121089	-	ENSLCRG00005023191	e2f7	e2f transcription factor 7
20	9278397	9289630	+	ENSLCRG00005021670	dcp1b	decapping mrna 1b
20	9307092	9381597	+	ENSLCRG00005021672	cacna2d4a	voltage-dependent calcium channel subunit alpha-2/delta-4
20	10852205	10881308	-	ENSLCRG00005022662	atxn7l1	ataxin-7-like protein 1
20	10883892	10892728	-	ENSLCRG00005022663	sypl1	synaptophysin-like protein 1
20	10898908	10916639	-	ENSLCRG00005011507	nampt	nicotinamide phosphoribosyltransferase
20	10991457	10999505	+	ENSLCRG00005013120	fgl2a	fibrinogen like 2
20	11029515	11057987	+	ENSLCRG00005013121	lrrc17	leucine-rich repeat-containing protein 17
20	11084706	11089882	+	ENSLCRG00005013133	pus7l	pseudouridine synthase 7 like
20	11155267	11184256	+	ENSLCRG00005013135	prickle1b	prickle-like protein 1
20	11186221	11201545	-	ENSLCRG00005013136	pphln1	periphilin 1
20	11202256	11203913	+	ENSLCRG00005013139	zcrb1	zinc finger cchc-type and rna binding motif containing 1
20	11205445	11216830	+	ENSLCRG00005013140	yaf2	yy1-associated factor 2-like
20	11221141	11229007	+	ENSLCRG00005013144	gxylt1b	glucoside xylosyltransferase 1-like
20	11257970	11292139	-	ENSLCRG00005013162	pdzrn4	pdz domain containing ring finger 4
20	11321766	11330735	-	ENSLCRG00005013172	cntn1b	contactin 1
20	11338213	11387651	-	ENSLCRG00005014408	nrcama	neuronal cell adhesion molecule
20	11393901	11403212	-	ENSLCRG00005021102	pnpla8	calcium-independent phospholipase a2-gamma
20	11401350	11401922	+	ENSLCRG00005021103	si:dkeyp-81f3.4	a-kinase anchoring protein 14
20	11405136	11406341	+	ENSLCRG00005021104	avpr2l	arg8-vasotocin receptor
20	11410439	11414040	+	ENSLCRG00005021106	dnajb9b	dnaj heat shock protein family (hsp40) member b9
20	11415696	11419019	+	ENSLCRG00005021110	akr1b1.1	aldose reductase
20	11420709	11529603	-	ENSLCRG00005021201	akr1b1.2	aldose reductase-like
20	11438278	11471211	+	ENSLCRG00005021206	tfec	transcription factor ec
20	11633226	11654492	-	ENSLCRG00005021208	mdfic	myod family inhibitor domain containing
20	11681532	11772951	-	ENSLCRG00005021210	foxp2	forkhead box p2
20	11831831	11896885	+	ENSLCRG00005021218	tmem168a	transmembrane protein 168
20	11942516	11948414	-	ENSLCRG00005021222	ifrd1	interferon related developmental regulator 1
20	11978233	12096656	+	ENSLCRG00005021242	dock4b	dedicator of cytokinesis 4
20	12263213	12265339	-	ENSLCRG00005021259	lrrn3b	leucine rich repeat neuronal 3
20	12471707	12475022	+	ENSLCRG00005021263	tnnt2e	troponin t2e 2c cardiac
20	12479576	12490652	-	ENSLCRG00005021264	dnm1l	dynamin-1-like protein
20	12494468	12501350	-	ENSLCRG00005021334	dhx57	dexh-box helicase 57
20	12506916	12540026	-	ENSLCRG00005021372	strip2	striatin interacting protein 2
20	12586146	12591659	-	ENSLCRG00005022408	tmem209	transmembrane protein 209
20	12592746	12597528	-	ENSLCRG00005022461	prdm4	pr/set domain 4
20	12600044	12601366	+	ENSLCRG00005022464	ascl4	achaete-scute homolog 4-like
20	12621857	12625897	+	ENSLCRG00005022465	cdkn1d	cyclin-dependent kinase inhibitor 1
20	12722449	12723713	-	ENSLCRG00005022645	cdpf1	cysteine rich dpf motif domain containing 1
20	12725458	12735246	-	ENSLCRG00005022646	ppara	peroxisome proliferator activated receptor alpha
20	12783549	12791991	+	ENSLCRG00005022650	wnt7ba	protein wnt-7b
20	12795267	12805511	-	ENSLCRG00005022651	atxn10	ataxin 10
20	12838068	12852685	+	ENSLCRG00005022853	kdm5a	lysine demethylase 5a
20	12864157	12881762	+	ENSLCRG00005023107	usp15	ubiquitin specific peptidase 15
20	13077836	13082114	+	ENSLCRG00005023242	pim3	pim-3 proto-oncogene 2c serine/threonine kinase
20	13106863	13126384	-	ENSLCRG00005023243	creld2	cysteine rich with egf like domains 2
20	13126405	13129609	+	ENSLCRG00005023244	alg12	alg12 alpha-1 2c6-mannosyltransferase
20	13130587	13134372	-	ENSLCRG00005023245	zbed4	zinc finger bed-type containing 4
20	13139804	13150922	+	ENSLCRG00005023246	brd1a	bromodomain containing 1
20	13341576	13486524	-	ENSLCRG00005023247	tafa5a	tafa chemokine like family member 5
20	13650015	13766277	-	ENSLCRG00005023254	tbc1d22a	tbc1 domain family member 22a
20	13769909	13805753	+	ENSLCRG00005023421	cerk	ceramide kinase
20	13851918	13893796	-	ENSLCRG00005023424	gramd4a	gram domain-containing protein 4
20	13903686	13988777	-	ENSLCRG00005023429	celsr1a	cadherin egf lag seven-pass g-type receptor 1
20	13997202	14000697	-	ENSLCRG00005023594	trmu	trna 5-methylaminomethyl-2-thiouridylate methyltransferase
20	14003991	14004923	-	ENSLCRG00005023598	tprkb	tp53rk binding protein
20	14005423	14009162	+	ENSLCRG00005023599	alg10	putative dol-p-glc:glc(2)man(9)glcnac(2)-pp-dol alpha-1 2c2-glucosyltransferase
20	14022341	14107797	-	ENSLCRG00005023605	cpne8	copine 8
20	14165195	14178627	-	ENSLCRG00005023726	abcd2	atp binding cassette subfamily d member 2
20	14186934	14247358	-	ENSLCRG00005023729	slc2a13	solute carrier family 2 member 13
20	14278554	14289792	+	ENSLCRG00005023731	slco1d1	solute carrier organic anion transporter family member 1c1-like
20	14301300	14315122	+	ENSLCRG00005023736	slco1e1	solute carrier organic anion transporter family member 1c1
20	14319675	14322702	+	ENSLCRG00005023738	iapp	islet amyloid polypeptide
20	14325314	14331153	+	ENSLCRG00005023740	pyroxd1	pyridine nucleotide-disulphide oxidoreductase domain 1
20	14333328	14346760	+	ENSLCRG00005023741	etnk1	ethanolamine kinase 1
20	14390778	14564737	-	ENSLCRG00005023745	sox5	sry-box transcription factor 5
20	14626024	14631062	-	ENSLCRG00005023751	bcat1	branched chain amino acid transaminase 1
20	14633031	14662499	+	ENSLCRG00005023754	lrmp	lymphoid-restricted membrane protein
20	14663280	14668916	-	ENSLCRG00005023756	casc1	cancer susceptibility 1
20	14668316	14670033	+	ENSLCRG00005023757	lyrm5a	electron transfer flavoprotein regulatory factor 1
20	14670304	14676754	-	ENSLCRG00005023761	slc5a8	solute carrier family 5 member 8
20	14680166	14699532	+	ENSLCRG00005023766	utp20	utp20 small subunit processome component
20	14699290	14704295	-	ENSLCRG00005023767	arl1	adp ribosylation factor like gtpase 1
20	14713595	14722932	-	ENSLCRG00005012015	fgd4b	fyve 2c rhogef and ph domain-containing protein 4
20	17012930	17035890	-	ENSLCRG00005020611	recql	recq like helicase
20	17036804	17041816	+	ENSLCRG00005020617	golt1ba	vesicle transport protein got1b
20	17046836	17049404	+	ENSLCRG00005020619	spx	spexin hormone
20	17049711	17070839	-	ENSLCRG00005020621	gys2	glycogen synthase 2
20	17100326	17105358	-	ENSLCRG00005020638	slc25a3b	solute carrier family 25 member 3
20	17108805	17126348	-	ENSLCRG00005020648	tmpoa	thymopoietin
20	17128133	17132994	-	ENSLCRG00005020651	strap	serine/threonine kinase receptor associated protein
20	17172135	17269756	-	ENSLCRG00005020664	large1	large xylosyl- and glucuronyltransferase 1
20	17875329	17954883	+	ENSLCRG00005011959	plekha5	pleckstrin homology domain containing 2c family a member 5
20	17918804	17920426	-	ENSLCRG00005011961	mibp2	muscle-specific beta 1 integrin binding protein 2
21	4197701	4288954	-	ENSLCRG00005019517	tmtc2b	transmembrane and tpr repeat-containing protein 2
21	4626960	4672030	-	ENSLCRG00005020195	mical3a	protein-methionine sulfoxide oxidase mical3a
21	4712749	4733607	-	ENSLCRG00005011954	si:ch211-1e14.1	upf0606 protein kiaa1549
21	4754517	4819788	-	ENSLCRG00005011981	hipk2	homeodomain interacting protein kinase 2
21	4893615	4969856	-	ENSLCRG00005013381	srgap1a	slit-robo rho gtpase-activating protein 1
21	5181788	5206753	-	ENSLCRG00005014946	mtss1la	mtss1-like protein
21	5215845	5221422	-	ENSLCRG00005014991	mapk12a	mitogen-activated protein kinase 12
21	5221870	5228423	-	ENSLCRG00005015081	selenoo1	selenoprotein o
21	5229375	5234473	-	ENSLCRG00005015099	trabd	trab domain containing
21	5256470	5325221	-	ENSLCRG00005015109	btbd11b	btb domain containing 11
21	5341219	5350003	+	ENSLCRG00005015281	cry1b	cryptochrome-1
21	5351670	5354747	+	ENSLCRG00005015656	zgc:153031	dihydrofolate reductase
21	5359245	5360372	-	ENSLCRG00005015657	mterf2	mitochondrial transcription termination factor 2
21	5375416	5381689	+	ENSLCRG00005015658	si:ch73-62b13.1	carbohydrate sulfotransferase 1
21	5417765	5420794	+	ENSLCRG00005015659	etfbkmt	electron transfer flavoprotein subunit beta lysine methyltransferase
21	5464782	5472021	-	ENSLCRG00005015661	slc41a2a	solute carrier family 41 member 2
21	5473684	5486946	+	ENSLCRG00005015674	washc4	wash complex subunit 4
21	5488906	5495731	-	ENSLCRG00005015686	cnot2	ccr4-not transcription complex subunit 2
21	5505288	5506502	+	ENSLCRG00005015715	lrrc10	leucine rich repeat containing 10
21	5510576	5526933	+	ENSLCRG00005015718	fnbp4	formin binding protein 4
21	5518594	5535347	+	ENSLCRG00005015720	agbl2	atp/gtp binding protein like 2
21	5535780	5537836	-	ENSLCRG00005015721	tmem17	transmembrane protein 17b
21	5553287	5558192	+	ENSLCRG00005015729	rab19	ras-related protein rab-19
21	5558709	5567799	-	ENSLCRG00005015731	ccdc77	haloacid dehalogenase-like hydrolase domain-containing 5
21	5567513	5585044	+	ENSLCRG00005015736	ush1c	ush1 protein network component harmonin
21	5586371	5648080	+	ENSLCRG00005015744	abcc8	atp binding cassette subfamily c member 8
21	5649172	5650335	+	ENSLCRG00005016069	kcnj11	potassium inwardly rectifying channel subfamily j member 11
21	5651738	5706692	-	ENSLCRG00005016071	mob2a	mob kinase activator 2
21	5722570	5757812	-	ENSLCRG00005016072	dusp8a	dual specificity phosphatase 8
21	5768573	5777048	-	ENSLCRG00005016073	ptpn5	tyrosine-protein phosphatase non-receptor type 5
21	5836862	5865245	+	ENSLCRG00005016106	osbpl5	oxysterol-binding protein-related protein 5
21	5886324	5886740	-	ENSLCRG00005017074	phlda2	pleckstrin homology like domain family a member 2
21	5899380	5908298	-	ENSLCRG00005017075	nap1l4a	nucleosome assembly protein 1-like 4
21	5920131	5926428	+	ENSLCRG00005017076	th	tyrosine hydroxylase
21	5928964	5934581	+	ENSLCRG00005017105	igf2b	insulin like growth factor 2
21	6018284	6051659	-	ENSLCRG00005017111	mrpl23	mitochondrial ribosomal protein l23
21	6058153	6079979	+	ENSLCRG00005017120	si:ch211-236l14.4	sits-binding protein
21	6084252	6096880	-	ENSLCRG00005017126	cpt1ab	carnitine o-palmitoyltransferase 1 2c liver isoform
21	6125583	6129107	-	ENSLCRG00005017478	uevld	ubiquitin-conjugating enzyme e2 variant 3
21	6130034	6135303	-	ENSLCRG00005017484	spty2d1	spt2 chromatin protein domain containing 1
21	6135989	6143650	+	ENSLCRG00005017488	tmem86a	transmembrane protein 86a
21	6149698	6162689	-	ENSLCRG00005017490	igsf22	immunoglobulin superfamily member 22
21	6174167	6299785	+	ENSLCRG00005017498	b4galnt4a	beta-1 2c4-n-acetyl-galactosaminyltransferase 4
21	6303636	6345202	+	ENSLCRG00005017730	abtb2b	ankyrin repeat and btb/poz domain-containing protein 2
21	6521709	6526127	+	ENSLCRG00005018166	ldha	l-lactate dehydrogenase a chain
21	6527561	6532932	-	ENSLCRG00005018190	tsg101a	tumor susceptibility 101
21	6535801	6539179	-	ENSLCRG00005018235	zgc:123278	tumor susceptibility gene 101 protein
21	6542065	6554658	-	ENSLCRG00005018236	hrasb	hras proto-oncogene 2c gtpase
21	6555537	6595398	+	ENSLCRG00005018237	lrrc56	leucine rich repeat containing 56
21	6573494	6602157	+	ENSLCRG00005018238	rassf7a	ras association domain-containing protein 7
21	6605446	6617992	+	ENSLCRG00005018239	phrf1	phd and ring finger domains 1
21	6620085	6624411	-	ENSLCRG00005018240	irf7	interferon regulatory factor 7
21	6630651	6631265	+	ENSLCRG00005018247	ascl1b	achaete-scute homolog 1b-like
21	6686701	6815092	-	ENSLCRG00005018250	trim44	low density lipoprotein receptor class a domain containing 3
21	6829836	6876745	+	ENSLCRG00005018252	pamr1	peptidase domain containing associated with muscle regeneration 1
21	6838794	6840077	-	ENSLCRG00005018254	fjx1	four-jointed box kinase 1
21	6934512	6965881	-	ENSLCRG00005018275	pdhx	pyruvate dehydrogenase complex component x
21	6969251	6976893	-	ENSLCRG00005018298	ehf	ets homologous factor
21	7247736	7249679	+	ENSLCRG00005018301	lrrc4ca	leucine-rich repeat-containing protein 4c
21	7509181	7510779	+	ENSLCRG00005018303	rag2	recombination activating 2
21	7512588	7517496	-	ENSLCRG00005018305	rag1	recombination activating 1
21	7529657	7532609	-	ENSLCRG00005018307	si:ch211-256a21.4	si:ch211-256a21.4
21	7547767	7608953	+	ENSLCRG00005018477	furinb	furin 2c paired basic amino acid cleaving enzyme
21	7613541	7627365	-	ENSLCRG00005018641	man2a2	mannosidase alpha class 2a member 2
21	7634336	7642319	+	ENSLCRG00005019855	unc45a	unc-45 myosin chaperone a
21	7641340	7644228	+	ENSLCRG00005020001	rccd1	rcc1 domain containing 1
21	7644336	7647002	-	ENSLCRG00005020002	cib1	calcium and integrin binding 1
21	7656058	7657146	+	ENSLCRG00005020009	gdpgp1	gdp-d-glucose phosphorylase 1
21	7659870	7670802	+	ENSLCRG00005020014	rhcgb	rh family c glycoprotein
21	7690864	7693408	-	ENSLCRG00005020037	tvp23a	trans-golgi network vesicle protein 23 homolog a
21	7692545	7700278	+	ENSLCRG00005020042	polg	dna polymerase gamma 2c catalytic subunit
21	7700378	7709541	-	ENSLCRG00005020102	fanci	fa complementation group i
21	7713910	7755065	+	ENSLCRG00005020257	banp	btg3 associated nuclear protein
21	7957124	7969610	-	ENSLCRG00005020263	kras	kras proto-oncogene 2c gtpase
21	7971894	7982613	+	ENSLCRG00005012090	rassf8a	ras association domain-containing protein 8
21	7987364	7989275	-	ENSLCRG00005012091	bhlhe41	basic helix-loop-helix family member e41
21	7990597	7996065	+	ENSLCRG00005012093	sspn	sarcospan
21	8001392	8054693	-	ENSLCRG00005012108	itpr2	inositol 1 2c4 2c5-trisphosphate receptor type 2
21	8057483	8070310	+	ENSLCRG00005012565	plekhg7	pleckstrin homology and rhogef domain containing g7
21	8071103	8090523	-	ENSLCRG00005012598	eea1	early endosome antigen 1
21	8091340	8103560	-	ENSLCRG00005015163	nudt4a	diphosphoinositol polyphosphate phosphohydrolase 3-beta
21	8105193	8110832	-	ENSLCRG00005015164	ube2na	ubiquitin conjugating enzyme e2 n
21	8110998	8115651	+	ENSLCRG00005015167	si:ch211-219a15.3	complement c1q tumor necrosis factor-related protein 4
21	8116758	8128732	-	ENSLCRG00005015168	nr1h4	nuclear receptor subfamily 1 group h member 4
21	8132124	8143177	-	ENSLCRG00005015196	slc17a8	solute carrier family 17 member 8
21	12742992	12746573	+	ENSLCRG00005019058	yaf2	yy1-associated factor 2
21	12747347	12756160	+	ENSLCRG00005019061	gxylt1	glucoside xylosyltransferase 1
21	12793189	12911036	-	ENSLCRG00005019063	pdzrn4	pdz domain-containing ring finger protein 4
21	12916470	12981856	-	ENSLCRG00005019070	cntn1	contactin-1a
21	12986681	13026300	-	ENSLCRG00005019196	nrcam	neuronal cell adhesion molecule
21	13104660	13106922	+	ENSLCRG00005019873	dnajb9a	dnaj homolog subfamily b member 9
21	13110719	13119700	+	ENSLCRG00005019883	dnm1l	dynamin-1-like protein
21	13120419	13123521	-	ENSLCRG00005020050	tnnt2d	troponin t 2c cardiac muscle isoforms-like
21	13155270	13157167	-	ENSLCRG00005020053	bpgm	bisphosphoglycerate mutase
21	13168123	13169732	-	ENSLCRG00005020056	tnni4b.2	troponin i 2c slow skeletal muscle
21	13171141	13174379	-	ENSLCRG00005020058	tnni4b.1	troponin i 2c slow skeletal muscle
21	13181042	13186594	+	ENSLCRG00005020060	zgc:136858	pseudouridine-metabolizing bifunctional protein c1861.05
21	13189655	13197041	+	ENSLCRG00005020063	cnot4a	ccr4-not transcription complex subunit 4
21	13212036	13213511	-	ENSLCRG00005020082	kcna1a	potassium voltage-gated channel subfamily a member 1
21	13235803	13263784	-	ENSLCRG00005012114	pthlhb	parathyroid hormone-related protein
21	13266297	13270949	+	ENSLCRG00005012116	tmpob	lamina-associated polypeptide 2
21	13275234	13279480	+	ENSLCRG00005012117	ldhbb	l-lactate dehydrogenase c chain
21	13283485	13304556	-	ENSLCRG00005012122	golt1bb	vesicle transport protein got1b
21	13293178	13296245	+	ENSLCRG00005012126	ldhbb	lactate dehydrogenase bb
21	13305862	13312371	+	ENSLCRG00005012164	slc35b4	solute carrier family 35 member b4
21	13334696	13341966	+	ENSLCRG00005012179	net1	neuroepithelial cell-transforming gene 1 protein
21	13346207	13351209	-	ENSLCRG00005013003	asb13b	ankyrin repeat and socs box protein 13
21	13395393	13404772	+	ENSLCRG00005013007	taf3	tata-box binding protein associated factor 3
21	13440422	13453755	+	ENSLCRG00005014070	dhtkd1	dehydrogenase e1 and transketolase domain containing 1
21	13456803	13483786	+	ENSLCRG00005014955	camk1db	calcium/calmodulin-dependent protein kinase type 1d
21	13483001	13487875	-	ENSLCRG00005016031	ucmab	unique cartilage matrix-associated protein
21	13490337	13520029	+	ENSLCRG00005016060	cdk17	cyclin-dependent kinase 17
21	13530193	13536008	+	ENSLCRG00005017471	hal	histidine ammonia-lyase
21	13545382	13553871	+	ENSLCRG00005018974	ntn4	netrin-4
21	13571024	13584443	+	ENSLCRG00005019056	fgd6	fyve 2c rhogef and ph domain-containing protein 6
21	13589415	13594835	+	ENSLCRG00005019069	nr2c1	nuclear receptor subfamily 2 group c member 1
21	13597525	13610480	+	ENSLCRG00005019107	tmcc3	transmembrane and coiled-coil domain protein 3
21	13641024	13663401	+	ENSLCRG00005019128	flnca	filamin-c
21	13682152	13711399	+	ENSLCRG00005019349	kcnd2	potassium voltage-gated channel subfamily d member 2
21	13717894	13719941	-	ENSLCRG00005019350	parietopsin	parapinopsin
21	13721078	13729198	-	ENSLCRG00005019354	nt5dc3	5'-nucleotidase domain-containing protein 3
21	13731613	13737927	+	ENSLCRG00005019706	hsp90b1	heat shock protein 90 beta family member 1
21	13742612	13749637	+	ENSLCRG00005019723	prkar2b	camp-dependent protein kinase type ii-beta regulatory subunit-like
21	13751280	13758341	+	ENSLCRG00005019737	hbp1	hmg-box transcription factor 1
21	13811318	13813359	+	ENSLCRG00005019743	gpr22b	g protein-coupled receptor 22b
21	13828405	13844120	-	ENSLCRG00005019746	slco1c1	solute carrier organic anion transporter family member 1c1
21	13851196	13917496	-	ENSLCRG00005019754	pde3a	cgmp-inhibited 3' 2c5'-cyclic phosphodiesterase a
21	13921532	13982734	-	ENSLCRG00005019758	aebp2	zinc finger protein aebp2
21	13983944	14057158	-	ENSLCRG00005019780	plekha5	pleckstrin homology domain-containing family a member 5
21	14074727	14090320	+	ENSLCRG00005019819	plcz1	phospholipase c zeta 1
21	14109011	14194931	-	ENSLCRG00005019832	reln	reelin
21	14252028	14257623	+	ENSLCRG00005019838	si:dkey-29p10.4	e3 ubiquitin/isg15 ligase trim25-like
21	14276496	14306194	+	ENSLCRG00005019839	tp53i11b	tumor protein p53 inducible protein 11
21	14309262	14329280	+	ENSLCRG00005019840	cd82b	cd82 antigen
21	14362551	14394680	+	ENSLCRG00005019842	tspan18b	tetraspanin 18
21	14407535	14426244	-	ENSLCRG00005019843	alx4b	homeobox protein aristaless-like 4
21	14448353	14452310	-	ENSLCRG00005019846	lmo2	lim domain only 2
21	14457159	14467498	+	ENSLCRG00005019862	caprin1b	cell cycle associated protein 1
21	14468963	14477915	+	ENSLCRG00005020465	nat10	n-acetyltransferase 10
21	14476875	14483373	-	ENSLCRG00005020467	adal	adenosine deaminase like
21	14484617	14492819	-	ENSLCRG00005020470	csk	tyrosine-protein kinase csk-like
21	14501683	14504593	-	ENSLCRG00005020516	edc3	enhancer of mrna-decapping protein 3
21	14518757	14529952	-	ENSLCRG00005020517	arid3b	at-rich interactive domain-containing protein 3a-like
21	14539856	14546901	-	ENSLCRG00005020538	parp6b	poly
21	14550883	14558413	+	ENSLCRG00005020706	pkmb	pyruvate kinase pkm
21	14561024	14590743	-	ENSLCRG00005020716	hcn4l	potassium/sodium hyperpolarization-activated cyclic nucleotide-gated channel 3
21	14611069	14617439	+	ENSLCRG00005020719	ube2q2	ubiquitin-conjugating enzyme e2 q2
21	14623290	14628800	-	ENSLCRG00005020811	scamp5a	secretory carrier-associated membrane protein 5
21	14636120	14641758	+	ENSLCRG00005020812	parp16	poly(adp-ribose) polymerase family member 16
21	14648597	14659136	-	ENSLCRG00005020816	ctdspl2a	ctd small phosphatase-like protein 2-a
21	14660841	14665878	-	ENSLCRG00005020822	sqor	sulfide quinone oxidoreductase
21	14669892	14687368	+	ENSLCRG00005020846	atp8b4	atpase phospholipid transporting 8b4 (putative)
21	14688758	14693767	-	ENSLCRG00005021840	galk2	galactokinase 2
21	14696038	14708050	+	ENSLCRG00005021849	cep152	centrosomal protein 152
21	14729013	14792205	-	ENSLCRG00005022027	tjp1b	tight junction protein zo-1
21	14798159	14810630	-	ENSLCRG00005022789	duox	dual oxidase 1
21	14810525	14812969	+	ENSLCRG00005022804	duox2	dual oxidase maturation factor 1
21	14814266	14819694	-	ENSLCRG00005022805	apba2a	amyloid-beta a4 precursor protein-binding family a member 2
21	14822669	14827442	+	ENSLCRG00005022806	fan1	fancd2 and fanci associated nuclease 1
21	14830008	14842444	+	ENSLCRG00005022808	adam10b	disintegrin and metalloproteinase domain-containing protein 10
21	14883872	14898226	+	ENSLCRG00005022845	rfx7b	dna-binding protein rfx7
21	14900598	14915637	+	ENSLCRG00005022846	prtgb	protogenin b
21	14945561	14949421	+	ENSLCRG00005022847	rsl24d1	ribosomal l24 domain containing 1
21	14955193	14971111	+	ENSLCRG00005022869	myo5ab	unconventional myosin-va-like
21	14972089	14983541	+	ENSLCRG00005023533	myo5c	myosin vc
21	14984316	14989485	+	ENSLCRG00005023580	gnb5a	g protein subunit beta 5
21	14992772	15001869	+	ENSLCRG00005023592	ap4e1	adaptor related protein complex 4 subunit epsilon 1
21	15002172	15007255	-	ENSLCRG00005023595	cyp19a1	aromatase
21	15018757	15029079	+	ENSLCRG00005023630	clpxb	caseinolytic mitochondrial matrix peptidase chaperone subunit
21	15031934	15037032	-	ENSLCRG00005023657	prc1	protein regulator of cytokinesis 1
21	15042035	15044332	+	ENSLCRG00005023662	si:ch211-87j1.4	transmembrane protein 178b
21	15048213	15048937	-	ENSLCRG00005023664	fibina	fin bud initiation factor
21	15057189	15098435	-	ENSLCRG00005023668	ano3	anoctamin 3
21	15101007	15104302	+	ENSLCRG00005023672	si:ch73-147o17.1	small vcp interacting protein
21	15105802	15118704	-	ENSLCRG00005001389	gas2a	growth arrest specific 2
21	15121810	15122844	+	ENSLCRG00005001396	fancf	fa complementation group f
21	15130709	15140010	-	ENSLCRG00005001421	slc17a6a	solute carrier family 17 member 6
21	15142596	15162928	-	ENSLCRG00005004035	ano5a	anoctamin 5
21	15165700	15178505	+	ENSLCRG00005005682	ano9a	anoctamin 9
21	15179030	15185705	+	ENSLCRG00005005687	sigirr	single ig and tir domain containing
21	15187100	15204360	-	ENSLCRG00005005692	pkp3a	plakophilin 3
21	15207033	15241138	-	ENSLCRG00005005695	sergef	cd81 antigen
21	15219365	15229011	+	ENSLCRG00005005701	kcnc1b	potassium voltage-gated channel subfamily c member 1
21	15243626	15248909	-	ENSLCRG00005005723	tph1b	tryptophan hydroxylase 1
21	15255098	15262403	-	ENSLCRG00005006753	saal1	serum amyloid a like 1
21	15328132	15335483	+	ENSLCRG00005006845	gtf2h1	general transcription factor iih subunit 1
21	15338183	15347323	+	ENSLCRG00005006890	hps5	hps5 biogenesis of lysosomal organelles complex 2 subunit 2
21	15349181	15354595	+	ENSLCRG00005006918	epx	eosinophil peroxidase
21	15356202	15365703	-	ENSLCRG00005006920	rab3il1	rab3a interacting protein like 1
21	15365910	15369769	+	ENSLCRG00005006929	best1	bestrophin-2
21	15371279	15372643	-	ENSLCRG00005006931	fth1b	ferritin 2c heavy subunit
21	15386061	15392058	-	ENSLCRG00005006933	pgghg	protein-glucosylgalactosylhydroxylysine glucosidase
21	15419119	15425210	-	ENSLCRG00005006936	pnpla2	patatin like phospholipase domain containing 2
21	15427805	15436597	+	ENSLCRG00005006940	pidd1	p53-induced death domain protein 1
21	15443677	15450133	+	ENSLCRG00005006942	slc25a22a	solute carrier family 25 member 22
21	15454900	15523744	+	ENSLCRG00005007193	syt7a	synaptotagmin-7
21	15559526	15571263	+	ENSLCRG00005007206	fads2	fatty acid desaturase 2
21	15571687	15591339	-	ENSLCRG00005007272	eps8l2	eps8 like 2
21	15597887	15617674	+	ENSLCRG00005007287	myrf	myelin regulatory factor
21	15619567	15622671	+	ENSLCRG00005007291	tmem258	transmembrane protein 258
21	15622684	15624921	-	ENSLCRG00005007292	tmem138	transmembrane protein 138
21	15624012	15635703	+	ENSLCRG00005007296	cracr2b	calcium release activated channel regulator 2b
21	15635733	15640055	+	ENSLCRG00005007302	cd151	cd151 antigen
21	15640687	15643645	+	ENSLCRG00005007306	gatd1	glutamine amidotransferase like class 1 domain containing 1
21	15644259	15648063	-	ENSLCRG00005007309	chid1	chitinase domain containing 1
21	15649171	15654367	+	ENSLCRG00005007561	ighmbp2	immunoglobulin mu dna binding protein 2
21	15659698	15664144	-	ENSLCRG00005007583	rapsn	receptor associated protein of the synapse
21	15666005	15669764	-	ENSLCRG00005007586	kbtbd4	kelch repeat and btb domain containing 4
21	15671288	15675360	-	ENSLCRG00005007589	ddb2	damage specific dna binding protein 2
21	15675802	15694552	+	ENSLCRG00005007598	kif23	kinesin-like protein kif23
21	15755555	15773080	-	ENSLCRG00005007697	tle3	transducin-like enhancer protein 3-b
21	15819779	15826297	-	ENSLCRG00005008690	morf4l1	mortality factor 4-like protein 1
21	15830507	15838019	-	ENSLCRG00005008812	pias1	e3 sumo-protein ligase pias1
21	15847733	15854535	-	ENSLCRG00005008945	skor1b	ski family transcriptional corepressor 1 homolog-b
21	15889364	15890702	-	ENSLCRG00005008946	c15orf61	chromosome xxi c15orf61 homolog
21	15891588	15912342	-	ENSLCRG00005008950	iqch	iq motif containing h
21	15912123	15915969	+	ENSLCRG00005008957	aagab	alpha and gamma adaptin binding protein
21	15916897	15928369	-	ENSLCRG00005008972	smad3b	smad family member 3
21	15953195	15972573	-	ENSLCRG00005008982	smad6b	smad family member 6
21	16022341	16024163	+	ENSLCRG00005008983	snapc5	small nuclear rna activating complex polypeptide 5
21	16024808	16029635	+	ENSLCRG00005008987	lctlb	lactase-like protein
21	16029921	16034550	-	ENSLCRG00005008990	zwilch	zwilch kinetochore protein
21	16035179	16041013	+	ENSLCRG00005008994	rpl4	ribosomal protein l4
21	16041399	16051690	-	ENSLCRG00005009481	map2k1	mitogen-activated protein kinase kinase 1
21	16064803	16134542	+	ENSLCRG00005009493	megf11	multiple egf like domains 11
21	16143624	16165901	+	ENSLCRG00005009722	dennd4a	denn domain containing 4a
21	16167207	16172748	-	ENSLCRG00005009980	slc24a1	sodium/potassium/calcium exchanger 1-like
21	16174966	16177827	-	ENSLCRG00005009983	slc24a1	sodium/potassium/calcium exchanger 1-like
21	16178844	16182338	+	ENSLCRG00005009985	ints14	integrator complex subunit 14
21	16181208	16187112	-	ENSLCRG00005009991	hacd3	3-hydroxyacyl-coa dehydratase 3
21	16190190	16194754	+	ENSLCRG00005010030	ppcdc	phosphopantothenoylcysteine decarboxylase
21	16213763	16226984	-	ENSLCRG00005010040	arih1	ariadne rbr e3 ubiquitin protein ligase 1
21	16226038	16234196	+	ENSLCRG00005010055	hexa	beta-hexosaminidase subunit alpha
21	16241502	16244328	+	ENSLCRG00005010302	nr2e3	photoreceptor-specific nuclear receptor
21	16244764	16250236	+	ENSLCRG00005010303	stoml1	stomatin like 1
21	16247835	16253323	+	ENSLCRG00005010309	cyp11a2	cholesterol side-chain cleavage enzyme 2c mitochondrial
21	16253690	16260125	-	ENSLCRG00005011197	ccdc33	coiled-coil domain containing 33
21	16295644	16310970	+	ENSLCRG00005011201	stra6	stimulated by retinoic acid 6
21	16313391	16315523	-	ENSLCRG00005011203	islr2	immunoglobulin superfamily containing leucine rich repeat 2
21	16325270	16332792	-	ENSLCRG00005011205	sema7a	semaphorin 7a (john milton hagen blood group)
21	16334957	16339061	+	ENSLCRG00005011208	commd4	comm domain-containing protein 4
21	16338375	16342890	+	ENSLCRG00005011212	neil1	nei like dna glycosylase 1
21	16343096	16351023	-	ENSLCRG00005011220	man2c1	mannosidase alpha class 2c member 1
21	16363925	16375163	-	ENSLCRG00005011255	ca12	carbonic anhydrase 12
21	16381300	16391589	+	ENSLCRG00005011262	usp3	ubiquitin specific peptidase 3
21	16393780	16399233	+	ENSLCRG00005012034	fbxl22	f-box and leucine rich repeat protein 22
21	16435921	16451484	-	ENSLCRG00005012039	dapk2	death associated protein kinase 2
21	16453079	16480542	-	ENSLCRG00005012124	tbc1d2b	tbc1 domain family member 2b
21	16488839	16496069	-	ENSLCRG00005012134	cib2	calcium and integrin-binding family member 2-like
21	16496090	16498638	+	ENSLCRG00005012136	lrrc61	leucine rich repeat containing 61
21	16500336	16504926	+	ENSLCRG00005012138	idh3a	isocitrate dehydrogenase
21	16504457	16509923	-	ENSLCRG00005012147	acsbg1	acyl-coa synthetase bubblegum family member 1
21	16511242	16514403	+	ENSLCRG00005012622	dnaja4	dnaj homolog subfamily a member 4
21	16514936	16516731	-	ENSLCRG00005012623	rps27l	40s ribosomal protein s27-like
21	16518356	16520543	+	ENSLCRG00005012626	megf8	rab8b 2c member ras oncogene family
21	16521870	16535716	-	ENSLCRG00005012671	trpm1b	transient receptor potential cation channel subfamily m member 1-like
21	16557463	16568889	+	ENSLCRG00005017479	klf13	krueppel-like factor 13
21	16582164	16616266	-	ENSLCRG00005017480	otud7a	otu domain-containing protein 7a
21	16631917	16633197	+	ENSLCRG00005017485	gcnt3	beta-1 2c3-galactosyl-o-glycosyl-glycoprotein beta-1 2c6-n-acetylglucosaminyltransferase 3
21	16635391	16641676	+	ENSLCRG00005017487	gcnt3	glucosaminyl (n-acetyl) transferase 3 2c mucin type
21	16641548	16652219	-	ENSLCRG00005017491	bnip2	bcl2 interacting protein 2
21	16681328	16682269	+	ENSLCRG00005017495	foxb1a	forkhead box b1
21	16713531	16718332	-	ENSLCRG00005017503	anxa2a	annexin a2
21	16718192	16727361	-	ENSLCRG00005017999	ice2	interactor of little elongation complex ell subunit 2
21	16733759	16906331	-	ENSLCRG00005018004	roraa	rar related orphan receptor a
21	16958102	16959999	-	ENSLCRG00005018026	c2cd4a	c2 calcium-dependent domain-containing protein 4c
21	16961716	17038367	+	ENSLCRG00005018067	tln2	talin 2
21	17051538	17062411	+	ENSLCRG00005019854	tpm1	tropomyosin alpha-1 chain
21	17064984	17069524	+	ENSLCRG00005020065	lactb	lactamase beta
21	17073110	17098218	+	ENSLCRG00005020069	tmem266	transmembrane protein 266
21	17099645	17106190	-	ENSLCRG00005020075	etfa	electron transfer flavoprotein subunit alpha
21	17107932	17111830	+	ENSLCRG00005020260	isl2a	isl lim homeobox 2
21	17113779	17171712	-	ENSLCRG00005020265	scaper	s-phase cyclin a associated protein in the er
21	17176217	17179029	+	ENSLCRG00005020497	rcn2	reticulocalbin 2
21	17179293	17185346	+	ENSLCRG00005020498	pstpip1a	proline-serine-threonine phosphatase interacting protein 1
21	17187409	17191491	-	ENSLCRG00005020500	tspan3a	tetraspanin 3
21	17192529	17193693	-	ENSLCRG00005020501	ch25hl1.2	cholesterol 25-hydroxylase-like protein 1 2c member 2
21	17194245	17202526	+	ENSLCRG00005020502	si:dkey-24l11.2	hypothetical protein
21	17202547	17204122	+	ENSLCRG00005020503	ch25hl1.1	cholesterol 25-hydroxylase like 1 2c tandem duplicate 1
21	17204069	17210076	-	ENSLCRG00005020504	kti12	kti12 chromatin associated homolog
21	17211530	17221977	-	ENSLCRG00005020506	znf592	zinc finger protein 592
21	17221630	17230463	+	ENSLCRG00005020508	slc28a1	sodium/nucleoside cotransporter 2
21	17244810	17253285	+	ENSLCRG00005020625	malt3	mucosa-associated lymphoid tissue lymphoma translocation protein 1
21	17314866	17323517	-	ENSLCRG00005020639	blm	blm recq like helicase
21	17324297	17327413	-	ENSLCRG00005020855	ctsh	cathepsin h
21	17389000	17394155	-	ENSLCRG00005021214	si:ch211-107o10.3	retinol dehydrogenase 13
21	17397220	17407810	+	ENSLCRG00005021227	idh2	isocitrate dehydrogenase
21	17409823	17434182	-	ENSLCRG00005021681	znf710a	zinc finger protein 710
21	17456004	17503808	+	ENSLCRG00005021688	sema4ba	semaphorin-4b
21	17505972	17514920	+	ENSLCRG00005021703	zgc:162879	ras and ef-hand domain-containing protein
21	17515647	17519404	-	ENSLCRG00005021706	fkbp16	fkbp prolyl isomerase 16
21	17547192	17572688	+	ENSLCRG00005021708	si:ch211-13k12.2	rna polymerase ii elongation factor ell
21	17577091	17580723	-	ENSLCRG00005021710	pex11a	peroxisomal biogenesis factor 11 alpha
21	17603171	17619496	-	ENSLCRG00005021712	gnrhr4	gonadotropin-releasing hormone ii receptor-like
21	17649663	17651998	-	ENSLCRG00005021713	si:dkeyp-59c12.1	ras-related and estrogen-regulated growth inhibitor-like protein
21	17668576	17701682	+	ENSLCRG00005021719	slco3a1	solute carrier organic anion transporter family member 3a1
21	17708572	17719334	+	ENSLCRG00005021721	st8sia2	st8 alpha-n-acetyl-neuraminide alpha-2 2c8-sialyltransferase 2
21	17723034	17725529	-	ENSLCRG00005021722	fam174b	family with sequence similarity 174 member b
21	17736871	17754786	+	ENSLCRG00005021750	chd2	chromodomain helicase dna binding protein 2
21	17758148	17771538	-	ENSLCRG00005022828	rgma	repulsive guidance molecule bmp co-receptor a
21	17865604	17871177	-	ENSLCRG00005022831	lysmd4	lysm and putative peptidoglycan-binding domain-containing protein 4
21	18061756	18081619	+	ENSLCRG00005022833	nr2f2	nuclear receptor subfamily 2 group f member 2
21	18248651	18280237	-	ENSLCRG00005022834	mctp2a	multiple c2 and transmembrane domain-containing protein 2
21	18285324	18321756	-	ENSLCRG00005022836	mef2aa	myocyte enhancer factor 2a
21	18383484	18397694	+	ENSLCRG00005022837	ttc23	tetratricopeptide repeat protein 23
21	18392989	18401203	-	ENSLCRG00005022839	synm	synemin
21	18402149	18403343	+	ENSLCRG00005022841	pgpep1l	pyroglutamyl-peptidase 1
21	18408967	18489407	-	ENSLCRG00005022856	igf1ra	insulin-like growth factor 1 receptor
21	18505052	18510269	-	ENSLCRG00005023454	cfap161	cilia and flagella associated protein 161
21	18509545	18515074	-	ENSLCRG00005023459	cers3b	ceramide synthase 2-like
21	18534200	18553335	-	ENSLCRG00005023472	vwf	von willebrand factor
21	18576126	18582122	+	ENSLCRG00005023520	cd9a	cd9 antigen
21	18590917	18597480	+	ENSLCRG00005023524	syt1b	synaptotagmin-1-like
21	18633078	18660725	+	ENSLCRG00005023530	ptprq	protein tyrosine phosphatase receptor type q
21	18664028	18681164	-	ENSLCRG00005023534	iqsec3b	iq motif and sec7 domain-containing protein 3
21	18693377	18700662	+	ENSLCRG00005023541	wash1	wash complex subunit 1
21	18700908	18710079	-	ENSLCRG00005023551	ddx11	dead/h-box helicase 11
21	18709804	18715008	+	ENSLCRG00005023635	fkbp4	fkbp prolyl isomerase 4
21	18718967	18736870	+	ENSLCRG00005023642	b4galnt3b	beta-1 2c4-n-acetylgalactosaminyltransferase 3
21	18740589	18760163	+	ENSLCRG00005023646	c2cd5	c2 calcium dependent domain containing 5
21	18762492	18769293	+	ENSLCRG00005023649	lmf2a	lipase maturation factor 2
21	18769715	18773423	-	ENSLCRG00005023650	miox	myo-inositol oxygenase
21	18777498	18784329	-	ENSLCRG00005023651	adm2b	adrenomedullin 2
21	18788463	18791190	-	ENSLCRG00005023652	si:dkey-266m15.5	mob kinase activator 2
21	18796109	18805750	-	ENSLCRG00005001411	ppp6r2b	serine/threonine-protein phosphatase 6 regulatory subunit 2-like
21	18809059	18815612	+	ENSLCRG00005001699	dnaja2b	dnaj homolog subfamily a member 2-like
21	18858324	18861555	-	ENSLCRG00005001905	calub	calumenin-b
21	18897600	18903051	+	ENSLCRG00005001936	si:ch1073-390k14.1	deoxyribodipyrimidine photo-lyase
21	18907692	18924300	-	ENSLCRG00005001961	fam107b	family with sequence similarity 107 member b
21	18937007	18950001	+	ENSLCRG00005002024	si:ch211-233h19.2	upf0577 protein kiaa1324-like
21	18955381	18989916	-	ENSLCRG00005002540	grm3	metabotropic glutamate receptor 3
21	19028121	19057989	+	ENSLCRG00005002895	sema3d	semaphorin 3d
21	19064761	19120963	+	ENSLCRG00005004045	sema3ab	semaphorin 3a
21	19135204	19154526	+	ENSLCRG00005004155	sema3e	semaphorin 3e
21	19164998	19220762	+	ENSLCRG00005004166	pclob	protein piccolo
21	19228091	19285831	+	ENSLCRG00005004979	cacna2d1	calcium voltage-gated channel auxiliary subunit alpha2delta 1
21	19295318	19313432	+	ENSLCRG00005010037	hgfb	hepatocyte growth factor
21	19352581	19354581	-	ENSLCRG00005011963	lrrc4.2	leucine-rich repeat-containing protein 4
21	19461233	19468734	-	ENSLCRG00005011980	rbm28	rna binding motif protein 28
21	19471344	19475939	-	ENSLCRG00005012308	si:dkey-5i3.5	transmembrane protein 53
21	19478736	19484604	+	ENSLCRG00005012310	prrt4	proline-rich transmembrane protein 4
21	19486234	19492525	-	ENSLCRG00005012315	impdh1a	inosine monophosphate dehydrogenase 1
21	19500614	19597543	+	ENSLCRG00005012513	frmd4a	ferm domain containing 4a
21	19601173	19602782	-	ENSLCRG00005012672	si:dkey-30c15.13	uncharacterized loc104918129
21	19610197	19613325	-	ENSLCRG00005012677	pdp2	pyruvate dehyrogenase phosphatase catalytic subunit 2
21	19642701	19649498	+	ENSLCRG00005012681	neto2b	neuropilin and tolloid-like protein 2
21	19650700	19655922	-	ENSLCRG00005012686	si:dkey-30c15.2	transmembrane protein 116
21	19657145	19661923	+	ENSLCRG00005012687	arf5	adp-ribosylation factor 4
21	19665773	19668071	+	ENSLCRG00005012689	zgc:77752	zgc:77752
21	19670781	19707516	+	ENSLCRG00005012690	odf3b	outer dense fiber protein 3-b
21	19715586	19719746	+	ENSLCRG00005012695	rabl2	rab-like protein 2a
21	19724490	19911728	-	ENSLCRG00005012707	shank3	sh3 and multiple ankyrin repeat domains protein 3
21	19921029	19925772	+	ENSLCRG00005012714	arsa	arylsulfatase a
21	19929229	19954252	-	ENSLCRG00005012726	mapk8ip2	mitogen-activated protein kinase 8 interacting protein 2
21	19943214	19946565	+	ENSLCRG00005012731	pgc	gastricsin
21	19964245	19973297	+	ENSLCRG00005012744	chkb	choline/ethanolamine kinase
21	19977563	19984918	+	ENSLCRG00005012819	cpt1b	carnitine palmitoyltransferase 1b
21	19985796	19989249	-	ENSLCRG00005013975	sephs1	selenophosphate synthetase 1
21	19992946	19996280	-	ENSLCRG00005013977	si:ch211-220f12.4	ben domain containing 7
21	19998470	20005773	+	ENSLCRG00005013982	prpf18	pre-mrna processing factor 18
21	20009645	20018741	+	ENSLCRG00005014149	si:dkey-234i14.6	si:dkey-234i14.6
21	20114662	20238839	-	ENSLCRG00005014152	wwox	ww domain containing oxidoreductase
21	20242275	20258586	+	ENSLCRG00005014155	nfat5a	nuclear factor of activated t-cells 5-like
21	20262285	20264655	-	ENSLCRG00005014159	nudt7	nudix hydrolase 7
21	20264926	20270631	-	ENSLCRG00005014161	hprt1l	hypoxanthine-guanine phosphoribosyltransferase-like
21	20271856	20276303	-	ENSLCRG00005014162	psmd7	proteasome 26s subunit 2c non-atpase 7
21	20276324	20279835	+	ENSLCRG00005014163	dynlrb2	dynein light chain roadblock-type 2
21	20335350	20336561	+	ENSLCRG00005014167	fbxl14a	f-box/lrr-repeat protein 14
21	20340868	20356182	-	ENSLCRG00005014208	erc1a	elks/rab6-interacting/cast family member 1
21	20359161	20383764	+	ENSLCRG00005015491	wnk1a	serine/threonine-protein kinase wnk1
21	20386969	20391515	-	ENSLCRG00005015498	rad52	rad52 homolog 2c dna repair protein
21	20392258	20403319	+	ENSLCRG00005015500	prr5a	proline-rich protein 5
21	20403688	20404092	+	ENSLCRG00005015509	tmem60	transmembrane protein 60
21	20406324	20416029	-	ENSLCRG00005015512	rsbn1l	round spermatid basic protein 1-like
21	20427256	20428177	+	ENSLCRG00005015514	fgl2	fibrinogen like 2
21	20429518	20432980	+	ENSLCRG00005015518	fam185a	family with sequence similarity 185 member a
21	20432273	20445319	-	ENSLCRG00005015519	fbxl13	f-box and leucine rich repeat protein 13
21	20438699	20442911	+	ENSLCRG00005015521	lrrc17	leucine-rich repeat-containing protein 17
21	20450936	20453717	+	ENSLCRG00005015523	armc10	armadillo repeat containing 10
21	20456720	20476820	+	ENSLCRG00005015534	dennd5b	denn domain-containing protein 5b
21	20487708	20496118	+	ENSLCRG00005016267	kxd1	kxdl motif-containing protein 1
21	20497871	20503300	+	ENSLCRG00005016272	ergic2	endoplasmic reticulum-golgi intermediate compartment protein 2
21	20506028	20583201	-	ENSLCRG00005016515	magi2b	membrane-associated guanylate kinase 2c ww and pdz domain-containing protein 2
21	20590352	20600804	-	ENSLCRG00005018241	gnai1	guanine nucleotide-binding protein g(i) subunit alpha-1
21	20612268	20617692	+	ENSLCRG00005018246	chrm2b	muscarinic acetylcholine receptor m2
21	20665958	20676204	-	ENSLCRG00005019563	cax2	putative cation exchanger c521.04c
21	20686161	20690300	-	ENSLCRG00005019649	tmem263	transmembrane protein 263
21	20694319	20704650	+	ENSLCRG00005019651	si:dkey-103i16.6	nad-dependent protein deacetylase sirtuin-3
21	20706742	20715702	-	ENSLCRG00005019653	ric8b	ric8 guanine nucleotide exchange factor b
21	20717819	20732900	-	ENSLCRG00005019656	rfx4	regulatory factor x4
21	20738307	20759584	-	ENSLCRG00005019657	polr3b	rna polymerase iii subunit b
21	20760095	20763246	-	ENSLCRG00005019658	endouc	poly(u)-specific endoribonuclease-c
21	20765129	20784395	-	ENSLCRG00005019672	ppfibp1b	liprin-beta-1
21	20786020	20788253	-	ENSLCRG00005020376	si:ch211-245j22.3	guanylyl cyclase inhibitory protein
21	20792259	20803515	-	ENSLCRG00005020378	arntl2	aryl hydrocarbon receptor nuclear translocator-like protein 2
22	755936	760863	-	ENSLCRG00005016078	abhd11	abhydrolase domain containing 11
22	770110	770760	-	ENSLCRG00005016079	cldnh	claudin-3
22	783223	783867	+	ENSLCRG00005016081	cldnb	claudin-4
22	785340	785975	+	ENSLCRG00005016082	cldn4	claudin-4
22	788154	789349	-	ENSLCRG00005016084	zgc:112437	zgc:112437
22	791413	803598	+	ENSLCRG00005016085	cldnd	claudin d
22	807032	810336	-	ENSLCRG00005016087	mettl27	methyltransferase-like protein 27
22	811486	821727	+	ENSLCRG00005016088	nf2b	merlin
22	22799780	22866200	-	ENSLCRG00005008302	cntnap3	contactin-associated protein-like 4
22	22921286	22923812	+	ENSLCRG00005008629	ciao2b	cytosolic iron-sulfur assembly component 2b
23	12067061	12068797	-	ENSLCRG00005009248	cbln2b	cerebellin 2 precursor
23	12074977	12214250	+	ENSLCRG00005009252	neto1l	neuropilin and tolloid like 1
24	610037	676408	+	ENSLCRG00005021948	grin3ba	glutamate receptor ionotropic 2c nmda 3b
24	687870	699161	+	ENSLCRG00005021950	plppr3a	phospholipid phosphatase-related protein type 3
24	734940	746532	+	ENSLCRG00005021957	ptbp1a	polypyrimidine tract binding protein 1
24	753797	829789	+	ENSLCRG00005022256	efna2a	ephrin-a2
24	834797	848021	+	ENSLCRG00005022257	snap23.1	synaptosome associated protein 23
24	953564	961165	-	ENSLCRG00005022761	cdan1	codanin 1
24	966793	986032	-	ENSLCRG00005022764	ttbk2a	tau tubulin kinase 2
24	989028	995467	+	ENSLCRG00005022766	tmem62	transmembrane protein 62
24	1383191	1496639	+	ENSLCRG00005007494	slc25a21	solute carrier family 25 member 21
24	4516231	4605563	+	ENSLCRG00005013384	slc4a11	solute carrier family 4 member 11
24	4609837	4615976	+	ENSLCRG00005013425	rpia	ribose 5-phosphate isomerase a
24	4617912	4646468	+	ENSLCRG00005013431	eif2ak3	eukaryotic translation initiation factor 2 alpha kinase 3
24	4647045	4749089	+	ENSLCRG00005014389	atrn	attractin
24	5124834	5141088	+	ENSLCRG00005014756	pank2	mitochondrial antiviral signaling protein
24	5143851	5162499	+	ENSLCRG00005014768	loxl3b	lysyl oxidase like 3
