# Supplementary material for: Whole-genome resequencing of large yellow croaker (Larimichthys crocea) reveals the population structure and signatures of environmental adaptation
Source: Sci Rep. 2021 May 27;11:11235. doi: 10.1038/s41598-021-90645-1 (PMC8159941; doi:10.1038/s41598-021-90645-1)
Supplement: Supplementary file 7 — Supplementary Table S7. [file 41598_2021_90645_MOESM7_ESM.xlsx]

## Sheet: Table S7
Supplementary Table 7. GO analysis of genes in regions with high Fst values between the Zhoushan sea-captured population and the Zhoushan farmed population
Category	Category ID	GO	Description	PARENT_GO	LogP	Enrichment	Z-score	Total gene in library	Gene In GO	Gene in hit list	Gene in GO and hit list	%In GO	STDV % in GO	Gene ID	Hits	Log (q-value)	Gene list
GO Biological Processes	19	GO:0032102	negative regulation of response to external stimulus	19_GO:0048519 negative regulation of biological process	-4.7	3.6	5.3	18020	54	1310	14	1.1	0.28	30250|30252|30267|30296|60309|322691|324910|414272|563606|565658|567064|572261|100004611|101882535	sema3d|sema3h|sema3ab|foxo3b|robo2|plg|sema7a|rgma|sigirr|sema3e|sema3b|sema4ba|sema3bl|spx	-0.9	hits
GO Biological Processes	19	GO:1901361	organic cyclic compound catabolic process	19_GO:0008152 metabolic process	-4.6	2	4.6	18020	278	1310	40	3.1	0.48	30505|79379|326663|360153|373130|378990|393906|394064|406367|406632|431751|436647|436903|436904|436932|445094|447801|494076|504054|550234|553410|553484|556592|562399|562704|562846|567494|568176|569006|570457|619263|795398|100004331|100037372|100144569|100329471|100333269|100333321|100334830|101887161	dbh|gdnfa|syncrip|dcp1a|dffb|nudt4a|nt5e|exosc10|gapdhs|cnot9|prpf18|aldh6a1|bpgm|dffa|rnaseh1|pkmb|aldh8a1|dhtkd1|edc3|exosc2|dpysl5b|moxd1l|nbas|enpp1|angel2|zc3h14|pum2|dcp1b|upf2|aox6|adal|ybx1|hal|cnot2|dpys|nudt7|aldh1l2|prodha|kynu|tet2	-0.9	hits
GO Biological Processes	19	GO:0046700	heterocycle catabolic process	19_GO:0008152 metabolic process	-4.5	2	4.6	18020	252	1310	37	2.8	0.46	79379|326663|360153|373130|378990|393906|394064|406367|406632|431751|436647|436903|436904|436932|445094|494076|504054|550234|553410|556592|562399|562704|562846|567494|568176|569006|570457|619263|795398|100004331|100037372|100144569|100329471|100333269|100333321|100334830|101887161	gdnfa|syncrip|dcp1a|dffb|nudt4a|nt5e|exosc10|gapdhs|cnot9|prpf18|aldh6a1|bpgm|dffa|rnaseh1|pkmb|dhtkd1|edc3|exosc2|dpysl5b|nbas|enpp1|angel2|zc3h14|pum2|dcp1b|upf2|aox6|adal|ybx1|hal|cnot2|dpys|nudt7|aldh1l2|prodha|kynu|tet2	-0.9	hits
GO Biological Processes	19	GO:0001649	osteoblast differentiation	19_GO:0032502 developmental process	-4.4	5	5.5	18020	25	1310	9	0.69	0.23	30174|30185|402931|405870|553468|560815|751101|797637|100037325	nog1|nog2|slc35b2|ucmab|atraid|riox1|pthlhb|tmem119b|ucmaa	-0.9	hits
GO Biological Processes	19	GO:0044270	cellular nitrogen compound catabolic process	19_GO:0008152 metabolic process	-4.3	2	4.4	18020	248	1310	36	2.7	0.45	79379|326663|360153|373130|378990|393906|394064|406367|406632|431751|436647|436903|436904|436932|445094|494076|504054|550234|553410|556592|562399|562704|562846|567494|568176|569006|570457|619263|795398|100004331|100037372|100144569|100329471|100333269|100334830|101887161	gdnfa|syncrip|dcp1a|dffb|nudt4a|nt5e|exosc10|gapdhs|cnot9|prpf18|aldh6a1|bpgm|dffa|rnaseh1|pkmb|dhtkd1|edc3|exosc2|dpysl5b|nbas|enpp1|angel2|zc3h14|pum2|dcp1b|upf2|aox6|adal|ybx1|hal|cnot2|dpys|nudt7|aldh1l2|kynu|tet2	-0.9	hits
GO Biological Processes	19	GO:1902668	negative regulation of axon guidance	19_GO:0040011 locomotion	-4.1	4.6	5.2	18020	27	1310	9	0.69	0.23	30250|30252|30267|60309|324910|565658|567064|572261|100004611	sema3d|sema3h|sema3ab|robo2|sema7a|sema3e|sema3b|sema4ba|sema3bl	-0.9	hits
GO Biological Processes	19	GO:0048843	negative regulation of axon extension involved in axon guidance	19_GO:0040007 growth	-4.1	4.6	5.2	18020	27	1310	9	0.69	0.23	30250|30252|30267|60309|324910|565658|567064|572261|100004611	sema3d|sema3h|sema3ab|robo2|sema7a|sema3e|sema3b|sema4ba|sema3bl	-0.9	hits
GO Biological Processes	19	GO:0051961	negative regulation of nervous system development	19_GO:0048519 negative regulation of biological process	-4.1	3	4.7	18020	68	1310	15	1.1	0.29	30250|30252|30267|30289|30718|60309|140613|324910|403016|414272|445483|565658|567064|572261|100004611	sema3d|sema3h|sema3ab|her3|notch1a|robo2|her9|sema7a|rfx4|rgma|med23|sema3e|sema3b|sema4ba|sema3bl	-0.9	hits
GO Biological Processes	19	GO:0019439	aromatic compound catabolic process	19_GO:0008152 metabolic process	-4	1.9	4.2	18020	256	1310	36	2.7	0.45	30505|79379|326663|360153|373130|378990|393906|394064|406367|406632|431751|436903|436904|436932|445094|447801|494076|504054|550234|553484|556592|562399|562704|562846|567494|568176|569006|570457|619263|795398|100004331|100037372|100329471|100333269|100334830|101887161	dbh|gdnfa|syncrip|dcp1a|dffb|nudt4a|nt5e|exosc10|gapdhs|cnot9|prpf18|bpgm|dffa|rnaseh1|pkmb|aldh8a1|dhtkd1|edc3|exosc2|moxd1l|nbas|enpp1|angel2|zc3h14|pum2|dcp1b|upf2|aox6|adal|ybx1|hal|cnot2|nudt7|aldh1l2|kynu|tet2	-0.9	hits
GO Biological Processes	19	GO:0045596	negative regulation of cell differentiation	19_GO:0048519 negative regulation of biological process	-4	2.4	4.4	18020	118	1310	21	1.6	0.35	30174|30185|30250|30252|30267|30289|30632|30718|60309|140613|324910|336266|393650|414272|445483|560815|562399|565658|567064|572261|100004611	nog1|nog2|sema3d|sema3h|sema3ab|her3|bmp2b|notch1a|robo2|her9|sema7a|loxl3b|irf7|rgma|med23|riox1|enpp1|sema3e|sema3b|sema4ba|sema3bl	-0.9	hits
GO Biological Processes	19	GO:0050768	negative regulation of neurogenesis	19_GO:0048519 negative regulation of biological process	-3.9	3.1	4.6	18020	63	1310	14	1.1	0.28	30250|30252|30267|30289|30718|60309|140613|324910|414272|445483|565658|567064|572261|100004611	sema3d|sema3h|sema3ab|her3|notch1a|robo2|her9|sema7a|rgma|med23|sema3e|sema3b|sema4ba|sema3bl	-0.84	hits
GO Biological Processes	19	GO:0045667	regulation of osteoblast differentiation	19_GO:0032502 developmental process	-3.7	7.6	5.6	18020	9	1310	5	0.38	0.17	405870|553468|560815|797637|100037325	ucmab|atraid|riox1|tmem119b|ucmaa	-0.72	hits
GO Biological Processes	19	GO:0040013	negative regulation of locomotion	19_GO:0040011 locomotion	-3.6	2.9	4.3	18020	67	1310	14	1.1	0.28	30250|30252|30267|30679|60309|324910|492508|563920|563991|565658|567064|570262|572261|100004611	sema3d|sema3h|sema3ab|prox1a|robo2|sema7a|churc1|dll4|sinhcaf|sema3e|sema3b|srgap1a|sema4ba|sema3bl	-0.69	hits
GO Biological Processes	19	GO:0051271	negative regulation of cellular component movement	19_GO:0048519 negative regulation of biological process	-3.6	2.9	4.3	18020	67	1310	14	1.1	0.28	30250|30252|30267|30679|60309|324910|492508|563920|563991|565658|567064|570262|572261|100004611	sema3d|sema3h|sema3ab|prox1a|robo2|sema7a|churc1|dll4|sinhcaf|sema3e|sema3b|srgap1a|sema4ba|sema3bl	-0.69	hits
GO Biological Processes	19	GO:0050922	negative regulation of chemotaxis	19_GO:0040011 locomotion	-3.5	3.9	4.5	18020	32	1310	9	0.69	0.23	30250|30252|30267|60309|324910|565658|567064|572261|100004611	sema3d|sema3h|sema3ab|robo2|sema7a|sema3e|sema3b|sema4ba|sema3bl	-0.64	hits
GO Biological Processes	19	GO:0010977	negative regulation of neuron projection development	19_GO:0048519 negative regulation of biological process	-3.4	3.5	4.4	18020	39	1310	10	0.76	0.24	30250|30252|30267|60309|324910|414272|565658|567064|572261|100004611	sema3d|sema3h|sema3ab|robo2|sema7a|rgma|sema3e|sema3b|sema4ba|sema3bl	-0.64	hits
GO Biological Processes	19	GO:0008298	intracellular mRNA localization	19_GO:0051179 localization	-3.4	9.2	5.6	18020	6	1310	4	0.31	0.15	369190|394064|431751|550234	kif1b|exosc10|prpf18|exosc2	-0.64	hits
GO Biological Processes	19	GO:0030308	negative regulation of cell growth	19_GO:0040007 growth	-3.3	3.4	4.3	18020	40	1310	10	0.76	0.24	30250|30252|30267|60309|324910|403082|565658|567064|572261|100004611	sema3d|sema3h|sema3ab|robo2|sema7a|sh3bp4a|sema3e|sema3b|sema4ba|sema3bl	-0.62	hits
GO Biological Processes	19	GO:0031345	negative regulation of cell projection organization	19_GO:0048519 negative regulation of biological process	-3.3	3.4	4.3	18020	40	1310	10	0.76	0.24	30250|30252|30267|60309|324910|414272|565658|567064|572261|100004611	sema3d|sema3h|sema3ab|robo2|sema7a|rgma|sema3e|sema3b|sema4ba|sema3bl	-0.62	hits
GO Biological Processes	19	GO:0051093	negative regulation of developmental process	19_GO:0048519 negative regulation of biological process	-3.3	2	3.8	18020	177	1310	26	2	0.39	30174|30185|30250|30252|30267|30289|30632|30718|60309|140613|324910|336266|393650|393763|403016|414272|445483|560815|561901|562399|565658|567064|572261|795398|100004252|100004611	nog1|nog2|sema3d|sema3h|sema3ab|her3|bmp2b|notch1a|robo2|her9|sema7a|loxl3b|irf7|aida|rfx4|rgma|med23|riox1|thbs1b|enpp1|sema3e|sema3b|sema4ba|ybx1|arhgap18|sema3bl	-0.62	hits
GO Biological Processes	19	GO:0031329	regulation of cellular catabolic process	19_GO:0050789 regulation of biological process	-3.3	2	3.8	18020	187	1310	27	2.1	0.39	30573|79379|324254|325724|326663|327005|336052|393578|393896|403082|406417|436933|553468|556592|560000|560455|562704|562846|565752|567287|567494|792957|795398|797906|100000325|100005455|101887155	hsp90ab1|gdnfa|mtor|etfa|syncrip|arih1|soga3b|ufl1|dnm1l|sh3bp4a|arih2|sesn1|atraid|nbas|cpt1ab|rptor|angel2|zc3h14|washc4|rnf217|pum2|trib1|ybx1|soga1|rragcb|etfbkmt|pnpla2	-0.62	hits
GO Biological Processes	19	GO:0010721	negative regulation of cell development	19_GO:0048519 negative regulation of biological process	-3.3	2.7	4	18020	71	1310	14	1.1	0.28	30250|30252|30267|30289|30718|60309|140613|324910|414272|445483|565658|567064|572261|100004611	sema3d|sema3h|sema3ab|her3|notch1a|robo2|her9|sema7a|rgma|med23|sema3e|sema3b|sema4ba|sema3bl	-0.62	hits
GO Biological Processes	19	GO:0050771	negative regulation of axonogenesis	19_GO:0048519 negative regulation of biological process	-3.3	3.6	4.3	18020	34	1310	9	0.69	0.23	30250|30252|30267|60309|324910|565658|567064|572261|100004611	sema3d|sema3h|sema3ab|robo2|sema7a|sema3e|sema3b|sema4ba|sema3bl	-0.62	hits
GO Biological Processes	19	GO:0030517	negative regulation of axon extension	19_GO:0040007 growth	-3.3	3.6	4.3	18020	34	1310	9	0.69	0.23	30250|30252|30267|60309|324910|565658|567064|572261|100004611	sema3d|sema3h|sema3ab|robo2|sema7a|sema3e|sema3b|sema4ba|sema3bl	-0.62	hits
GO Biological Processes	19	GO:0048841	regulation of axon extension involved in axon guidance	19_GO:0040007 growth	-3.3	3.6	4.3	18020	34	1310	9	0.69	0.23	30250|30252|30267|60309|324910|565658|567064|572261|100004611	sema3d|sema3h|sema3ab|robo2|sema7a|sema3e|sema3b|sema4ba|sema3bl	-0.62	hits
GO Biological Processes	19	GO:0051241	negative regulation of multicellular organismal process	19_GO:0048519 negative regulation of biological process	-3.2	2	3.7	18020	190	1310	27	2.1	0.39	30174|30250|30252|30267|30289|30573|30632|30718|60309|140613|322691|324910|336266|393650|393763|403016|414272|445483|560815|561901|563920|565658|567064|572261|100004252|100004611|101882535	nog1|sema3d|sema3h|sema3ab|her3|hsp90ab1|bmp2b|notch1a|robo2|her9|plg|sema7a|loxl3b|irf7|aida|rfx4|rgma|med23|riox1|thbs1b|dll4|sema3e|sema3b|sema4ba|arhgap18|sema3bl|spx	-0.59	hits
GO Biological Processes	19	GO:0043436	oxoacid metabolic process	19_GO:0008152 metabolic process	-3.2	1.5	3.5	18020	539	1310	60	4.6	0.58	30384|30496|30643|140615|246226|260350|266992|317764|324947|325724|335732|337412|386661|386951|393441|393526|393589|393926|394103|394197|404209|406367|406528|415103|436647|436747|436903|445094|445225|447801|447878|449677|450000|492476|494076|544666|550289|550432|550521|556822|557552|557714|560000|562047|568713|569980|571036|572335|692329|767794|768196|791592|798918|100004331|100004557|100005455|1…	th|ldha|acat2|fads2|ptgs1|has2|cad|azin1b|sephs1|etfa|elovl4b|bcat1|scd|idh2|hacd3|mtap|rars2|idh3a|sardh|bnip2|cnr1|gapdhs|tdh|tph1b|aldh6a1|ldhbb|bpgm|pkmb|uevld|aldh8a1|acot7|cpt1b|amt|csad|dhtkd1|ptges|pcyox1|slc27a4|phyh|prune2|zgc:153031|pparab|cpt1ab|acot21|dse|bckdhb|dalrd3|gnpat|farsa|mdh1b|me1|kyat1|ahcyl1|hal|hyal3|etfbkmt|mthfd1l|aldh1l2|prodha|kynu	-0.59	hits
GO Biological Processes	19	GO:1903312	negative regulation of mRNA metabolic process	19_GO:0048519 negative regulation of biological process	-3.2	4.4	4.4	18020	22	1310	7	0.53	0.2	79379|323490|326663|556592|562704|562846|795398	gdnfa|ptbp1a|syncrip|nbas|angel2|zc3h14|ybx1	-0.57	hits
GO Biological Processes	19	GO:0010771	negative regulation of cell morphogenesis involved in differentiation	19_GO:0048519 negative regulation of biological process	-3.2	3.5	4.2	18020	35	1310	9	0.69	0.23	30250|30252|30267|60309|324910|565658|567064|572261|100004611	sema3d|sema3h|sema3ab|robo2|sema7a|sema3e|sema3b|sema4ba|sema3bl	-0.57	hits
GO Biological Processes	19	GO:0019752	carboxylic acid metabolic process	19_GO:0008152 metabolic process	-3.1	1.5	3.4	18020	522	1310	58	4.4	0.57	30384|30496|30643|140615|246226|260350|266992|317764|324947|325724|335732|337412|386661|386951|393441|393526|393589|393926|394103|404209|406367|406528|415103|436647|436747|436903|445094|445225|447801|447878|449677|450000|492476|494076|544666|550289|550432|550521|557552|557714|560000|562047|568713|569980|571036|572335|692329|767794|768196|791592|798918|100004331|100004557|100005455|100034522|10033…	th|ldha|acat2|fads2|ptgs1|has2|cad|azin1b|sephs1|etfa|elovl4b|bcat1|scd|idh2|hacd3|mtap|rars2|idh3a|sardh|cnr1|gapdhs|tdh|tph1b|aldh6a1|ldhbb|bpgm|pkmb|uevld|aldh8a1|acot7|cpt1b|amt|csad|dhtkd1|ptges|pcyox1|slc27a4|phyh|zgc:153031|pparab|cpt1ab|acot21|dse|bckdhb|dalrd3|gnpat|farsa|mdh1b|me1|kyat1|ahcyl1|hal|hyal3|etfbkmt|mthfd1l|aldh1l2|prodha|kynu	-0.53	hits
GO Biological Processes	19	GO:1902667	regulation of axon guidance	19_GO:0040011 locomotion	-3.1	3.2	4	18020	43	1310	10	0.76	0.24	30250|30252|30267|60309|324910|565658|567064|572261|100004611|100149522	sema3d|sema3h|sema3ab|robo2|sema7a|sema3e|sema3b|sema4ba|sema3bl|zswim5	-0.53	hits
GO Biological Processes	19	GO:0051253	negative regulation of RNA metabolic process	19_GO:0048519 negative regulation of biological process	-3	1.5	3.4	18020	481	1310	54	4.1	0.55	30071|30289|30296|30424|30606|30637|30679|58013|58146|79379|140613|323490|326663|335063|386660|402941|404050|404275|406261|436847|436877|445214|492496|550389|550463|553649|554137|554836|555269|556484|556592|556870|557340|557714|558148|558456|560815|562704|562738|562846|563771|565811|566534|567413|567457|567941|568616|568996|641576|654447|790935|795398|796276|101883257	tbx5a|her3|foxo3b|nr2f2|rarga|mdm2|prox1a|noc2l|hey2|gdnfa|her9|ptbp1a|syncrip|atad2|zhx2a|insm1a|rnf8|helt|pdcd4a|nr1h4|morf4l1|nr2e1|nr2e3|osr2|eed|nr2c1|hbp1|cry1b|vrtn|ighmbp2|nbas|tbx3a|atxn1a|pparab|tcf21|jarid2b|riox1|angel2|dpf3|zc3h14|bhlhe41|tshz3b|phf8|sox5|skor1b|e2f7|smyd2b|zfpm2a|zgc:122979|ripply2|pphln1|ybx1|prdm13|cipcb	-0.53	hits
GO Biological Processes	19	GO:0042278	purine nucleoside metabolic process	19_GO:0008152 metabolic process	-3	3.1	4	18020	44	1310	10	0.76	0.24	58120|317745|393526|406404|415146|431724|561683|619263|798918|100007749	nme6|impdh2|mtap|ak3|hprt1l|impdh1a|nt5c1bb|adal|ahcyl1|gphnb	-0.53	hits
GO Biological Processes	19	GO:0046128	purine ribonucleoside metabolic process	19_GO:0008152 metabolic process	-3	3.1	4	18020	44	1310	10	0.76	0.24	58120|317745|393526|406404|415146|431724|561683|619263|798918|100007749	nme6|impdh2|mtap|ak3|hprt1l|impdh1a|nt5c1bb|adal|ahcyl1|gphnb	-0.53	hits
GO Biological Processes	19	GO:0045926	negative regulation of growth	19_GO:0040007 growth	-3	3.1	4	18020	44	1310	10	0.76	0.24	30250|30252|30267|60309|324910|403082|565658|567064|572261|100004611	sema3d|sema3h|sema3ab|robo2|sema7a|sh3bp4a|sema3e|sema3b|sema4ba|sema3bl	-0.53	hits
GO Biological Processes	19	GO:0009895	negative regulation of catabolic process	19_GO:0048519 negative regulation of biological process	-3	3.1	4	18020	44	1310	10	0.76	0.24	30573|79379|324254|326663|553468|553659|556592|562704|795398|100005455	hsp90ab1|gdnfa|mtor|syncrip|atraid|banp|nbas|angel2|ybx1|etfbkmt	-0.53	hits
GO Biological Processes	19	GO:0016556	mRNA modification	19_GO:0008152 metabolic process	-3	5.7	4.6	18020	12	1310	5	0.38	0.17	334058|393102|494060|556642|560041	wtap|cmtr1|pus1|trub1|zc3h13	-0.53	hits
GO Biological Processes	19	GO:0048640	negative regulation of developmental growth	19_GO:0040007 growth	-3	3.3	4	18020	37	1310	9	0.69	0.23	30250|30252|30267|60309|324910|565658|567064|572261|100004611	sema3d|sema3h|sema3ab|robo2|sema7a|sema3e|sema3b|sema4ba|sema3bl	-0.53	hits
GO Biological Processes	19	GO:0050919	negative chemotaxis	19_GO:0040011 locomotion	-3	3.3	4	18020	37	1310	9	0.69	0.23	30250|30252|30267|321202|324910|565658|567064|572261|100004611	sema3d|sema3h|sema3ab|lrrc17|sema7a|sema3e|sema3b|sema4ba|sema3bl	-0.53	hits
GO Biological Processes	19	GO:0048262	determination of dorsal/ventral asymmetry	19_GO:0032502 developmental process	-3	3.3	4	18020	37	1310	9	0.69	0.23	30265|30467|30632|378477|393763|403052|559111|566470|568207	ctnnb1|max|bmp2b|ankrd6b|aida|map2k4a|smad4a|gdf6a|sybu	-0.53	hits
GO Biological Processes	19	GO:0060840	artery development	19_GO:0032502 developmental process	-3	3.3	4	18020	37	1310	9	0.69	0.23	30718|58071|58146|394203|445473|445508|558148|563920|571601	notch1a|tnnt2a|hey2|sox7|myo6a|calcrla|tcf21|dll4|bmp10l	-0.53	hits
GO Biological Processes	19	GO:0034655	nucleobase-containing compound catabolic process	19_GO:0008152 metabolic process	-3	1.9	3.5	18020	207	1310	28	2.1	0.4	79379|326663|360153|373130|378990|393906|394064|406367|406632|431751|436903|436904|436932|445094|494076|504054|550234|556592|562399|562704|562846|567494|568176|569006|619263|795398|100037372|100329471	gdnfa|syncrip|dcp1a|dffb|nudt4a|nt5e|exosc10|gapdhs|cnot9|prpf18|bpgm|dffa|rnaseh1|pkmb|dhtkd1|edc3|exosc2|nbas|enpp1|angel2|zc3h14|pum2|dcp1b|upf2|adal|ybx1|cnot2|nudt7	-0.53	hits
GO Biological Processes	19	GO:0009119	ribonucleoside metabolic process	19_GO:0008152 metabolic process	-3	2.8	3.8	18020	60	1310	12	0.92	0.26	58120|266992|317745|393526|406404|415146|431724|447928|561683|619263|798918|100007749	nme6|cad|impdh2|mtap|ak3|hprt1l|impdh1a|uck1|nt5c1bb|adal|ahcyl1|gphnb	-0.52	hits
GO Biological Processes	19	GO:0031087	deadenylation-independent decapping of nuclear-transcribed mRNA	19_GO:0048519 negative regulation of biological process	-2.8	10	5.2	18020	4	1310	3	0.23	0.13	360153|504054|568176	dcp1a|edc3|dcp1b	-0.42	hits
GO Biological Processes	19	GO:0031086	nuclear-transcribed mRNA catabolic process, deadenylation-independent decay	19_GO:0048519 negative regulation of biological process	-2.8	10	5.2	18020	4	1310	3	0.23	0.13	360153|504054|568176	dcp1a|edc3|dcp1b	-0.42	hits
GO Biological Processes	19	GO:0048514	blood vessel morphogenesis	19_GO:0032502 developmental process	-2.8	1.6	3.3	18020	391	1310	45	3.4	0.5	30157|30267|30307|30332|30718|58071|58146|114407|245950|246226|282667|323613|327096|353224|386630|393533|394203|404040|405889|405901|406207|436586|436712|445473|445508|450022|494081|494165|550364|558148|558154|561440|561901|561970|562668|563920|565492|565658|566470|567941|569971|678640|798375|100004252|100318736	isl2a|sema3ab|jak2a|lmo2|notch1a|tnnt2a|hey2|angpt1|ptk2bb|ptgs1|sdc2|hexb|hlx1|nrarpa|tardbpl|fzd6|sox7|dab2|rps29|nrp2a|mttp|ccm2|tspan18b|myo6a|calcrla|ctsz|arhgef7b|ppih|unc45a|tcf21|vegfab|ntn4|thbs1b|adgrg6|vash2|dll4|aplnrb|sema3e|gdf6a|e2f7|lama1|egfl7|apln|arhgap18|wnk1a	-0.42	hits
GO Biological Processes	19	GO:0061138	morphogenesis of a branching epithelium	19_GO:0032502 developmental process	-2.8	3.9	4	18020	25	1310	7	0.53	0.2	30267|30632|58071|79379|353224|558148|563920	sema3ab|bmp2b|tnnt2a|gdnfa|nrarpa|tcf21|dll4	-0.41	hits
GO Biological Processes	19	GO:0000122	negative regulation of transcription by RNA polymerase II	19_GO:0048519 negative regulation of biological process	-2.8	1.7	3.3	18020	285	1310	35	2.7	0.45	30071|30289|30296|30424|30606|30637|30679|58013|58146|140613|386660|402941|404050|404275|436847|445214|492496|550389|550463|553649|554137|555269|556484|556870|557340|557714|558148|563771|567457|567941|568616|568996|641576|654447|796276	tbx5a|her3|foxo3b|nr2f2|rarga|mdm2|prox1a|noc2l|hey2|her9|zhx2a|insm1a|rnf8|helt|nr1h4|nr2e1|nr2e3|osr2|eed|nr2c1|hbp1|vrtn|ighmbp2|tbx3a|atxn1a|pparab|tcf21|bhlhe41|skor1b|e2f7|smyd2b|zfpm2a|zgc:122979|ripply2|prdm13	-0.41	hits
GO Biological Processes	19	GO:0034404	nucleobase-containing small molecule biosynthetic process	19_GO:0008152 metabolic process	-2.8	2.3	3.5	18020	97	1310	16	1.2	0.3	58120|266992|317745|378990|393526|393906|406367|415146|431724|436903|445094|447928|494076|562399|619263|100329471	nme6|cad|impdh2|nudt4a|mtap|nt5e|gapdhs|hprt1l|impdh1a|bpgm|pkmb|uck1|dhtkd1|enpp1|adal|nudt7	-0.41	hits
GO Biological Processes	19	GO:0009894	regulation of catabolic process	19_GO:0050789 regulation of biological process	-2.8	1.8	3.3	18020	213	1310	28	2.1	0.4	30573|79379|324254|325724|326663|327005|336052|393578|393896|403082|406417|436933|553468|553659|556592|560000|560455|562704|562846|565752|567287|567494|792957|795398|797906|100000325|100005455|101887155	hsp90ab1|gdnfa|mtor|etfa|syncrip|arih1|soga3b|ufl1|dnm1l|sh3bp4a|arih2|sesn1|atraid|banp|nbas|cpt1ab|rptor|angel2|zc3h14|washc4|rnf217|pum2|trib1|ybx1|soga1|rragcb|etfbkmt|pnpla2	-0.4	hits
GO Biological Processes	19	GO:0001568	blood vessel development	19_GO:0032502 developmental process	-2.8	1.5	3.2	18020	449	1310	50	3.8	0.53	30157|30267|30307|30332|30424|30573|30718|58071|58146|114407|245950|246226|260350|282667|323613|327096|336007|353224|386630|393533|394203|404040|405889|405901|406207|436586|436712|445473|445508|450022|494081|494165|550364|558148|558154|561440|561901|561970|562668|563920|565492|565658|566470|567941|569971|571601|678640|798375|100004252|100318736	isl2a|sema3ab|jak2a|lmo2|nr2f2|hsp90ab1|notch1a|tnnt2a|hey2|angpt1|ptk2bb|ptgs1|has2|sdc2|hexb|hlx1|rcbtb1|nrarpa|tardbpl|fzd6|sox7|dab2|rps29|nrp2a|mttp|ccm2|tspan18b|myo6a|calcrla|ctsz|arhgef7b|ppih|unc45a|tcf21|vegfab|ntn4|thbs1b|adgrg6|vash2|dll4|aplnrb|sema3e|gdf6a|e2f7|lama1|bmp10l|egfl7|apln|arhgap18|wnk1a	-0.4	hits
GO Biological Processes	19	GO:0045665	negative regulation of neuron differentiation	19_GO:0048519 negative regulation of biological process	-2.8	2.9	3.7	18020	47	1310	10	0.76	0.24	30250|30252|30267|60309|324910|414272|565658|567064|572261|100004611	sema3d|sema3h|sema3ab|robo2|sema7a|rgma|sema3e|sema3b|sema4ba|sema3bl	-0.4	hits
GO Biological Processes	19	GO:0006986	response to unfolded protein	19_GO:0050896 response to stimulus	-2.8	2.8	3.6	18020	55	1310	11	0.84	0.25	323628|338317|405842|406753|436861|554093|556580|563855|566876|798846|100002364	vapb|creb3l1|parp16|derl1|sec63|derl2|wfs1b|chac1|wfs1a|hspa1b|parp6b	-0.4	hits
GO Biological Processes	19	GO:0048846	axon extension involved in axon guidance	19_GO:0040007 growth	-2.7	3.1	3.7	18020	40	1310	9	0.69	0.23	30250|30252|30267|60309|324910|565658|567064|572261|100004611	sema3d|sema3h|sema3ab|robo2|sema7a|sema3e|sema3b|sema4ba|sema3bl	-0.38	hits
GO Biological Processes	19	GO:1902284	neuron projection extension involved in neuron projection guidance	19_GO:0040007 growth	-2.7	3.1	3.7	18020	40	1310	9	0.69	0.23	30250|30252|30267|60309|324910|565658|567064|572261|100004611	sema3d|sema3h|sema3ab|robo2|sema7a|sema3e|sema3b|sema4ba|sema3bl	-0.38	hits
GO Biological Processes	19	GO:0030968	endoplasmic reticulum unfolded protein response	19_GO:0023052 signaling	-2.7	3.1	3.7	18020	40	1310	9	0.69	0.23	323628|338317|405842|406753|436861|554093|556580|566876|100002364	vapb|creb3l1|parp16|derl1|sec63|derl2|wfs1b|wfs1a|parp6b	-0.38	hits
GO Biological Processes	19	GO:0045934	negative regulation of nucleobase-containing compound metabolic process	19_GO:0048519 negative regulation of biological process	-2.6	1.5	3.1	18020	512	1310	55	4.2	0.55	30071|30289|30296|30424|30606|30637|30679|58013|58146|79379|140613|323490|326663|335063|386660|402941|404050|404275|406261|436847|436877|445214|492496|550389|550463|553649|554137|554836|555269|556484|556592|556870|557340|557714|558148|558456|560815|562704|562738|562846|563771|565811|566534|567413|567457|567941|568616|568996|572540|641576|654447|790935|795398|796276|101883257	tbx5a|her3|foxo3b|nr2f2|rarga|mdm2|prox1a|noc2l|hey2|gdnfa|her9|ptbp1a|syncrip|atad2|zhx2a|insm1a|rnf8|helt|pdcd4a|nr1h4|morf4l1|nr2e1|nr2e3|osr2|eed|nr2c1|hbp1|cry1b|vrtn|ighmbp2|nbas|tbx3a|atxn1a|pparab|tcf21|jarid2b|riox1|angel2|dpf3|zc3h14|bhlhe41|tshz3b|phf8|sox5|skor1b|e2f7|smyd2b|zfpm2a|blm|zgc:122979|ripply2|pphln1|ybx1|prdm13|cipcb	-0.31	hits
GO Biological Processes	19	GO:0090305	nucleic acid phosphodiester bond hydrolysis	19_GO:0008152 metabolic process	-2.6	2.3	3.4	18020	83	1310	14	1.1	0.28	360153|373130|394064|436657|436904|436932|445388|450021|504054|550234|565458|568176|568897|799016	dcp1a|dffb|exosc10|cpsf2|dffa|rnaseh1|rcl1|fip1l1b|edc3|exosc2|fan1|dcp1b|mei4|pop1	-0.28	hits
GO Biological Processes	19	GO:0030278	regulation of ossification	19_GO:0032501 multicellular organismal process	-2.6	3.6	3.7	18020	27	1310	7	0.53	0.2	369195|405870|553468|560815|562399|797637|100037325	tgfb3|ucmab|atraid|riox1|enpp1|tmem119b|ucmaa	-0.28	hits
GO Biological Processes	19	GO:0009311	oligosaccharide metabolic process	19_GO:0008152 metabolic process	-2.6	3.6	3.7	18020	27	1310	7	0.53	0.2	407715|559850|560778|567913|569595|751653|100000478	st6galnac6|neu1|naga|mogs|man2c1|st6galnac4|mgat2	-0.28	hits
GO Biological Processes	19	GO:0045595	regulation of cell differentiation	19_GO:0032502 developmental process	-2.6	1.5	3	18020	481	1310	52	4	0.54	30174|30185|30250|30252|30267|30289|30333|30478|30519|30632|30718|58146|60309|140613|317765|323490|324910|336063|336266|359830|393650|394174|404040|404275|405788|405870|414272|415103|445483|492508|492763|493783|553468|555195|557551|559053|560815|561009|562399|562521|562946|563771|565658|567051|567064|570240|572261|751101|797637|100004611|100037325|100149522	nog1|nog2|sema3d|sema3h|sema3ab|her3|pou5f3|ascl1b|myb|bmp2b|notch1a|hey2|robo2|her9|nfe2|ptbp1a|sema7a|arf6a|loxl3b|fgf10a|irf7|pik3cd|dab2|helt|runx2b|ucmab|rgma|tph1b|med23|churc1|casp9|extl3|atraid|nsmfa|hipk2|casz1|riox1|brinp2|enpp1|sipa1l1|col12a1b|bhlhe41|sema3e|pde3a|sema3b|ntrk2b|sema4ba|pthlhb|tmem119b|sema3bl|ucmaa|zswim5	-0.28	hits
GO Biological Processes	19	GO:0031330	negative regulation of cellular catabolic process	19_GO:0048519 negative regulation of biological process	-2.6	2.9	3.5	18020	42	1310	9	0.69	0.23	30573|79379|324254|326663|553468|556592|562704|795398|100005455	hsp90ab1|gdnfa|mtor|syncrip|atraid|nbas|angel2|ybx1|etfbkmt	-0.27	hits
GO Biological Processes	19	GO:0034620	cellular response to unfolded protein	19_GO:0050896 response to stimulus	-2.6	2.8	3.5	18020	50	1310	10	0.76	0.24	323628|338317|405842|406753|436861|554093|556580|566876|798846|100002364	vapb|creb3l1|parp16|derl1|sec63|derl2|wfs1b|wfs1a|hspa1b|parp6b	-0.26	hits
GO Biological Processes	19	GO:0048264	determination of ventral identity	19_GO:0032502 developmental process	-2.5	3.9	3.8	18020	21	1310	6	0.46	0.19	30467|30632|378477|393763|559111|566470	max|bmp2b|ankrd6b|aida|smad4a|gdf6a	-0.23	hits
GO Biological Processes	19	GO:0032879	regulation of localization	19_GO:0051179 localization	-2.5	1.4	2.9	18020	752	1310	75	5.7	0.64	30250|30252|30267|30679|30718|58152|60309|79379|81581|323490|324467|324910|393585|393672|393699|402892|403310|404040|405833|436590|436832|436839|445111|450039|492508|503591|555195|556304|556759|556789|556925|557280|557714|558154|558359|558674|559201|561350|561429|562393|562585|563414|563511|563540|563920|563991|565492|565658|565669|567064|568486|569971|570188|570262|570989|572261|664687|751721|79…	sema3d|sema3h|sema3ab|prox1a|notch1a|scn8aa|robo2|gdnfa|cldnb|ptbp1a|scamp5a|sema7a|c2cd5|rims2a|scg5|orai1b|cacna1da|dab2|clic5b|rab15|slc35f6|rab10|stac3|chga|churc1|fbxl22|nsmfa|kcnh5a|hcn4l|stxbp5a|rfx6|kcnf1a|pparab|vegfab|afdna|kcns3b|tacr3l|ryr3|syt7a|mctp2a|itpr2|rims3|snx3|slc30a2|dll4|sinhcaf|aplnrb|sema3e|plcd4a|sema3b|rims1b|lama1|kcnd2|srgap1a|rfx3|sema4ba|kcnj11|cort|nipblb|kcna1a|k…	-0.23	hits
GO Biological Processes	19	GO:0042790	nucleolar large rRNA transcription by RNA polymerase I	19_GO:0008152 metabolic process	-2.5	8.3	4.5	18020	5	1310	3	0.23	0.13	449647|492353|553733	taf1b|ddx11|polr1e	-0.23	hits
GO Biological Processes	19	GO:0071033	nuclear retention of pre-mRNA at the site of transcription	19_GO:0048519 negative regulation of biological process	-2.5	8.3	4.5	18020	5	1310	3	0.23	0.13	394064|431751|550234	exosc10|prpf18|exosc2	-0.23	hits
GO Biological Processes	19	GO:0032288	myelin assembly	19_GO:0071840 cellular component organization or biogenesis	-2.5	8.3	4.5	18020	5	1310	3	0.23	0.13	30126|393139|561970	foxa2|actr10|adgrg6	-0.23	hits
GO Biological Processes	19	GO:0001503	ossification	19_GO:0032501 multicellular organismal process	-2.5	2.2	3.2	18020	86	1310	14	1.1	0.28	30174|30185|369195|402931|405788|405870|553468|560815|561970|562399|568355|751101|797637|100037325	nog1|nog2|tgfb3|slc35b2|runx2b|ucmab|atraid|riox1|adgrg6|enpp1|clec11a|pthlhb|tmem119b|ucmaa	-0.23	hits
GO Biological Processes	19	GO:0055086	nucleobase-containing small molecule metabolic process	19_GO:0008152 metabolic process	-2.4	1.5	2.9	18020	432	1310	47	3.6	0.51	30733|58120|266992|317745|335732|378990|393526|393700|393781|393906|406367|406404|406619|407673|415146|431724|436647|436903|445094|447878|447928|474321|493605|494076|550420|553410|553639|553755|554103|559149|559659|561683|562047|562399|564719|570457|570866|619263|767794|798918|100007749|100034522|100144569|100150304|100329471|100333064|100334830	rrm2|nme6|cad|impdh2|elovl4b|nudt4a|mtap|ndufa8|ndufb6|nt5e|gapdhs|ak3|nnt|rpia|hprt1l|impdh1a|aldh6a1|bpgm|pkmb|acot7|uck1|pgm3|ndufs1|dhtkd1|gucy1a1|dpysl5b|gmpr|atp5fa1|cox7a2a|nudt14|atp5mea|nt5c1bb|acot21|enpp1|adcy3b|aox6|pank2|adal|mdh1b|ahcyl1|gphnb|mthfd1l|dpys|gucy1b1|nudt7|uqcr10|kynu	-0.22	hits
GO Biological Processes	19	GO:0048754	branching morphogenesis of an epithelial tube	19_GO:0032502 developmental process	-2.4	3.8	3.6	18020	22	1310	6	0.46	0.19	30267|58071|79379|353224|558148|563920	sema3ab|tnnt2a|gdnfa|nrarpa|tcf21|dll4	-0.2	hits
GO Biological Processes	19	GO:0006360	transcription by RNA polymerase I	19_GO:0008152 metabolic process	-2.4	3.8	3.6	18020	22	1310	6	0.46	0.19	447857|449647|492353|553733|566534|567105	gtf2h1|taf1b|ddx11|polr1e|phf8|taf1a	-0.2	hits
GO Biological Processes	19	GO:0006082	organic acid metabolic process	19_GO:0008152 metabolic process	-2.4	1.4	2.9	18020	583	1310	60	4.6	0.58	30384|30496|30643|140615|246226|260350|266992|317764|324947|325724|335732|337412|386661|386951|393441|393526|393589|393926|394103|394197|404209|406367|406528|415103|436647|436747|436903|445094|445225|447801|447878|449677|450000|492476|494076|544666|550289|550432|550521|556822|557552|557714|560000|562047|568713|569980|571036|572335|692329|767794|768196|791592|798918|100004331|100004557|100005455|1…	th|ldha|acat2|fads2|ptgs1|has2|cad|azin1b|sephs1|etfa|elovl4b|bcat1|scd|idh2|hacd3|mtap|rars2|idh3a|sardh|bnip2|cnr1|gapdhs|tdh|tph1b|aldh6a1|ldhbb|bpgm|pkmb|uevld|aldh8a1|acot7|cpt1b|amt|csad|dhtkd1|ptges|pcyox1|slc27a4|phyh|prune2|zgc:153031|pparab|cpt1ab|acot21|dse|bckdhb|dalrd3|gnpat|farsa|mdh1b|me1|kyat1|ahcyl1|hal|hyal3|etfbkmt|mthfd1l|aldh1l2|prodha|kynu	-0.2	hits
GO Biological Processes	19	GO:0072521	purine-containing compound metabolic process	19_GO:0008152 metabolic process	-2.4	1.6	2.9	18020	303	1310	35	2.7	0.45	58120|317745|335732|378990|393526|393700|393781|393906|406367|406404|415146|431724|436903|445094|447878|493605|494076|550420|553639|553755|554103|559659|561683|562047|562399|564719|570457|570866|619263|798918|100007749|100034522|100150304|100329471|100333064	nme6|impdh2|elovl4b|nudt4a|mtap|ndufa8|ndufb6|nt5e|gapdhs|ak3|hprt1l|impdh1a|bpgm|pkmb|acot7|ndufs1|dhtkd1|gucy1a1|gmpr|atp5fa1|cox7a2a|atp5mea|nt5c1bb|acot21|enpp1|adcy3b|aox6|pank2|adal|ahcyl1|gphnb|mthfd1l|gucy1b1|nudt7|uqcr10	-0.17	hits
GO Biological Processes	19	GO:1902373	negative regulation of mRNA catabolic process	19_GO:0048519 negative regulation of biological process	-2.3	4.3	3.7	18020	16	1310	5	0.38	0.17	79379|326663|556592|562704|795398	gdnfa|syncrip|nbas|angel2|ybx1	-0.17	hits
GO Biological Processes	19	GO:0098781	ncRNA transcription	19_GO:0008152 metabolic process	-2.3	4.3	3.7	18020	16	1310	5	0.38	0.17	449647|492353|553733|562329|100005372	taf1b|ddx11|polr1e|polr3b|ice2	-0.17	hits
GO Biological Processes	19	GO:0006402	mRNA catabolic process	19_GO:0048519 negative regulation of biological process	-2.3	2.1	3.1	18020	107	1310	16	1.2	0.3	79379|326663|360153|394064|406632|431751|504054|550234|556592|562704|562846|567494|568176|569006|795398|100037372	gdnfa|syncrip|dcp1a|exosc10|cnot9|prpf18|edc3|exosc2|nbas|angel2|zc3h14|pum2|dcp1b|upf2|ybx1|cnot2	-0.17	hits
GO Biological Processes	19	GO:0031175	neuron projection development	19_GO:0071840 cellular component organization or biogenesis	-2.3	1.4	2.8	18020	552	1310	57	4.4	0.56	30157|30218|30250|30252|30267|30542|30718|58152|60309|64256|79379|266992|321202|324910|336063|336159|353150|368847|369190|378726|386630|394174|402833|402931|404209|405901|414272|436839|492763|493783|497312|541396|553410|557316|558958|562521|562946|564412|565062|565373|565658|566086|566274|566470|567064|567500|567941|569437|569971|570240|572261|100000009|100004611|100148543|100149522|100149863|103…	isl2a|efna2a|sema3d|sema3h|sema3ab|foxb1a|notch1a|scn8aa|robo2|efna5a|gdnfa|cad|lrrc17|sema7a|arf6a|optn|cntn1a|triob|kif1b|csrp1a|tardbpl|pik3cd|camsap1a|slc35b2|cnr1|nrp2a|rgma|rab10|casp9|extl3|cobl|islr2|dpysl5b|unc5c|lamc3|sipa1l1|col12a1b|ush1c|tor1|agrn|sema3e|kif5aa|unc5da|gdf6a|sema3b|ctnna2|e2f7|cntn3a.1|lama1|ntrk2b|sema4ba|sema5bb|sema3bl|zdhhc17|zswim5|her4.1|map4k4	-0.16	hits
GO Biological Processes	19	GO:0001763	morphogenesis of a branching structure	19_GO:0032502 developmental process	-2.3	3.2	3.4	18020	30	1310	7	0.53	0.2	30267|30632|58071|79379|353224|558148|563920	sema3ab|bmp2b|tnnt2a|gdnfa|nrarpa|tcf21|dll4	-0.14	hits
GO Biological Processes	19	GO:1901068	guanosine-containing compound metabolic process	19_GO:0008152 metabolic process	-2.3	3.6	3.5	18020	23	1310	6	0.46	0.19	58120|317745|406404|415146|431724|100007749	nme6|impdh2|ak3|hprt1l|impdh1a|gphnb	-0.14	hits
GO Biological Processes	19	GO:0061564	axon development	19_GO:0071840 cellular component organization or biogenesis	-2.3	1.5	2.8	18020	417	1310	45	3.4	0.5	30157|30218|30250|30252|30267|30542|30718|58152|60309|64256|321202|324910|336159|368847|369190|386630|394174|402931|404209|405901|414272|436839|492763|493783|541396|553410|557316|558958|562946|565373|565658|566086|566274|566470|567064|567500|567941|569437|569971|572261|100000009|100004611|100148543|100149522|100149863	isl2a|efna2a|sema3d|sema3h|sema3ab|foxb1a|notch1a|scn8aa|robo2|efna5a|lrrc17|sema7a|optn|triob|kif1b|tardbpl|pik3cd|slc35b2|cnr1|nrp2a|rgma|rab10|casp9|extl3|islr2|dpysl5b|unc5c|lamc3|col12a1b|agrn|sema3e|kif5aa|unc5da|gdf6a|sema3b|ctnna2|e2f7|cntn3a.1|lama1|sema4ba|sema5bb|sema3bl|zdhhc17|zswim5|her4.1	-0.14	hits
GO Biological Processes	19	GO:0048585	negative regulation of response to stimulus	19_GO:0048519 negative regulation of biological process	-2.3	1.5	2.8	18020	429	1310	46	3.5	0.51	30174|30185|30250|30252|30267|30296|30637|60309|192307|322691|323490|324910|336266|368779|378477|393763|393854|403016|403082|404040|406632|414272|436832|436933|492508|541552|558148|558571|560234|562032|563606|563855|563920|565492|565658|566470|567051|567064|567365|567457|569081|572261|795398|100004611|100034609|101882535	nog1|nog2|sema3d|sema3h|sema3ab|foxo3b|mdm2|robo2|csnk1a1|plg|ptbp1a|sema7a|loxl3b|phlda3|ankrd6b|aida|dusp8a|rfx4|sh3bp4a|dab2|cnot9|rgma|slc35f6|sesn1|churc1|eya4|tcf21|gramd4a|nphp4|grb10b|sigirr|chac1|dll4|aplnrb|sema3e|gdf6a|pde3a|sema3b|akap12b|skor1b|rerea|sema4ba|ybx1|sema3bl|dusp10|spx	-0.14	hits
GO Biological Processes	19	GO:0009163	nucleoside biosynthetic process	19_GO:0008152 metabolic process	-2.3	2.9	3.3	18020	38	1310	8	0.61	0.22	58120|266992|317745|393526|415146|431724|447928|619263	nme6|cad|impdh2|mtap|hprt1l|impdh1a|uck1|adal	-0.14	hits
GO Biological Processes	19	GO:0042455	ribonucleoside biosynthetic process	19_GO:0008152 metabolic process	-2.3	2.9	3.3	18020	38	1310	8	0.61	0.22	58120|266992|317745|393526|415146|431724|447928|619263	nme6|cad|impdh2|mtap|hprt1l|impdh1a|uck1|adal	-0.14	hits
GO Biological Processes	19	GO:0019693	ribose phosphate metabolic process	19_GO:0008152 metabolic process	-2.2	1.6	2.8	18020	286	1310	33	2.5	0.43	58120|266992|317745|335732|378990|393700|393781|393906|406367|406404|407673|415146|431724|436903|445094|447878|447928|493605|494076|550420|553639|553755|554103|559149|559659|562047|562399|564719|570866|100007749|100150304|100329471|100333064	nme6|cad|impdh2|elovl4b|nudt4a|ndufa8|ndufb6|nt5e|gapdhs|ak3|rpia|hprt1l|impdh1a|bpgm|pkmb|acot7|uck1|ndufs1|dhtkd1|gucy1a1|gmpr|atp5fa1|cox7a2a|nudt14|atp5mea|acot21|enpp1|adcy3b|pank2|gphnb|gucy1b1|nudt7|uqcr10	-0.12	hits
GO Biological Processes	19	GO:0006665	sphingolipid metabolic process	19_GO:0008152 metabolic process	-2.2	2.2	3	18020	82	1310	13	0.99	0.27	323020|335732|393441|406385|407715|541525|557756|559850|560778|568203|751653|100141367|100331179	cers5|elovl4b|hacd3|galcb|st6galnac6|smpdl3a|enpp7.1|neu1|naga|arv1|st6galnac4|cers3b|acer2	-0.12	hits
GO Biological Processes	19	GO:0060035	notochord cell development	19_GO:0032502 developmental process	-2.2	5	3.7	18020	11	1310	4	0.31	0.15	378969|569971|572199|100005887	rab32a|lama1|ngs|vps18	-0.12	hits
GO Biological Processes	19	GO:0050994	regulation of lipid catabolic process	19_GO:0050789 regulation of biological process	-2.2	5	3.7	18020	11	1310	4	0.31	0.15	325724|560000|100005455|101887155	etfa|cpt1ab|etfbkmt|pnpla2	-0.12	hits
GO Biological Processes	19	GO:0046189	phenol-containing compound biosynthetic process	19_GO:0008152 metabolic process	-2.2	5	3.7	18020	11	1310	4	0.31	0.15	30384|30505|415103|553484	th|dbh|tph1b|moxd1l	-0.12	hits
GO Biological Processes	19	GO:0043401	steroid hormone mediated signaling pathway	19_GO:0023052 signaling	-2.2	5	3.7	18020	11	1310	4	0.31	0.15	259252|317734|406632|558148	esr1|esr2a|cnot9|tcf21	-0.12	hits
GO Biological Processes	19	GO:0035966	response to topologically incorrect protein	19_GO:0050896 response to stimulus	-2.2	2.3	3	18020	73	1310	12	0.92	0.26	323628|338317|405842|406310|406753|436861|554093|556580|563855|566876|798846|100002364	vapb|creb3l1|parp16|rnf185|derl1|sec63|derl2|wfs1b|chac1|wfs1a|hspa1b|parp6b	-0.12	hits
GO Biological Processes	19	GO:0072358	cardiovascular system development	19_GO:0032502 developmental process	-2.2	1.4	2.7	18020	537	1310	55	4.2	0.55	30157|30267|30307|30332|30424|30573|30679|30718|58071|58146|114407|245950|246226|260350|266992|282667|323613|327096|336007|353224|386630|393533|394203|404040|405889|405901|406207|436586|436712|445473|445483|445508|450022|494081|494165|550364|558148|558154|560000|561440|561901|561970|562668|563920|565492|565658|566470|567941|569971|570866|571601|678640|798375|100004252|100318736	isl2a|sema3ab|jak2a|lmo2|nr2f2|hsp90ab1|prox1a|notch1a|tnnt2a|hey2|angpt1|ptk2bb|ptgs1|has2|cad|sdc2|hexb|hlx1|rcbtb1|nrarpa|tardbpl|fzd6|sox7|dab2|rps29|nrp2a|mttp|ccm2|tspan18b|myo6a|med23|calcrla|ctsz|arhgef7b|ppih|unc45a|tcf21|vegfab|cpt1ab|ntn4|thbs1b|adgrg6|vash2|dll4|aplnrb|sema3e|gdf6a|e2f7|lama1|pank2|bmp10l|egfl7|apln|arhgap18|wnk1a	-0.12	hits
GO Biological Processes	19	GO:0090162	establishment of epithelial cell polarity	19_GO:0009987 cellular process	-2.2	6.9	4	18020	6	1310	3	0.23	0.13	565492|569971|100422734	aplnrb|lama1|mpp5b	-0.12	hits
GO Biological Processes	19	GO:0009713	catechol-containing compound biosynthetic process	19_GO:0008152 metabolic process	-2.2	6.9	4	18020	6	1310	3	0.23	0.13	30384|30505|553484	th|dbh|moxd1l	-0.12	hits
GO Biological Processes	19	GO:0042423	catecholamine biosynthetic process	19_GO:0008152 metabolic process	-2.2	6.9	4	18020	6	1310	3	0.23	0.13	30384|30505|553484	th|dbh|moxd1l	-0.12	hits
GO Biological Processes	19	GO:0019896	axonal transport of mitochondrion	19_GO:0051179 localization	-2.2	6.9	4	18020	6	1310	3	0.23	0.13	393139|566086|100002689	actr10|kif5aa|trak1a	-0.12	hits
GO Biological Processes	19	GO:0080009	mRNA methylation	19_GO:0008152 metabolic process	-2.2	6.9	4	18020	6	1310	3	0.23	0.13	334058|393102|560041	wtap|cmtr1|zc3h13	-0.12	hits
GO Biological Processes	19	GO:0031998	regulation of fatty acid beta-oxidation	19_GO:0050789 regulation of biological process	-2.2	6.9	4	18020	6	1310	3	0.23	0.13	325724|560000|100005455	etfa|cpt1ab|etfbkmt	-0.12	hits
GO Biological Processes	19	GO:0048588	developmental cell growth	19_GO:0040007 growth	-2.2	1.9	2.9	18020	121	1310	17	1.3	0.31	30157|30250|30252|30267|60309|140631|324910|369190|386630|394174|492763|493783|565658|567064|572261|100000009|100004611	isl2a|sema3d|sema3h|sema3ab|robo2|nanos3|sema7a|kif1b|tardbpl|pik3cd|casp9|extl3|sema3e|sema3b|sema4ba|sema5bb|sema3bl	-0.12	hits
GO Biological Processes	19	GO:0001944	vasculature development	19_GO:0032502 developmental process	-2.2	1.4	2.7	18020	528	1310	54	4.1	0.55	30157|30267|30307|30332|30424|30573|30679|30718|58071|58146|114407|245950|246226|260350|266992|282667|323613|327096|336007|353224|386630|393533|394203|404040|405889|405901|406207|436586|436712|445473|445508|450022|494081|494165|550364|558148|558154|560000|561440|561901|561970|562668|563920|565492|565658|566470|567941|569971|570866|571601|678640|798375|100004252|100318736	isl2a|sema3ab|jak2a|lmo2|nr2f2|hsp90ab1|prox1a|notch1a|tnnt2a|hey2|angpt1|ptk2bb|ptgs1|has2|cad|sdc2|hexb|hlx1|rcbtb1|nrarpa|tardbpl|fzd6|sox7|dab2|rps29|nrp2a|mttp|ccm2|tspan18b|myo6a|calcrla|ctsz|arhgef7b|ppih|unc45a|tcf21|vegfab|cpt1ab|ntn4|thbs1b|adgrg6|vash2|dll4|aplnrb|sema3e|gdf6a|e2f7|lama1|pank2|bmp10l|egfl7|apln|arhgap18|wnk1a	-0.11	hits
GO Biological Processes	19	GO:1901135	carbohydrate derivative metabolic process	19_GO:0008152 metabolic process	-2.2	1.3	2.6	18020	741	1310	72	5.5	0.63	30733|58120|260350|266992|317745|335732|378990|393526|393700|393742|393781|393906|402931|406367|406385|406404|407614|407623|407673|407715|415146|431724|436838|436903|445094|446213|447878|447928|474321|474331|493605|493783|494076|497280|497281|550420|553639|553754|553755|554103|555134|556315|556667|559149|559659|559850|560778|561683|562047|562250|562399|562739|564719|566078|567913|568713|569494|57…	rrm2|nme6|has2|cad|impdh2|elovl4b|nudt4a|mtap|ndufa8|tmem258|ndufb6|nt5e|slc35b2|gapdhs|galcb|ak3|alg11|b3gnt7l|rpia|st6galnac6|hprt1l|impdh1a|pigh|bpgm|pkmb|large1|acot7|uck1|pgm3|dolpp1|ndufs1|extl3|dhtkd1|ext1b|ext1c|gucy1a1|gmpr|st8sia5|atp5fa1|cox7a2a|st8sia2|gxylt1b|pigt|nudt14|atp5mea|neu1|naga|nt5c1bb|acot21|fut7|enpp1|galnt14|adcy3b|man1a1|mogs|dse|alg12|pank2|adal|gpd2|st6galnac4|ahcyl1…	-0.11	hits
GO Biological Processes	19	GO:0048667	cell morphogenesis involved in neuron differentiation	19_GO:0071840 cellular component organization or biogenesis	-2.1	1.5	2.7	18020	425	1310	45	3.4	0.5	30157|30218|30250|30252|30267|30542|30718|58152|60309|64256|321202|324910|336159|368847|369190|386630|394174|402931|404209|405901|492763|493783|497312|541396|553410|557316|558958|562521|564412|565373|565658|566086|566274|566470|567064|567500|567941|569437|569971|572261|100000009|100004611|100148543|100149522|100149863	isl2a|efna2a|sema3d|sema3h|sema3ab|foxb1a|notch1a|scn8aa|robo2|efna5a|lrrc17|sema7a|optn|triob|kif1b|tardbpl|pik3cd|slc35b2|cnr1|nrp2a|casp9|extl3|cobl|islr2|dpysl5b|unc5c|lamc3|sipa1l1|ush1c|agrn|sema3e|kif5aa|unc5da|gdf6a|sema3b|ctnna2|e2f7|cntn3a.1|lama1|sema4ba|sema5bb|sema3bl|zdhhc17|zswim5|her4.1	-0.1	hits
GO Biological Processes	19	GO:0007409	axonogenesis	19_GO:0071840 cellular component organization or biogenesis	-2.1	1.5	2.7	18020	391	1310	42	3.2	0.49	30157|30218|30250|30252|30267|30542|30718|58152|60309|64256|321202|324910|336159|368847|369190|386630|394174|402931|404209|405901|492763|493783|541396|553410|557316|558958|565373|565658|566086|566274|566470|567064|567500|567941|569437|569971|572261|100000009|100004611|100148543|100149522|100149863	isl2a|efna2a|sema3d|sema3h|sema3ab|foxb1a|notch1a|scn8aa|robo2|efna5a|lrrc17|sema7a|optn|triob|kif1b|tardbpl|pik3cd|slc35b2|cnr1|nrp2a|casp9|extl3|islr2|dpysl5b|unc5c|lamc3|agrn|sema3e|kif5aa|unc5da|gdf6a|sema3b|ctnna2|e2f7|cntn3a.1|lama1|sema4ba|sema5bb|sema3bl|zdhhc17|zswim5|her4.1	-0.1	hits
GO Biological Processes	19	GO:0061387	regulation of extent of cell growth	19_GO:0040007 growth	-2.1	2.2	2.9	18020	75	1310	12	0.92	0.26	30250|30252|30267|60309|324910|394174|492763|493783|565658|567064|572261|100004611	sema3d|sema3h|sema3ab|robo2|sema7a|pik3cd|casp9|extl3|sema3e|sema3b|sema4ba|sema3bl	-0.088	hits
GO Biological Processes	19	GO:0009953	dorsal/ventral pattern formation	19_GO:0032502 developmental process	-2.1	1.8	2.8	18020	153	1310	20	1.5	0.34	30174|30185|30265|30333|30467|30632|323490|378477|393763|403016|403052|405788|493607|559111|564934|566470|568207|798918|100149664|100329380	nog1|nog2|ctnnb1|pou5f3|max|bmp2b|ptbp1a|ankrd6b|aida|rfx4|map2k4a|runx2b|net1|smad4a|zeb2b|gdf6a|sybu|ahcyl1|bmpr1bb|usp15	-0.088	hits
GO Biological Processes	19	GO:1902369	negative regulation of RNA catabolic process	19_GO:0048519 negative regulation of biological process	-2.1	3.8	3.4	18020	18	1310	5	0.38	0.17	79379|326663|556592|562704|795398	gdnfa|syncrip|nbas|angel2|ybx1	-0.088	hits
GO Biological Processes	19	GO:0042451	purine nucleoside biosynthetic process	19_GO:0008152 metabolic process	-2.1	3.3	3.2	18020	25	1310	6	0.46	0.19	58120|317745|393526|415146|431724|619263	nme6|impdh2|mtap|hprt1l|impdh1a|adal	-0.088	hits
GO Biological Processes	19	GO:0046129	purine ribonucleoside biosynthetic process	19_GO:0008152 metabolic process	-2.1	3.3	3.2	18020	25	1310	6	0.46	0.19	58120|317745|393526|415146|431724|619263	nme6|impdh2|mtap|hprt1l|impdh1a|adal	-0.088	hits
GO Biological Processes	19	GO:0097485	neuron projection guidance	19_GO:0040011 locomotion	-2.1	1.6	2.7	18020	260	1310	30	2.3	0.41	30157|30218|30250|30252|30267|58152|60309|64256|321202|324910|368847|402931|405901|493783|541396|553410|557316|558958|565658|566086|566274|566470|567064|567941|569437|569971|572261|100000009|100004611|100149522	isl2a|efna2a|sema3d|sema3h|sema3ab|scn8aa|robo2|efna5a|lrrc17|sema7a|triob|slc35b2|nrp2a|extl3|islr2|dpysl5b|unc5c|lamc3|sema3e|kif5aa|unc5da|gdf6a|sema3b|e2f7|cntn3a.1|lama1|sema4ba|sema5bb|sema3bl|zswim5	-0.084	hits
GO Biological Processes	19	GO:0006753	nucleoside phosphate metabolic process	19_GO:0008152 metabolic process	-2.1	1.5	2.6	18020	360	1310	39	3	0.47	30733|58120|266992|317745|335732|378990|393700|393781|393906|406367|406404|406619|407673|415146|431724|436903|445094|447878|447928|493605|494076|550420|553639|553755|554103|559149|559659|561683|562047|562399|564719|570866|619263|767794|100007749|100150304|100329471|100333064|100334830	rrm2|nme6|cad|impdh2|elovl4b|nudt4a|ndufa8|ndufb6|nt5e|gapdhs|ak3|nnt|rpia|hprt1l|impdh1a|bpgm|pkmb|acot7|uck1|ndufs1|dhtkd1|gucy1a1|gmpr|atp5fa1|cox7a2a|nudt14|atp5mea|nt5c1bb|acot21|enpp1|adcy3b|pank2|adal|mdh1b|gphnb|gucy1b1|nudt7|uqcr10|kynu	-0.084	hits
GO Biological Processes	19	GO:0071495	cellular response to endogenous stimulus	19_GO:0050896 response to stimulus	-2.1	1.4	2.6	18020	429	1310	45	3.4	0.5	30174|30185|30296|30573|30606|30632|259252|260350|317734|326283|359830|369195|393510|403082|404040|406632|414272|436679|436839|436933|445094|492508|493783|553164|555516|557714|558148|559111|560455|561491|562032|563288|563363|564395|565373|566470|567457|569081|570240|767747|797832|100000325|100001586|100004053|100149664	nog1|nog2|foxo3b|hsp90ab1|rarga|bmp2b|esr1|has2|esr2a|smad3b|fgf10a|tgfb3|slc2a12|sh3bp4a|dab2|cnot9|rgma|nr4a2b|rab10|sesn1|pkmb|churc1|extl3|lats1|chrm2b|pparab|tcf21|smad4a|rptor|chrm5b|grb10b|ncoa1|cyp11a2|smad6b|agrn|gdf6a|skor1b|rerea|ntrk2b|rbms3|scube1|rragcb|gnrhr4|avpr2l|bmpr1bb	-0.084	hits
GO Biological Processes	19	GO:0009116	nucleoside metabolic process	19_GO:0008152 metabolic process	-2.1	2.2	2.9	18020	76	1310	12	0.92	0.26	58120|266992|317745|393526|406404|415146|431724|447928|561683|619263|798918|100007749	nme6|cad|impdh2|mtap|ak3|hprt1l|impdh1a|uck1|nt5c1bb|adal|ahcyl1|gphnb	-0.084	hits
GO Biological Processes	19	GO:0009112	nucleobase metabolic process	19_GO:0008152 metabolic process	-2.1	2.7	3	18020	41	1310	8	0.61	0.22	266992|415146|436647|553410|553639|570457|100034522|100144569	cad|hprt1l|aldh6a1|dpysl5b|gmpr|aox6|mthfd1l|dpys	-0.084	hits
GO Biological Processes	19	GO:0035967	cellular response to topologically incorrect protein	19_GO:0050896 response to stimulus	-2.1	2.3	2.9	18020	67	1310	11	0.84	0.25	323628|338317|405842|406310|406753|436861|554093|556580|566876|798846|100002364	vapb|creb3l1|parp16|rnf185|derl1|sec63|derl2|wfs1b|wfs1a|hspa1b|parp6b	-0.084	hits
GO Biological Processes	19	GO:0042401	cellular biogenic amine biosynthetic process	19_GO:0008152 metabolic process	-2.1	4.6	3.5	18020	12	1310	4	0.31	0.15	30505|317764|394009|553484	dbh|azin1b|srm|moxd1l	-0.084	hits
GO Biological Processes	19	GO:0015695	organic cation transport	19_GO:0051179 localization	-2.1	4.6	3.5	18020	12	1310	4	0.31	0.15	406424|557279|569608|724009	slc22a2|slc22a16|slc25a29|slc25a47a	-0.084	hits
GO Biological Processes	19	GO:0009309	amine biosynthetic process	19_GO:0008152 metabolic process	-2.1	4.6	3.5	18020	12	1310	4	0.31	0.15	30505|317764|394009|553484	dbh|azin1b|srm|moxd1l	-0.084	hits
GO Biological Processes	19	GO:1901657	glycosyl compound metabolic process	19_GO:0008152 metabolic process	-2	2.1	2.8	18020	86	1310	13	0.99	0.27	58120|266992|317745|393526|406404|415146|431724|447928|560778|561683|619263|798918|100007749	nme6|cad|impdh2|mtap|ak3|hprt1l|impdh1a|uck1|naga|nt5c1bb|adal|ahcyl1|gphnb	-0.067	hits
GO Biological Processes	19	GO:0006401	RNA catabolic process	19_GO:0008152 metabolic process	-2	1.9	2.7	18020	125	1310	17	1.3	0.31	79379|326663|360153|394064|406632|431751|436932|504054|550234|556592|562704|562846|567494|568176|569006|795398|100037372	gdnfa|syncrip|dcp1a|exosc10|cnot9|prpf18|rnaseh1|edc3|exosc2|nbas|angel2|zc3h14|pum2|dcp1b|upf2|ybx1|cnot2	-0.067	hits
GO Biological Processes	19	GO:0001667	ameboidal-type cell migration	19_GO:0040011 locomotion	-2	1.6	2.6	18020	230	1310	27	2.1	0.39	30250|30252|30267|30332|30632|79379|260350|324910|334527|353224|368436|378477|378726|405901|492508|544666|556148|561589|563920|564934|565492|565658|567064|572261|791154|798375|100004611	sema3d|sema3h|sema3ab|lmo2|bmp2b|gdnfa|has2|sema7a|cap1|nrarpa|celsr1a|ankrd6b|csrp1a|nrp2a|churc1|ptges|prickle1b|ezrb|dll4|zeb2b|aplnrb|sema3e|sema3b|sema4ba|megf8|apln|sema3bl	-0.065	hits
GO Biological Processes	19	GO:0045892	negative regulation of transcription, DNA-templated	19_GO:0048519 negative regulation of biological process	-2	1.4	2.5	18020	455	1310	47	3.6	0.51	30071|30289|30296|30424|30606|30637|30679|58013|58146|140613|335063|386660|402941|404050|404275|406261|436847|436877|445214|492496|550389|550463|553649|554137|554836|555269|556484|556870|557340|557714|558148|558456|560815|562738|563771|565811|566534|567413|567457|567941|568616|568996|641576|654447|790935|796276|101883257	tbx5a|her3|foxo3b|nr2f2|rarga|mdm2|prox1a|noc2l|hey2|her9|atad2|zhx2a|insm1a|rnf8|helt|pdcd4a|nr1h4|morf4l1|nr2e1|nr2e3|osr2|eed|nr2c1|hbp1|cry1b|vrtn|ighmbp2|tbx3a|atxn1a|pparab|tcf21|jarid2b|riox1|dpf3|bhlhe41|tshz3b|phf8|sox5|skor1b|e2f7|smyd2b|zfpm2a|zgc:122979|ripply2|pphln1|prdm13|cipcb	-0.065	hits
GO Biological Processes	19	GO:1902679	negative regulation of RNA biosynthetic process	19_GO:0048519 negative regulation of biological process	-2	1.4	2.5	18020	455	1310	47	3.6	0.51	30071|30289|30296|30424|30606|30637|30679|58013|58146|140613|335063|386660|402941|404050|404275|406261|436847|436877|445214|492496|550389|550463|553649|554137|554836|555269|556484|556870|557340|557714|558148|558456|560815|562738|563771|565811|566534|567413|567457|567941|568616|568996|641576|654447|790935|796276|101883257	tbx5a|her3|foxo3b|nr2f2|rarga|mdm2|prox1a|noc2l|hey2|her9|atad2|zhx2a|insm1a|rnf8|helt|pdcd4a|nr1h4|morf4l1|nr2e1|nr2e3|osr2|eed|nr2c1|hbp1|cry1b|vrtn|ighmbp2|tbx3a|atxn1a|pparab|tcf21|jarid2b|riox1|dpf3|bhlhe41|tshz3b|phf8|sox5|skor1b|e2f7|smyd2b|zfpm2a|zgc:122979|ripply2|pphln1|prdm13|cipcb	-0.065	hits
GO Biological Processes	19	GO:1903507	negative regulation of nucleic acid-templated transcription	19_GO:0048519 negative regulation of biological process	-2	1.4	2.5	18020	455	1310	47	3.6	0.51	30071|30289|30296|30424|30606|30637|30679|58013|58146|140613|335063|386660|402941|404050|404275|406261|436847|436877|445214|492496|550389|550463|553649|554137|554836|555269|556484|556870|557340|557714|558148|558456|560815|562738|563771|565811|566534|567413|567457|567941|568616|568996|641576|654447|790935|796276|101883257	tbx5a|her3|foxo3b|nr2f2|rarga|mdm2|prox1a|noc2l|hey2|her9|atad2|zhx2a|insm1a|rnf8|helt|pdcd4a|nr1h4|morf4l1|nr2e1|nr2e3|osr2|eed|nr2c1|hbp1|cry1b|vrtn|ighmbp2|tbx3a|atxn1a|pparab|tcf21|jarid2b|riox1|dpf3|bhlhe41|tshz3b|phf8|sox5|skor1b|e2f7|smyd2b|zfpm2a|zgc:122979|ripply2|pphln1|prdm13|cipcb	-0.065	hits
GO Biological Processes	19	GO:0001558	regulation of cell growth	19_GO:0040007 growth	-2	2	2.8	18020	96	1310	14	1.1	0.28	30250|30252|30267|60309|324910|394174|403082|492763|493783|560455|565658|567064|572261|100004611	sema3d|sema3h|sema3ab|robo2|sema7a|pik3cd|sh3bp4a|casp9|extl3|rptor|sema3e|sema3b|sema4ba|sema3bl	-0.065	hits
GO Biological Processes	19	GO:0009259	ribonucleotide metabolic process	19_GO:0008152 metabolic process	-2	1.6	2.6	18020	274	1310	31	2.4	0.42	58120|266992|317745|335732|378990|393700|393781|393906|406367|406404|415146|431724|436903|445094|447878|447928|493605|494076|550420|553639|553755|554103|559659|562047|562399|564719|570866|100007749|100150304|100329471|100333064	nme6|cad|impdh2|elovl4b|nudt4a|ndufa8|ndufb6|nt5e|gapdhs|ak3|hprt1l|impdh1a|bpgm|pkmb|acot7|uck1|ndufs1|dhtkd1|gucy1a1|gmpr|atp5fa1|cox7a2a|atp5mea|acot21|enpp1|adcy3b|pank2|gphnb|gucy1b1|nudt7|uqcr10	-0.064	hits
GO Biological Processes	19	GO:1901659	glycosyl compound biosynthetic process	19_GO:0008152 metabolic process	-2	2.6	2.9	18020	42	1310	8	0.61	0.22	58120|266992|317745|393526|415146|431724|447928|619263	nme6|cad|impdh2|mtap|hprt1l|impdh1a|uck1|adal	-0.059	hits
GO Biological Processes	19	GO:0042219	cellular modified amino acid catabolic process	19_GO:0008152 metabolic process	-2	3.6	3.2	18020	19	1310	5	0.38	0.17	394103|550289|563855|569014|100333269	sardh|pcyox1|chac1|ggt1b|aldh1l2	-0.059	hits
GO Biological Processes	19	GO:0072331	signal transduction by p53 class mediator	19_GO:0023052 signaling	-2	2.8	3	18020	34	1310	7	0.53	0.2	30637|368779|405889|557551|564589|567941|568616	mdm2|phlda3|rps29|hipk2|batf|e2f7|smyd2b	-0.059	hits
GO Biological Processes	19	GO:0016049	cell growth	19_GO:0040007 growth	-2	1.8	2.7	18020	147	1310	19	1.5	0.33	30157|30250|30252|30267|60309|140631|324910|369190|386630|394174|403082|492763|493783|560455|565658|567064|572261|100000009|100004611	isl2a|sema3d|sema3h|sema3ab|robo2|nanos3|sema7a|kif1b|tardbpl|pik3cd|sh3bp4a|casp9|extl3|rptor|sema3e|sema3b|sema4ba|sema5bb|sema3bl	-0.059	hits
GO Biological Processes	19	GO:0050920	regulation of chemotaxis	19_GO:0040011 locomotion	-2	2.2	2.8	18020	69	1310	11	0.84	0.25	30250|30252|30267|60309|324910|558154|565658|567064|572261|100004611|100149522	sema3d|sema3h|sema3ab|robo2|sema7a|vegfab|sema3e|sema3b|sema4ba|sema3bl|zswim5	-0.059	hits
GO Biological Processes	19	GO:0006812	cation transport	19_GO:0051179 localization	-2	1.3	2.5	18020	635	1310	62	4.7	0.59	58152|64273|79379|81581|321240|393145|393654|393853|402892|403310|405771|406424|406619|445111|447823|494492|553281|553755|556156|556304|556499|556759|557196|557279|557280|558299|558674|558687|559659|561350|561429|561469|561866|562585|563467|563540|564500|564698|564932|565492|565669|568565|568646|569608|570188|664687|724009|791738|792274|795942|796572|798635|799410|100002876|100004419|100034471|10…	scn8aa|atp1b1b|gdnfa|cldnb|armc1l|tmem38b|slc5a1|slc30a1a|orai1b|cacna1da|rhag|slc22a2|nnt|stac3|fth1b|slc17a6a|abcc8|atp5fa1|slc5a8l|kcnh5a|atp7b|hcn4l|slc24a3|slc22a16|kcnf1a|slc24a1|kcns3b|cax2|atp5mea|ryr3|syt7a|atp6v0a2a|kcnk3a|itpr2|slc17a8|slc30a2|scara5|kcnn2|slc41a2a|aplnrb|plcd4a|kcnk2b|kcnq5b|slc25a29|kcnd2|kcnj11|slc25a47a|selenok|rhcgb|kcna1a|sco1|slc6a17|kcnc4|nkain4|kcnt1|syt1b|net…	-0.059	hits
GO Biological Processes	19	GO:0046037	GMP metabolic process	19_GO:0008152 metabolic process	-2	5.9	3.6	18020	7	1310	3	0.23	0.13	317745|415146|431724	impdh2|hprt1l|impdh1a	-0.059	hits
GO Biological Processes	19	GO:0061298	retina vasculature development in camera-type eye	19_GO:0032502 developmental process	-2	5.9	3.6	18020	7	1310	3	0.23	0.13	30332|336007|566470	lmo2|rcbtb1|gdf6a	-0.059	hits
GO Biological Processes	19	GO:0050686	negative regulation of mRNA processing	19_GO:0048519 negative regulation of biological process	-2	5.9	3.6	18020	7	1310	3	0.23	0.13	323490|562846|795398	ptbp1a|zc3h14|ybx1	-0.059	hits
GO Biological Processes	19	GO:0006177	GMP biosynthetic process	19_GO:0008152 metabolic process	-2	5.9	3.6	18020	7	1310	3	0.23	0.13	317745|415146|431724	impdh2|hprt1l|impdh1a	-0.059	hits
GO Biological Processes	19	GO:0046320	regulation of fatty acid oxidation	19_GO:0050789 regulation of biological process	-2	5.9	3.6	18020	7	1310	3	0.23	0.13	325724|560000|100005455	etfa|cpt1ab|etfbkmt	-0.059	hits
GO Biological Processes	19	GO:0032990	cell part morphogenesis	19_GO:0071840 cellular component organization or biogenesis	-2	1.4	2.5	18020	447	1310	46	3.5	0.51	30157|30218|30250|30252|30267|30542|30718|58152|60309|64256|266992|321202|324910|325724|336159|368847|369190|386630|394174|402931|404209|405901|492763|493783|541396|553410|557316|558958|562521|565373|565658|566086|566274|566470|567064|567500|567941|569437|569971|572261|100000009|100004611|100148543|100149522|100149863|103908625	isl2a|efna2a|sema3d|sema3h|sema3ab|foxb1a|notch1a|scn8aa|robo2|efna5a|cad|lrrc17|sema7a|etfa|optn|triob|kif1b|tardbpl|pik3cd|slc35b2|cnr1|nrp2a|casp9|extl3|islr2|dpysl5b|unc5c|lamc3|sipa1l1|agrn|sema3e|kif5aa|unc5da|gdf6a|sema3b|ctnna2|e2f7|cntn3a.1|lama1|sema4ba|sema5bb|sema3bl|zdhhc17|zswim5|her4.1|map4k4	-0.059	hits
GO Biological Processes	19	GO:0051129	negative regulation of cellular component organization	19_GO:0048519 negative regulation of biological process	-2	1.7	2.6	18020	179	1310	22	1.7	0.36	30250|30252|30267|58013|60309|317763|324910|335063|393403|393763|402833|414272|436832|550434|558456|561164|565658|566534|567064|567479|572261|100004611	sema3d|sema3h|sema3ab|noc2l|robo2|ttk|sema7a|atad2|fbxo43|aida|camsap1a|rgma|slc35f6|mad2l1|jarid2b|kank1b|sema3e|phf8|sema3b|ssh1b|sema4ba|sema3bl	-0.059	hits
GO Biological Processes	19	GO:2000026	regulation of multicellular organismal development	19_GO:0032502 developmental process	-2	1.3	2.4	18020	684	1310	66	5	0.6	30174|30250|30252|30265|30267|30289|30333|30478|30519|30632|30718|58146|60309|79379|140613|260350|317765|324254|324910|334474|336063|336266|359830|369195|393650|393763|394174|403016|404040|404275|414272|415103|436712|445483|492508|492763|493783|553468|555195|558154|559053|560234|561009|561901|561970|562399|562521|562668|562946|563771|563920|565492|565658|565669|567064|568207|569971|570240|572261|…	nog1|sema3d|sema3h|ctnnb1|sema3ab|her3|pou5f3|ascl1b|myb|bmp2b|notch1a|hey2|robo2|gdnfa|her9|has2|nfe2|mtor|sema7a|taf3|arf6a|loxl3b|fgf10a|tgfb3|irf7|aida|pik3cd|rfx4|dab2|helt|rgma|tph1b|tspan18b|med23|churc1|casp9|extl3|atraid|nsmfa|vegfab|casz1|nphp4|brinp2|thbs1b|adgrg6|enpp1|sipa1l1|vash2|col12a1b|bhlhe41|dll4|aplnrb|sema3e|plcd4a|sema3b|sybu|lama1|ntrk2b|sema4ba|pthlhb|rbms3|tmem119b|arhga…	-0.058	hits
GO Biological Processes	19	GO:0048732	gland development	19_GO:0032502 developmental process	-2	1.6	2.5	18020	255	1310	29	2.2	0.41	30157|30250|30265|30483|30606|30632|30658|30718|140422|140615|246226|336063|359830|404209|436861|447801|492496|493783|555192|558148|560234|562329|564934|565097|566726|567941|792957|100003223|100149863	isl2a|sema3d|ctnnb1|gata4|rarga|bmp2b|rag2|notch1a|jag2b|fads2|ptgs1|arf6a|fgf10a|cnr1|sec63|aldh8a1|nr2e3|extl3|epas1b|tcf21|nphp4|polr3b|zeb2b|duox|pctp|e2f7|trib1|ppp1cb|her4.1	-0.058	hits
GO Biological Processes	19	GO:0009117	nucleotide metabolic process	19_GO:0008152 metabolic process	-2	1.5	2.5	18020	356	1310	38	2.9	0.46	30733|58120|266992|317745|335732|378990|393700|393781|393906|406367|406404|406619|407673|415146|431724|436903|445094|447878|447928|493605|494076|550420|553639|553755|554103|559659|561683|562047|562399|564719|570866|619263|767794|100007749|100150304|100329471|100333064|100334830	rrm2|nme6|cad|impdh2|elovl4b|nudt4a|ndufa8|ndufb6|nt5e|gapdhs|ak3|nnt|rpia|hprt1l|impdh1a|bpgm|pkmb|acot7|uck1|ndufs1|dhtkd1|gucy1a1|gmpr|atp5fa1|cox7a2a|atp5mea|nt5c1bb|acot21|enpp1|adcy3b|pank2|adal|mdh1b|gphnb|gucy1b1|nudt7|uqcr10|kynu	-0.058	hits
GO Biological Processes	19	GO:0035295	tube development	19_GO:0032502 developmental process	-2	1.3	2.4	18020	793	1310	75	5.7	0.64	30071|30115|30126|30157|30250|30267|30307|30332|30333|30483|30542|30632|30718|58071|58146|79379|114407|140422|245701|245950|246226|260350|282667|317765|323613|324254|327096|336063|336266|353224|368436|386630|393533|394203|404040|405889|405901|406207|407691|436586|436712|445473|445508|450022|494081|494165|497312|541552|550364|555192|556870|558148|558154|559032|560234|560451|561440|561901|561970|56…	tbx5a|mixl1|foxa2|isl2a|sema3d|sema3ab|jak2a|lmo2|pou5f3|gata4|foxb1a|bmp2b|notch1a|tnnt2a|hey2|gdnfa|angpt1|jag2b|igf1ra|ptk2bb|ptgs1|has2|sdc2|nfe2|hexb|mtor|hlx1|arf6a|loxl3b|nrarpa|celsr1a|tardbpl|fzd6|sox7|dab2|rps29|nrp2a|mttp|esrrgb|ccm2|tspan18b|myo6a|calcrla|ctsz|arhgef7b|ppih|cobl|eya4|unc45a|epas1b|tbx3a|tcf21|vegfab|map1b|nphp4|cep104|ntn4|thbs1b|adgrg6|polr3b|vash2|dll4|zeb2b|aplnrb|…	-0.058	hits
GO Biological Processes	19	GO:0032101	regulation of response to external stimulus	19_GO:0050896 response to stimulus	-2	1.8	2.6	18020	138	1310	18	1.4	0.32	30250|30252|30267|30296|60309|322691|324910|414272|558154|562946|563606|565658|567064|569014|572261|100004611|100149522|101882535	sema3d|sema3h|sema3ab|foxo3b|robo2|plg|sema7a|rgma|vegfab|col12a1b|sigirr|sema3e|sema3b|ggt1b|sema4ba|sema3bl|zswim5|spx	-0.058	hits
GO Biological Processes	19	GO:0071526	semaphorin-plexin signaling pathway	19_GO:0023052 signaling	-1.9	2.6	2.9	18020	43	1310	8	0.61	0.22	30250|30252|30267|324910|565658|567064|572261|100004611	sema3d|sema3h|sema3ab|sema7a|sema3e|sema3b|sema4ba|sema3bl	-0.058	hits
GO Biological Processes	19	GO:0031016	pancreas development	19_GO:0032502 developmental process	-1.9	1.7	2.6	18020	159	1310	20	1.5	0.34	30157|30478|30632|30718|140422|246226|393755|402941|555192|556580|556925|560234|562329|563496|566726|569005|570989|571000|664687|100144566	isl2a|ascl1b|bmp2b|notch1a|jag2b|ptgs1|kcnip3b|insm1a|epas1b|wfs1b|rfx6|nphp4|polr3b|zfand3|pctp|c2cd4a|rfx3|glis3|kcnj11|camk1da	-0.058	hits
GO Biological Processes	19	GO:0007411	axon guidance	19_GO:0040011 locomotion	-1.9	1.6	2.5	18020	256	1310	29	2.2	0.41	30157|30218|30250|30252|30267|58152|60309|64256|321202|324910|368847|402931|405901|493783|541396|553410|557316|558958|565658|566086|566274|566470|567064|567941|569437|569971|572261|100004611|100149522	isl2a|efna2a|sema3d|sema3h|sema3ab|scn8aa|robo2|efna5a|lrrc17|sema7a|triob|slc35b2|nrp2a|extl3|islr2|dpysl5b|unc5c|lamc3|sema3e|kif5aa|unc5da|gdf6a|sema3b|e2f7|cntn3a.1|lama1|sema4ba|sema3bl|zswim5	-0.058	hits
GO Biological Processes	19	GO:0002562	somatic diversification of immune receptors via germline recombination within a single locus	19_GO:0002376 immune system process	-1.9	4.2	3.3	18020	13	1310	4	0.31	0.15	30658|30663|404050|564589	rag2|rag1|rnf8|batf	-0.058	hits
GO Biological Processes	19	GO:0043252	sodium-independent organic anion transport	19_GO:0051179 localization	-1.9	4.2	3.3	18020	13	1310	4	0.31	0.15	326845|562772|569735|100332946	slco1d1|slco1c1|slco3a1|slco1e1	-0.058	hits
GO Biological Processes	19	GO:0061026	cardiac muscle tissue regeneration	19_GO:0040007 growth	-1.9	4.2	3.3	18020	13	1310	4	0.31	0.15	30071|30483|394198|798207	tbx5a|gata4|fosab|lrrc10	-0.058	hits
GO Biological Processes	19	GO:0097164	ammonium ion metabolic process	19_GO:0008152 metabolic process	-1.9	2.2	2.7	18020	70	1310	11	0.84	0.25	30384|30505|317764|394009|415103|449677|541525|553484|557756|560000|100331020	th|dbh|azin1b|srm|tph1b|cpt1b|smpdl3a|moxd1l|enpp7.1|cpt1ab|chdh	-0.057	hits
GO Biological Processes	19	GO:0060560	developmental growth involved in morphogenesis	19_GO:0040007 growth	-1.9	1.7	2.6	18020	170	1310	21	1.6	0.35	30157|30250|30252|30267|60309|324910|369190|386630|394174|492763|493783|560234|564934|565658|565669|567064|567365|572261|100000009|100003223|100004611	isl2a|sema3d|sema3h|sema3ab|robo2|sema7a|kif1b|tardbpl|pik3cd|casp9|extl3|nphp4|zeb2b|sema3e|plcd4a|sema3b|akap12b|sema4ba|sema5bb|ppp1cb|sema3bl	-0.057	hits
GO Biological Processes	19	GO:0046395	carboxylic acid catabolic process	19_GO:0008152 metabolic process	-1.9	1.8	2.6	18020	139	1310	18	1.4	0.32	30643|325724|394103|406528|436647|447801|450000|550289|550432|550521|560000|569980|100004331|100004557|100005455|100333269|100333321|100334830	acat2|etfa|sardh|tdh|aldh6a1|aldh8a1|amt|pcyox1|slc27a4|phyh|cpt1ab|bckdhb|hal|hyal3|etfbkmt|aldh1l2|prodha|kynu	-0.055	hits
GO Biological Processes	19	GO:0016054	organic acid catabolic process	19_GO:0008152 metabolic process	-1.9	1.8	2.6	18020	139	1310	18	1.4	0.32	30643|325724|394103|406528|436647|447801|450000|550289|550432|550521|560000|569980|100004331|100004557|100005455|100333269|100333321|100334830	acat2|etfa|sardh|tdh|aldh6a1|aldh8a1|amt|pcyox1|slc27a4|phyh|cpt1ab|bckdhb|hal|hyal3|etfbkmt|aldh1l2|prodha|kynu	-0.055	hits
GO Biological Processes	19	GO:0048638	regulation of developmental growth	19_GO:0040007 growth	-1.9	1.9	2.6	18020	99	1310	14	1.1	0.28	30250|30252|30267|60309|324910|394174|492763|493783|553164|565658|565669|567064|572261|100004611	sema3d|sema3h|sema3ab|robo2|sema7a|pik3cd|casp9|extl3|lats1|sema3e|plcd4a|sema3b|sema4ba|sema3bl	-0.051	hits
GO Biological Processes	19	GO:0048589	developmental growth	19_GO:0040007 growth	-1.9	1.4	2.4	18020	370	1310	39	3	0.47	30071|30157|30250|30252|30267|30332|30333|30483|60309|140631|245701|260350|317763|324215|324910|369190|386630|394174|394198|402941|445395|445503|446213|492763|493783|553164|560234|562946|564934|565658|565669|567064|567365|572261|794108|798207|100000009|100003223|100004611	tbx5a|isl2a|sema3d|sema3h|sema3ab|lmo2|pou5f3|gata4|robo2|nanos3|igf1ra|has2|ttk|igf2b|sema7a|kif1b|tardbpl|pik3cd|fosab|insm1a|esco2|matn3a|large1|casp9|extl3|lats1|nphp4|col12a1b|zeb2b|sema3e|plcd4a|sema3b|akap12b|sema4ba|nipblb|lrrc10|sema5bb|ppp1cb|sema3bl	-0.045	hits
GO Biological Processes	19	GO:0048858	cell projection morphogenesis	19_GO:0071840 cellular component organization or biogenesis	-1.9	1.4	2.4	18020	440	1310	45	3.4	0.5	30157|30218|30250|30252|30267|30542|30718|58152|60309|64256|266992|321202|324910|336159|368847|369190|386630|394174|402931|404209|405901|492763|493783|541396|553410|557316|558958|562521|565373|565658|566086|566274|566470|567064|567500|567941|569437|569971|572261|100000009|100004611|100148543|100149522|100149863|103908625	isl2a|efna2a|sema3d|sema3h|sema3ab|foxb1a|notch1a|scn8aa|robo2|efna5a|cad|lrrc17|sema7a|optn|triob|kif1b|tardbpl|pik3cd|slc35b2|cnr1|nrp2a|casp9|extl3|islr2|dpysl5b|unc5c|lamc3|sipa1l1|agrn|sema3e|kif5aa|unc5da|gdf6a|sema3b|ctnna2|e2f7|cntn3a.1|lama1|sema4ba|sema5bb|sema3bl|zdhhc17|zswim5|her4.1|map4k4	-0.042	hits
GO Biological Processes	19	GO:0048812	neuron projection morphogenesis	19_GO:0071840 cellular component organization or biogenesis	-1.9	1.4	2.4	18020	440	1310	45	3.4	0.5	30157|30218|30250|30252|30267|30542|30718|58152|60309|64256|266992|321202|324910|336159|368847|369190|386630|394174|402931|404209|405901|492763|493783|541396|553410|557316|558958|562521|565373|565658|566086|566274|566470|567064|567500|567941|569437|569971|572261|100000009|100004611|100148543|100149522|100149863|103908625	isl2a|efna2a|sema3d|sema3h|sema3ab|foxb1a|notch1a|scn8aa|robo2|efna5a|cad|lrrc17|sema7a|optn|triob|kif1b|tardbpl|pik3cd|slc35b2|cnr1|nrp2a|casp9|extl3|islr2|dpysl5b|unc5c|lamc3|sipa1l1|agrn|sema3e|kif5aa|unc5da|gdf6a|sema3b|ctnna2|e2f7|cntn3a.1|lama1|sema4ba|sema5bb|sema3bl|zdhhc17|zswim5|her4.1|map4k4	-0.042	hits
GO Biological Processes	19	GO:0120039	plasma membrane bounded cell projection morphogenesis	19_GO:0071840 cellular component organization or biogenesis	-1.9	1.4	2.4	18020	440	1310	45	3.4	0.5	30157|30218|30250|30252|30267|30542|30718|58152|60309|64256|266992|321202|324910|336159|368847|369190|386630|394174|402931|404209|405901|492763|493783|541396|553410|557316|558958|562521|565373|565658|566086|566274|566470|567064|567500|567941|569437|569971|572261|100000009|100004611|100148543|100149522|100149863|103908625	isl2a|efna2a|sema3d|sema3h|sema3ab|foxb1a|notch1a|scn8aa|robo2|efna5a|cad|lrrc17|sema7a|optn|triob|kif1b|tardbpl|pik3cd|slc35b2|cnr1|nrp2a|casp9|extl3|islr2|dpysl5b|unc5c|lamc3|sipa1l1|agrn|sema3e|kif5aa|unc5da|gdf6a|sema3b|ctnna2|e2f7|cntn3a.1|lama1|sema4ba|sema5bb|sema3bl|zdhhc17|zswim5|her4.1|map4k4	-0.042	hits
GO Biological Processes	19	GO:0097035	regulation of membrane lipid distribution	19_GO:0071840 cellular component organization or biogenesis	-1.9	2.5	2.8	18020	44	1310	8	0.61	0.22	333952|497102|553392|559291|562925|568203|792104|100126106	tmem30ab|xkr5a|ano3|atp8b4|atp11a|arv1|xkr6b|ano9a	-0.04	hits
GO Biological Processes	19	GO:0009150	purine ribonucleotide metabolic process	19_GO:0008152 metabolic process	-1.9	1.5	2.5	18020	259	1310	29	2.2	0.41	58120|317745|335732|378990|393700|393781|393906|406367|406404|415146|431724|436903|445094|447878|493605|494076|550420|553639|553755|554103|559659|562047|562399|564719|570866|100007749|100150304|100329471|100333064	nme6|impdh2|elovl4b|nudt4a|ndufa8|ndufb6|nt5e|gapdhs|ak3|hprt1l|impdh1a|bpgm|pkmb|acot7|ndufs1|dhtkd1|gucy1a1|gmpr|atp5fa1|cox7a2a|atp5mea|acot21|enpp1|adcy3b|pank2|gphnb|gucy1b1|nudt7|uqcr10	-0.023	hits
GO Biological Processes	19	GO:0006820	anion transport	19_GO:0051179 localization	-1.9	1.5	2.4	18020	304	1310	33	2.5	0.43	58148|321541|322362|326845|333952|334395|405833|406207|431729|494492|550432|559291|559346|560608|561618|562260|562399|562772|562925|563467|569608|569735|571044|641419|724007|724009|798635|100005108|100005887|100006189|100170781|100332946|101882535	slc34a2a|slc20a1b|slc25a3b|slco1d1|tmem30ab|slc43a1a|clic5b|mttp|zgc:91890|slc17a6a|slc27a4|atp8b4|slc4a11|best1|slc4a4b|slc10a1|enpp1|slco1c1|atp11a|slc17a8|slc25a29|slco3a1|slc25a22a|slc16a7|stra6|slc25a47a|slc6a17|slc26a6|vps18|osbpl5|abcd3b|slco1e1|spx	-0.022	hits
GO Biological Processes	19	GO:0003002	regionalization	19_GO:0032502 developmental process	-1.9	1.4	2.4	18020	407	1310	42	3.2	0.49	30174|30185|30265|30289|30333|30467|30542|30564|30632|30718|58146|140613|245701|260350|323490|324215|334527|360135|378477|393763|403016|403052|404275|405788|436586|445508|492508|493607|553164|559111|563771|564934|565373|566470|568207|654447|791154|798918|799627|100149664|100149863|100329380	nog1|nog2|ctnnb1|her3|pou5f3|max|foxb1a|mef2aa|bmp2b|notch1a|hey2|her9|igf1ra|has2|ptbp1a|igf2b|cap1|msgn1|ankrd6b|aida|rfx4|map2k4a|helt|runx2b|ccm2|calcrla|churc1|net1|lats1|smad4a|bhlhe41|zeb2b|agrn|gdf6a|sybu|ripply2|megf8|ahcyl1|ptpn21|bmpr1bb|her4.1|usp15	-0.022	hits
GO Biological Processes	19	GO:0010453	regulation of cell fate commitment	19_GO:0032502 developmental process	-1.9	2.9	2.9	18020	28	1310	6	0.46	0.19	30174|30333|30632|30718|336266|492508	nog1|pou5f3|bmp2b|notch1a|loxl3b|churc1	-0.022	hits
GO Biological Processes	19	GO:0040007	growth	19_GO:0040007 growth	-1.8	1.4	2.4	18020	397	1310	41	3.1	0.48	30071|30157|30250|30252|30267|30332|30333|30483|60309|140631|245701|260350|317763|324215|324910|369190|386630|394174|394198|402941|403082|445395|445503|446213|492763|493783|553164|560234|560455|562946|564934|565658|565669|567064|567365|572261|794108|798207|100000009|100003223|100004611	tbx5a|isl2a|sema3d|sema3h|sema3ab|lmo2|pou5f3|gata4|robo2|nanos3|igf1ra|has2|ttk|igf2b|sema7a|kif1b|tardbpl|pik3cd|fosab|insm1a|sh3bp4a|esco2|matn3a|large1|casp9|extl3|lats1|nphp4|rptor|col12a1b|zeb2b|sema3e|plcd4a|sema3b|akap12b|sema4ba|nipblb|lrrc10|sema5bb|ppp1cb|sema3bl	-0.0032	hits
GO Biological Processes	19	GO:0001702	gastrulation with mouth forming second	19_GO:0032502 developmental process	-1.8	2.2	2.6	18020	63	1310	10	0.76	0.24	30333|282667|378477|494081|565492|565669|791154|794975|100005849|100006279	pou5f3|sdc2|ankrd6b|arhgef7b|aplnrb|plcd4a|megf8|atrn|rhov|prnpb	0	hits
GO Biological Processes	19	GO:0046113	nucleobase catabolic process	19_GO:0008152 metabolic process	-1.8	3.9	3.1	18020	14	1310	4	0.31	0.15	436647|553410|570457|100144569	aldh6a1|dpysl5b|aox6|dpys	0	hits
GO Biological Processes	19	GO:0002200	somatic diversification of immune receptors	19_GO:0002376 immune system process	-1.8	3.9	3.1	18020	14	1310	4	0.31	0.15	30658|30663|404050|564589	rag2|rag1|rnf8|batf	0	hits
GO Biological Processes	19	GO:0035476	angioblast cell migration	19_GO:0040011 locomotion	-1.8	3.9	3.1	18020	14	1310	4	0.31	0.15	30157|445473|565492|798375	isl2a|myo6a|aplnrb|apln	0	hits
GO Biological Processes	19	GO:0016444	somatic cell DNA recombination	19_GO:0008152 metabolic process	-1.8	3.9	3.1	18020	14	1310	4	0.31	0.15	30658|30663|404050|564589	rag2|rag1|rnf8|batf	0	hits
GO Biological Processes	19	GO:0044242	cellular lipid catabolic process	19_GO:0008152 metabolic process	-1.8	1.9	2.5	18020	92	1310	13	0.99	0.27	30643|325724|406385|492483|541525|550432|550521|557756|559850|560000|560778|100005455|101887155	acat2|etfa|galcb|gpcpd1|smpdl3a|slc27a4|phyh|enpp7.1|neu1|cpt1ab|naga|etfbkmt|pnpla2	0	hits
GO Biological Processes	19	GO:0000904	cell morphogenesis involved in differentiation	19_GO:0071840 cellular component organization or biogenesis	-1.8	1.4	2.3	18020	504	1310	50	3.8	0.53	30157|30218|30250|30252|30267|30542|30718|58152|60309|64256|321202|324910|336159|368847|369190|386630|394174|402931|404209|405901|445503|492763|493783|497312|541396|553410|557316|558958|561440|561970|562521|562946|564412|565373|565658|566086|566274|566470|567064|567500|567941|569437|569971|572261|100000009|100004611|100148543|100149522|100149863|101887161	isl2a|efna2a|sema3d|sema3h|sema3ab|foxb1a|notch1a|scn8aa|robo2|efna5a|lrrc17|sema7a|optn|triob|kif1b|tardbpl|pik3cd|slc35b2|cnr1|nrp2a|matn3a|casp9|extl3|cobl|islr2|dpysl5b|unc5c|lamc3|ntn4|adgrg6|sipa1l1|col12a1b|ush1c|agrn|sema3e|kif5aa|unc5da|gdf6a|sema3b|ctnna2|e2f7|cntn3a.1|lama1|sema4ba|sema5bb|sema3bl|zdhhc17|zswim5|her4.1|tet2	0	hits
GO Biological Processes	19	GO:1901565	organonitrogen compound catabolic process	19_GO:0008152 metabolic process	-1.8	1.3	2.3	18020	696	1310	66	5	0.6	30505|30573|170784|192314|324818|327005|327330|333988|378990|386590|393562|393578|393906|393962|394103|404050|406310|406385|406417|406528|406648|406753|407625|436647|436816|436849|436882|447801|450000|450022|503591|541525|550289|553294|553410|553468|553484|553659|554093|557756|559439|559850|560778|563855|564004|567287|568615|569014|569298|569679|569980|570457|619263|792398|792957|100000479|100004…	dbh|hsp90ab1|ube4b|dtl|ctsh|arih1|psmd7|fbxl14a|nudt4a|hsp90b1|vps28|ufl1|nt5e|usp20|sardh|rnf8|rnf185|galcb|arih2|tdh|ppt1|derl1|ubr4|aldh6a1|psmb10|rida|psmb2|aldh8a1|amt|ctsz|fbxl22|smpdl3a|pcyox1|ube3d|dpysl5b|atraid|moxd1l|banp|derl2|enpp7.1|huwe1|neu1|naga|chac1|usp45|rnf217|sel1l|ggt1b|ctsbb|usp3|bckdhb|aox6|adal|ube3a|trib1|ube2g1b|hal|hyal3|capn3b|dpys|nudt7|clpxb|aldh1l2|prodha|kynu|tet2	0	hits
GO Biological Processes	19	GO:0031018	endocrine pancreas development	19_GO:0032502 developmental process	-1.8	2.1	2.6	18020	73	1310	11	0.84	0.25	30478|393755|402941|556580|556925|563496|569005|570989|571000|664687|100144566	ascl1b|kcnip3b|insm1a|wfs1b|rfx6|zfand3|c2cd4a|rfx3|glis3|kcnj11|camk1da	0	hits
GO Biological Processes	19	GO:0071310	cellular response to organic substance	19_GO:0050896 response to stimulus	-1.8	1.3	2.3	18020	697	1310	66	5	0.6	30174|30185|30296|30573|30606|30632|246226|259252|260350|266992|317734|323628|326283|338317|359830|369195|393510|403082|404040|405842|405901|406310|406632|406753|414272|436679|436839|436847|436861|436933|445094|492508|493783|553164|554093|555516|555717|556580|556925|557714|558148|558154|559111|560455|561009|561491|562032|563288|563363|563920|564395|565373|566470|566876|567457|569081|570240|767747…	nog1|nog2|foxo3b|hsp90ab1|rarga|bmp2b|ptgs1|esr1|has2|cad|esr2a|vapb|smad3b|creb3l1|fgf10a|tgfb3|slc2a12|sh3bp4a|dab2|parp16|nrp2a|rnf185|cnot9|derl1|rgma|nr4a2b|rab10|nr1h4|sec63|sesn1|pkmb|churc1|extl3|lats1|derl2|chrm2b|m17|wfs1b|rfx6|pparab|tcf21|vegfab|smad4a|rptor|brinp2|chrm5b|grb10b|ncoa1|cyp11a2|dll4|smad6b|agrn|gdf6a|wfs1a|skor1b|rerea|ntrk2b|rbms3|scube1|hspa1b|rragcb|gnrhr4|parp6b|avp…	0	hits
GO Biological Processes	19	GO:0035479	angioblast cell migration from lateral mesoderm to midline	19_GO:0040011 locomotion	-1.8	5.2	3.3	18020	8	1310	3	0.23	0.13	445473|565492|798375	myo6a|aplnrb|apln	0	hits
GO Biological Processes	19	GO:0009303	rRNA transcription	19_GO:0008152 metabolic process	-1.8	5.2	3.3	18020	8	1310	3	0.23	0.13	449647|492353|553733	taf1b|ddx11|polr1e	0	hits
GO Biological Processes	19	GO:0030518	intracellular steroid hormone receptor signaling pathway	19_GO:0023052 signaling	-1.8	5.2	3.3	18020	8	1310	3	0.23	0.13	317734|406632|558148	esr2a|cnot9|tcf21	0	hits
GO Biological Processes	19	GO:0055114	oxidation-reduction process	19_GO:0008152 metabolic process	-1.8	1.3	2.3	18020	734	1310	69	5.3	0.62	30384|30390|30496|30505|30643|30733|140615|246226|317745|325724|335799|336266|373082|386661|386951|387290|393700|393736|393781|393887|393926|394103|402881|404621|406367|406619|415103|415138|431724|436647|436747|445225|447801|450003|492804|493605|494076|544666|550289|550521|550580|553484|553639|556929|557552|560000|560815|561164|563363|564819|565097|566534|570457|571044|571850|751628|767794|768196…	th|cyp19a1a|ldha|dbh|acat2|rrm2|fads2|ptgs1|impdh2|etfa|sod2|loxl3b|gys2|scd|idh2|smox|ndufa8|pyroxd1|ndufb6|wwox|idh3a|sardh|mical3a|loxa|gapdhs|nnt|tph1b|akr1b1.1|impdh1a|aldh6a1|ldhbb|uevld|aldh8a1|gcdhb|phyhd1|ndufs1|dhtkd1|ptges|pcyox1|phyh|sqor|moxd1l|gmpr|zgc:154075|zgc:153031|cpt1ab|riox1|kank1b|cyp11a2|loxhd1a|duox|phf8|aox6|slc25a22a|miox|gpd2|mdh1b|me1|msra|sod3b|etfbkmt|mthfd1l|chdh|e…	0	hits
GO Biological Processes	19	GO:0006457	protein folding	19_GO:0009987 cellular process	-1.8	1.8	2.5	18020	123	1310	16	1.2	0.3	30477|30573|321795|323922|324164|386590|494165|550364|553265|553623|565062|569357|641576|791166|798846|100332309	tcp1|hsp90ab1|fkbp4|dnaja1|dnaja2b|hsp90b1|ppih|unc45a|tbcd|ppil6|tor1|cdc37l1|zgc:122979|dnlz|hspa1b|clpxb	0	hits
GO Biological Processes	19	GO:0043648	dicarboxylic acid metabolic process	19_GO:0008152 metabolic process	-1.8	2.4	2.6	18020	46	1310	8	0.61	0.22	557552|767794|768196|100004331|100034522|100333269|100333321|100334830	zgc:153031|mdh1b|me1|hal|mthfd1l|aldh1l2|prodha|kynu	0	hits
GO Biological Processes	19	GO:0034976	response to endoplasmic reticulum stress	19_GO:0050896 response to stimulus	-1.8	1.8	2.5	18020	113	1310	15	1.1	0.29	170784|323628|338317|386590|393578|405842|406310|406753|436861|554093|556580|559564|566876|568615|100002364	ube4b|vapb|creb3l1|hsp90b1|ufl1|parp16|rnf185|derl1|sec63|derl2|wfs1b|eif2ak3|wfs1a|sel1l|parp6b	0	hits
GO Biological Processes	19	GO:0032989	cellular component morphogenesis	19_GO:0071840 cellular component organization or biogenesis	-1.8	1.3	2.3	18020	735	1310	69	5.3	0.62	30126|30157|30218|30250|30252|30267|30542|30564|30679|30718|58071|58152|60309|64256|266992|321202|324910|325724|334527|336159|368847|369190|378726|386630|393139|393809|394174|402892|402931|404209|405901|445503|492763|493783|497312|541396|553410|556703|557316|558958|561440|561970|562521|562946|564412|565373|565658|566086|566274|566470|567064|567365|567500|567941|569437|569971|572261|574000|795167|…	foxa2|isl2a|efna2a|sema3d|sema3h|sema3ab|foxb1a|mef2aa|prox1a|notch1a|tnnt2a|scn8aa|robo2|efna5a|cad|lrrc17|sema7a|etfa|cap1|optn|triob|kif1b|csrp1a|tardbpl|actr10|cap2|pik3cd|orai1b|slc35b2|cnr1|nrp2a|matn3a|casp9|extl3|cobl|islr2|dpysl5b|tnnt2e|unc5c|lamc3|ntn4|adgrg6|sipa1l1|col12a1b|ush1c|agrn|sema3e|kif5aa|unc5da|gdf6a|sema3b|akap12b|ctnna2|e2f7|cntn3a.1|lama1|sema4ba|tnnt2d|rac3b|sema5bb|se…	0	hits
GO Biological Processes	19	GO:0030001	metal ion transport	19_GO:0051179 localization	-1.7	1.4	2.3	18020	473	1310	47	3.6	0.51	58152|64273|81581|321240|393145|393654|393853|402892|403310|445111|447823|494492|553281|556156|556304|556499|556759|557196|557280|558299|558674|558687|561350|561866|562585|563467|563540|564500|564698|565492|565669|568565|568646|570188|664687|791738|795942|796572|799410|100002876|100004419|100034584|100037377|100318736|100334346|100334453|110438188	scn8aa|atp1b1b|cldnb|armc1l|tmem38b|slc5a1|slc30a1a|orai1b|cacna1da|stac3|fth1b|slc17a6a|abcc8|slc5a8l|kcnh5a|atp7b|hcn4l|slc24a3|kcnf1a|slc24a1|kcns3b|cax2|ryr3|kcnk3a|itpr2|slc17a8|slc30a2|scara5|kcnn2|aplnrb|plcd4a|kcnk2b|kcnq5b|kcnd2|kcnj11|selenok|kcna1a|sco1|kcnc4|nkain4|kcnt1|neto2b|kcnc2|wnk1a|slc24a4b|kcnc1b|nkain2	0	hits
GO Biological Processes	19	GO:1901214	regulation of neuron death	19_GO:0050789 regulation of biological process	-1.7	2.5	2.7	18020	38	1310	7	0.53	0.2	30542|79379|393775|548609|555192|555717|566534	foxb1a|gdnfa|clu|sppl3|epas1b|m17|phf8	0	hits
GO Biological Processes	19	GO:0001755	neural crest cell migration	19_GO:0040011 locomotion	-1.7	1.9	2.5	18020	94	1310	13	0.99	0.27	30250|30252|30267|79379|324910|353224|405901|556148|564934|565658|567064|572261|100004611	sema3d|sema3h|sema3ab|gdnfa|sema7a|nrarpa|nrp2a|prickle1b|zeb2b|sema3e|sema3b|sema4ba|sema3bl	0	hits
GO Biological Processes	19	GO:0007492	endoderm development	19_GO:0032502 developmental process	-1.7	2.1	2.5	18020	65	1310	10	0.76	0.24	30115|30126|30174|30333|30632|30718|321449|493607|565492|798375	mixl1|foxa2|nog1|pou5f3|bmp2b|notch1a|ccn2a|net1|aplnrb|apln	0	hits
GO Biological Processes	19	GO:0034329	cell junction assembly	19_GO:0071840 cellular component organization or biogenesis	-1.7	2.1	2.5	18020	65	1310	10	0.76	0.24	321070|368397|386710|436586|553265|565459|572216|797838|100321011|100422734	rock2b|pkp3a|mibp2|ccm2|tbcd|tjp1b|arvcfa|pkp1b|plecb|mpp5b	0	hits
GO Biological Processes	19	GO:0015711	organic anion transport	19_GO:0051179 localization	-1.7	1.6	2.3	18020	199	1310	23	1.8	0.36	326845|333952|334395|406207|431729|550432|559291|561618|562260|562772|562925|569608|569735|571044|641419|724007|724009|798635|100005887|100006189|100170781|100332946|101882535	slco1d1|tmem30ab|slc43a1a|mttp|zgc:91890|slc27a4|atp8b4|slc4a4b|slc10a1|slco1c1|atp11a|slc25a29|slco3a1|slc25a22a|slc16a7|stra6|slc25a47a|slc6a17|vps18|osbpl5|abcd3b|slco1e1|spx	0	hits
GO Biological Processes	19	GO:0006672	ceramide metabolic process	19_GO:0008152 metabolic process	-1.7	2.3	2.6	18020	47	1310	8	0.61	0.22	323020|406385|407715|559850|560778|751653|100141367|100331179	cers5|galcb|st6galnac6|neu1|naga|st6galnac4|cers3b|acer2	0	hits
GO Biological Processes	19	GO:0015718	monocarboxylic acid transport	19_GO:0051179 localization	-1.7	2.3	2.6	18020	47	1310	8	0.61	0.22	406207|550432|562260|641419|724007|100005887|100170781|101882535	mttp|slc27a4|slc10a1|slc16a7|stra6|vps18|abcd3b|spx	0	hits
GO Biological Processes	19	GO:0006487	protein N-linked glycosylation	19_GO:0008152 metabolic process	-1.7	2.3	2.6	18020	47	1310	8	0.61	0.22	393742|407614|474331|567913|569494|100000478|100331575|100333333	tmem258|alg11|dolpp1|mogs|alg12|mgat2|alg10|mgat4c	0	hits
GO Biological Processes	19	GO:0031099	regeneration	19_GO:0032502 developmental process	-1.7	1.6	2.3	18020	189	1310	22	1.7	0.36	30071|30250|30332|30333|30483|245701|260350|317763|321449|324215|378726|394198|402941|414272|445395|446213|556580|562946|569005|571000|798207|100144566	tbx5a|sema3d|lmo2|pou5f3|gata4|igf1ra|has2|ttk|ccn2a|igf2b|csrp1a|fosab|insm1a|rgma|esco2|large1|wfs1b|col12a1b|c2cd4a|glis3|lrrc10|camk1da	0	hits
GO Biological Processes	19	GO:0009719	response to endogenous stimulus	19_GO:0050896 response to stimulus	-1.7	1.4	2.2	18020	487	1310	48	3.7	0.52	30174|30185|30296|30390|30573|30606|30632|259252|260350|317734|326283|359830|369195|393510|403082|404040|406632|414272|436679|436839|436933|445094|492508|493783|553164|555516|557714|558148|559111|560455|561491|562032|563288|563363|564395|565373|566470|567457|569014|569081|570240|767747|777792|797832|100000325|100001586|100004053|100149664	nog1|nog2|foxo3b|cyp19a1a|hsp90ab1|rarga|bmp2b|esr1|has2|esr2a|smad3b|fgf10a|tgfb3|slc2a12|sh3bp4a|dab2|cnot9|rgma|nr4a2b|rab10|sesn1|pkmb|churc1|extl3|lats1|chrm2b|pparab|tcf21|smad4a|rptor|chrm5b|grb10b|ncoa1|cyp11a2|smad6b|agrn|gdf6a|skor1b|ggt1b|rerea|ntrk2b|rbms3|sult2st3|scube1|rragcb|gnrhr4|avpr2l|bmpr1bb	0	hits
GO Biological Processes	19	GO:0051049	regulation of transport	19_GO:0051179 localization	-1.7	1.4	2.2	18020	452	1310	45	3.4	0.5	30718|58152|79379|81581|323490|324467|393585|393672|393699|402892|403310|404040|405833|436590|436832|436839|445111|450039|556304|556759|556789|556925|557280|558674|561429|562393|563414|563511|565492|568486|570188|570989|664687|795942|799410|100002876|100005887|100034471|100034584|100037377|100318736|100334453|100534954|101882535|110438188	notch1a|scn8aa|gdnfa|cldnb|ptbp1a|scamp5a|c2cd5|rims2a|scg5|orai1b|cacna1da|dab2|clic5b|rab15|slc35f6|rab10|stac3|chga|kcnh5a|hcn4l|stxbp5a|rfx6|kcnf1a|kcns3b|syt7a|mctp2a|rims3|snx3|aplnrb|rims1b|kcnd2|rfx3|kcnj11|kcna1a|kcnc4|nkain4|vps18|syt1b|neto2b|kcnc2|wnk1a|kcnc1b|aak1b|spx|nkain2	0	hits
GO Biological Processes	19	GO:0048675	axon extension	19_GO:0040007 growth	-1.7	1.8	2.4	18020	105	1310	14	1.1	0.28	30157|30250|30252|30267|60309|324910|369190|386630|493783|565658|567064|572261|100000009|100004611	isl2a|sema3d|sema3h|sema3ab|robo2|sema7a|kif1b|tardbpl|extl3|sema3e|sema3b|sema4ba|sema5bb|sema3bl	0	hits
GO Biological Processes	19	GO:0008361	regulation of cell size	19_GO:0071840 cellular component organization or biogenesis	-1.7	1.9	2.4	18020	95	1310	13	0.99	0.27	30250|30252|30267|60309|324910|394174|492763|493783|560455|565658|567064|572261|100004611	sema3d|sema3h|sema3ab|robo2|sema7a|pik3cd|casp9|extl3|rptor|sema3e|sema3b|sema4ba|sema3bl	0	hits
GO Biological Processes	19	GO:0007097	nuclear migration	19_GO:0051179 localization	-1.7	3.7	2.9	18020	15	1310	4	0.31	0.15	393139|563814|567234|100009645	actr10|tmem201|lrmp|syne3	0	hits
GO Biological Processes	19	GO:0051647	nucleus localization	19_GO:0051179 localization	-1.7	3.7	2.9	18020	15	1310	4	0.31	0.15	393139|563814|567234|100009645	actr10|tmem201|lrmp|syne3	0	hits
GO Biological Processes	19	GO:0048255	mRNA stabilization	19_GO:0048519 negative regulation of biological process	-1.7	3.7	2.9	18020	15	1310	4	0.31	0.15	79379|326663|562704|795398	gdnfa|syncrip|angel2|ybx1	0	hits
GO Biological Processes	19	GO:0008078	mesodermal cell migration	19_GO:0040011 locomotion	-1.7	3.7	2.9	18020	15	1310	4	0.31	0.15	260350|334527|565492|798375	has2|cap1|aplnrb|apln	0	hits
GO Biological Processes	19	GO:0030516	regulation of axon extension	19_GO:0040007 growth	-1.7	2.1	2.5	18020	66	1310	10	0.76	0.24	30250|30252|30267|60309|324910|493783|565658|567064|572261|100004611	sema3d|sema3h|sema3ab|robo2|sema7a|extl3|sema3e|sema3b|sema4ba|sema3bl	0	hits
GO Biological Processes	19	GO:0048863	stem cell differentiation	19_GO:0032502 developmental process	-1.7	1.5	2.3	18020	234	1310	26	2	0.39	30250|30252|30267|30718|58071|79379|324910|353224|359830|369195|393650|394198|405889|405901|415103|555192|556148|556856|558456|564589|564934|565658|567064|572261|100004331|100004611	sema3d|sema3h|sema3ab|notch1a|tnnt2a|gdnfa|sema7a|nrarpa|fgf10a|tgfb3|irf7|fosab|rps29|nrp2a|tph1b|epas1b|prickle1b|vgll2a|jarid2b|batf|zeb2b|sema3e|sema3b|sema4ba|hal|sema3bl	0	hits
GO Biological Processes	19	GO:0009199	ribonucleoside triphosphate metabolic process	19_GO:0008152 metabolic process	-1.7	1.7	2.3	18020	147	1310	18	1.4	0.32	58120|266992|393700|393781|406367|406404|431724|436903|445094|447928|493605|494076|553755|554103|559659|562399|100007749|100333064	nme6|cad|ndufa8|ndufb6|gapdhs|ak3|impdh1a|bpgm|pkmb|uck1|ndufs1|dhtkd1|atp5fa1|cox7a2a|atp5mea|enpp1|gphnb|uqcr10	0	hits
GO Biological Processes	19	GO:1901137	carbohydrate derivative biosynthetic process	19_GO:0008152 metabolic process	-1.7	1.4	2.2	18020	477	1310	47	3.6	0.51	30733|58120|260350|266992|317745|335732|393526|393742|402931|406367|406404|407614|407623|407715|415146|431724|436838|436903|445094|446213|447928|474321|474331|493783|494076|497280|497281|550420|553754|553755|555134|556315|556667|559659|562250|562739|564719|567913|569494|570866|619263|751653|100000478|100150304|100331575|100331714|100333333	rrm2|nme6|has2|cad|impdh2|elovl4b|mtap|tmem258|slc35b2|gapdhs|ak3|alg11|b3gnt7l|st6galnac6|hprt1l|impdh1a|pigh|bpgm|pkmb|large1|uck1|pgm3|dolpp1|extl3|dhtkd1|ext1b|ext1c|gucy1a1|st8sia5|atp5fa1|st8sia2|gxylt1b|pigt|atp5mea|fut7|galnt14|adcy3b|mogs|alg12|pank2|adal|st6galnac4|mgat2|gucy1b1|alg10|fut8b|mgat4c	0	hits
GO Biological Processes	19	GO:0006631	fatty acid metabolic process	19_GO:0008152 metabolic process	-1.7	1.7	2.3	18020	137	1310	17	1.3	0.31	30643|140615|246226|325724|335732|386661|393441|447878|449677|544666|550432|550521|557714|560000|562047|572335|100005455	acat2|fads2|ptgs1|etfa|elovl4b|scd|hacd3|acot7|cpt1b|ptges|slc27a4|phyh|pparab|cpt1ab|acot21|gnpat|etfbkmt	0	hits
GO Biological Processes	19	GO:0044283	small molecule biosynthetic process	19_GO:0008152 metabolic process	-1.7	1.4	2.2	18020	372	1310	38	2.9	0.46	30505|58120|140615|246226|260350|266992|317745|324947|335732|337412|378990|386661|393441|393526|393906|406367|415146|431724|436893|436903|437001|445094|447878|447928|492476|494076|544666|553484|557552|562399|563019|563363|565669|571911|619263|100034522|100329471|100334830	dbh|nme6|fads2|ptgs1|has2|cad|impdh2|sephs1|elovl4b|bcat1|nudt4a|scd|hacd3|mtap|nt5e|gapdhs|hprt1l|impdh1a|coq3|bpgm|coq8aa|pkmb|acot7|uck1|csad|dhtkd1|ptges|moxd1l|zgc:153031|enpp1|itpkb|cyp11a2|plcd4a|fdft1|adal|mthfd1l|nudt7|kynu	0	hits
GO Biological Processes	19	GO:0006163	purine nucleotide metabolic process	19_GO:0008152 metabolic process	-1.7	1.5	2.2	18020	269	1310	29	2.2	0.41	58120|317745|335732|378990|393700|393781|393906|406367|406404|415146|431724|436903|445094|447878|493605|494076|550420|553639|553755|554103|559659|562047|562399|564719|570866|100007749|100150304|100329471|100333064	nme6|impdh2|elovl4b|nudt4a|ndufa8|ndufb6|nt5e|gapdhs|ak3|hprt1l|impdh1a|bpgm|pkmb|acot7|ndufs1|dhtkd1|gucy1a1|gmpr|atp5fa1|cox7a2a|atp5mea|acot21|enpp1|adcy3b|pank2|gphnb|gucy1b1|nudt7|uqcr10	0	hits
GO Biological Processes	19	GO:0042180	cellular ketone metabolic process	19_GO:0008152 metabolic process	-1.7	2.1	2.4	18020	67	1310	10	0.76	0.24	325724|436893|437001|447801|557714|560000|563363|791592|100005455|100334830	etfa|coq3|coq8aa|aldh8a1|pparab|cpt1ab|cyp11a2|kyat1|etfbkmt|kynu	0	hits
GO Biological Processes	19	GO:0021522	spinal cord motor neuron differentiation	19_GO:0032502 developmental process	-1.7	2.7	2.6	18020	31	1310	6	0.46	0.19	30384|30718|140422|245701|402941|557970	th|notch1a|jag2b|igf1ra|insm1a|surf1	0	hits
GO Biological Processes	19	GO:0042659	regulation of cell fate specification	19_GO:0032502 developmental process	-1.6	3	2.7	18020	23	1310	5	0.38	0.17	30174|30333|30632|30718|492508	nog1|pou5f3|bmp2b|notch1a|churc1	0	hits
GO Biological Processes	19	GO:0042417	dopamine metabolic process	19_GO:0008152 metabolic process	-1.6	4.6	3	18020	9	1310	3	0.23	0.13	30384|30505|553484	th|dbh|moxd1l	0	hits
GO Biological Processes	19	GO:0006208	pyrimidine nucleobase catabolic process	19_GO:0008152 metabolic process	-1.6	4.6	3	18020	9	1310	3	0.23	0.13	436647|553410|100144569	aldh6a1|dpysl5b|dpys	0	hits
GO Biological Processes	19	GO:0048696	regulation of collateral sprouting in absence of injury	19_GO:0040007 growth	-1.6	4.6	3	18020	9	1310	3	0.23	0.13	60309|394174|492763	robo2|pik3cd|casp9	0	hits
GO Biological Processes	19	GO:0051654	establishment of mitochondrion localization	19_GO:0051179 localization	-1.6	4.6	3	18020	9	1310	3	0.23	0.13	393139|566086|100002689	actr10|kif5aa|trak1a	0	hits
GO Biological Processes	19	GO:0048669	collateral sprouting in absence of injury	19_GO:0040007 growth	-1.6	4.6	3	18020	9	1310	3	0.23	0.13	60309|394174|492763	robo2|pik3cd|casp9	0	hits
GO Biological Processes	19	GO:0047497	mitochondrion transport along microtubule	19_GO:0051179 localization	-1.6	4.6	3	18020	9	1310	3	0.23	0.13	393139|566086|100002689	actr10|kif5aa|trak1a	0	hits
GO Biological Processes	19	GO:0002043	blood vessel endothelial cell proliferation involved in sprouting angiogenesis	19_GO:0008283 cell proliferation	-1.6	4.6	3	18020	9	1310	3	0.23	0.13	353224|563920|565492	nrarpa|dll4|aplnrb	0	hits
GO Biological Processes	19	GO:0034643	establishment of mitochondrion localization, microtubule-mediated	19_GO:0051179 localization	-1.6	4.6	3	18020	9	1310	3	0.23	0.13	393139|566086|100002689	actr10|kif5aa|trak1a	0	hits
GO Biological Processes	19	GO:1990138	neuron projection extension	19_GO:0040007 growth	-1.6	1.8	2.3	18020	108	1310	14	1.1	0.28	30157|30250|30252|30267|60309|324910|369190|386630|493783|565658|567064|572261|100000009|100004611	isl2a|sema3d|sema3h|sema3ab|robo2|sema7a|kif1b|tardbpl|extl3|sema3e|sema3b|sema4ba|sema5bb|sema3bl	0	hits
GO Biological Processes	19	GO:1901070	guanosine-containing compound biosynthetic process	19_GO:0008152 metabolic process	-1.6	3.4	2.7	18020	16	1310	4	0.31	0.15	58120|317745|415146|431724	nme6|impdh2|hprt1l|impdh1a	0	hits
GO Biological Processes	19	GO:0043489	RNA stabilization	19_GO:0048519 negative regulation of biological process	-1.6	3.4	2.7	18020	16	1310	4	0.31	0.15	79379|326663|562704|795398	gdnfa|syncrip|angel2|ybx1	0	hits
GO Biological Processes	19	GO:0006471	protein ADP-ribosylation	19_GO:0008152 metabolic process	-1.6	3.4	2.7	18020	16	1310	4	0.31	0.15	405842|560788|100002184|100002364	parp16|parp1|hpf1|parp6b	0	hits
GO Biological Processes	19	GO:0060841	venous blood vessel development	19_GO:0032502 developmental process	-1.6	3.4	2.7	18020	16	1310	4	0.31	0.15	30157|30424|58071|563920	isl2a|nr2f2|tnnt2a|dll4	0	hits
GO Biological Processes	19	GO:0060218	hematopoietic stem cell differentiation	19_GO:0002376 immune system process	-1.6	1.9	2.3	18020	78	1310	11	0.84	0.25	30718|58071|359830|369195|393650|394198|405889|415103|555192|564589|100004331	notch1a|tnnt2a|fgf10a|tgfb3|irf7|fosab|rps29|tph1b|epas1b|batf|hal	0	hits
GO Biological Processes	19	GO:0009792	embryo development ending in birth or egg hatching	19_GO:0032502 developmental process	-1.6	1.3	2.1	18020	519	1310	50	3.8	0.53	30126|30250|30296|30333|30478|30519|30542|30564|30606|30632|30718|245701|260350|321449|324215|325102|334527|336266|360135|368436|393533|393725|394036|403035|405870|405889|406612|445289|445508|492508|553949|556592|556856|559032|564934|566470|566534|569006|569081|569795|654447|724007|751101|767796|791176|794108|799627|100037325|100149863|103752590	foxa2|sema3d|foxo3b|pou5f3|ascl1b|myb|foxb1a|mef2aa|rarga|bmp2b|notch1a|igf1ra|has2|ccn2a|igf2b|eif3ea|cap1|loxl3b|msgn1|celsr1a|fzd6|rps7|rpl28|tbpl1|ucmab|rps29|rnf170|kras|calcrla|churc1|fcho2|nbas|vgll2a|map1b|zeb2b|gdf6a|phf8|upf2|rerea|chd2|ripply2|stra6|pthlhb|ndufaf7|camk1db|nipblb|ptpn21|ucmaa|her4.1|lin28b	0	hits
GO Biological Processes	19	GO:0003309	type B pancreatic cell differentiation	19_GO:0032502 developmental process	-1.6	2.6	2.5	18020	32	1310	6	0.46	0.19	402941|556580|556925|569005|571000|664687	insm1a|wfs1b|rfx6|c2cd4a|glis3|kcnj11	0	hits
GO Biological Processes	19	GO:0001935	endothelial cell proliferation	19_GO:0008283 cell proliferation	-1.6	2.6	2.5	18020	32	1310	6	0.46	0.19	30332|353224|494081|558154|563920|565492	lmo2|nrarpa|arhgef7b|vegfab|dll4|aplnrb	0	hits
GO Biological Processes	19	GO:0015672	monovalent inorganic cation transport	19_GO:0051179 localization	-1.6	1.4	2.1	18020	308	1310	32	2.4	0.43	58152|64273|81581|393145|393654|406619|494492|553281|553755|556156|556304|556759|557280|558674|559659|561469|561866|563467|564698|568565|568646|570188|664687|795942|799410|100002876|100004419|100034584|100037377|100318736|100334453|110438188	scn8aa|atp1b1b|cldnb|tmem38b|slc5a1|nnt|slc17a6a|abcc8|atp5fa1|slc5a8l|kcnh5a|hcn4l|kcnf1a|kcns3b|atp5mea|atp6v0a2a|kcnk3a|slc17a8|kcnn2|kcnk2b|kcnq5b|kcnd2|kcnj11|kcna1a|kcnc4|nkain4|kcnt1|neto2b|kcnc2|wnk1a|kcnc1b|nkain2	0	hits
GO Biological Processes	19	GO:1901699	cellular response to nitrogen compound	19_GO:0050896 response to stimulus	-1.6	1.8	2.2	18020	109	1310	14	1.1	0.28	30296|393510|403082|436679|436839|436933|445094|555516|560455|561491|562032|563363|565373|100000325	foxo3b|slc2a12|sh3bp4a|nr4a2b|rab10|sesn1|pkmb|chrm2b|rptor|chrm5b|grb10b|cyp11a2|agrn|rragcb	0	hits
GO Biological Processes	19	GO:0040008	regulation of growth	19_GO:0040007 growth	-1.6	1.7	2.2	18020	130	1310	16	1.2	0.3	30250|30252|30267|60309|324910|394174|403082|492763|493783|553164|560455|565658|565669|567064|572261|100004611	sema3d|sema3h|sema3ab|robo2|sema7a|pik3cd|sh3bp4a|casp9|extl3|lats1|rptor|sema3e|plcd4a|sema3b|sema4ba|sema3bl	0	hits
GO Biological Processes	19	GO:0072523	purine-containing compound catabolic process	19_GO:0008152 metabolic process	-1.6	2.9	2.6	18020	24	1310	5	0.38	0.17	378990|393906|570457|619263|100329471	nudt4a|nt5e|aox6|adal|nudt7	0	hits
GO Biological Processes	19	GO:0030149	sphingolipid catabolic process	19_GO:0008152 metabolic process	-1.6	2.9	2.6	18020	24	1310	5	0.38	0.17	406385|541525|557756|559850|560778	galcb|smpdl3a|enpp7.1|neu1|naga	0	hits
GO Biological Processes	19	GO:0046466	membrane lipid catabolic process	19_GO:0008152 metabolic process	-1.6	2.9	2.6	18020	24	1310	5	0.38	0.17	406385|541525|557756|559850|560778	galcb|smpdl3a|enpp7.1|neu1|naga	0	hits
GO Biological Processes	19	GO:0009167	purine ribonucleoside monophosphate metabolic process	19_GO:0008152 metabolic process	-1.6	1.6	2.2	18020	152	1310	18	1.4	0.32	317745|378990|393700|393781|393906|406367|406404|415146|431724|436903|445094|493605|494076|553755|554103|559659|562399|100333064	impdh2|nudt4a|ndufa8|ndufb6|nt5e|gapdhs|ak3|hprt1l|impdh1a|bpgm|pkmb|ndufs1|dhtkd1|atp5fa1|cox7a2a|atp5mea|enpp1|uqcr10	0	hits
GO Biological Processes	19	GO:0009126	purine nucleoside monophosphate metabolic process	19_GO:0008152 metabolic process	-1.6	1.6	2.2	18020	152	1310	18	1.4	0.32	317745|378990|393700|393781|393906|406367|406404|415146|431724|436903|445094|493605|494076|553755|554103|559659|562399|100333064	impdh2|nudt4a|ndufa8|ndufb6|nt5e|gapdhs|ak3|hprt1l|impdh1a|bpgm|pkmb|ndufs1|dhtkd1|atp5fa1|cox7a2a|atp5mea|enpp1|uqcr10	0	hits
GO Biological Processes	19	GO:0043413	macromolecule glycosylation	19_GO:0008152 metabolic process	-1.6	1.6	2.1	18020	185	1310	21	1.6	0.35	393742|407614|407623|407715|446213|474331|493783|497280|497281|553754|555134|556315|562250|562739|567913|569494|751653|100000478|100331575|100331714|100333333	tmem258|alg11|b3gnt7l|st6galnac6|large1|dolpp1|extl3|ext1b|ext1c|st8sia5|st8sia2|gxylt1b|fut7|galnt14|mogs|alg12|st6galnac4|mgat2|alg10|fut8b|mgat4c	0	hits
GO Biological Processes	19	GO:0006486	protein glycosylation	19_GO:0008152 metabolic process	-1.6	1.6	2.1	18020	185	1310	21	1.6	0.35	393742|407614|407623|407715|446213|474331|493783|497280|497281|553754|555134|556315|562250|562739|567913|569494|751653|100000478|100331575|100331714|100333333	tmem258|alg11|b3gnt7l|st6galnac6|large1|dolpp1|extl3|ext1b|ext1c|st8sia5|st8sia2|gxylt1b|fut7|galnt14|mogs|alg12|st6galnac4|mgat2|alg10|fut8b|mgat4c	0	hits
GO Biological Processes	19	GO:0003015	heart process	19_GO:0032501 multicellular organismal process	-1.5	1.6	2.2	18020	153	1310	18	1.4	0.32	58071|393510|436586|450039|503591|554826|556392|556703|556759|558408|561866|562813|567105|568616|574000|798207|798375|101882535	tnnt2a|slc2a12|ccm2|chga|fbxl22|crip2|strip2|tnnt2e|hcn4l|tnni1a|kcnk3a|gnb5a|taf1a|smyd2b|tnnt2d|lrrc10|apln|spx	0	hits
GO Biological Processes	19	GO:0006643	membrane lipid metabolic process	19_GO:0008152 metabolic process	-1.5	1.7	2.2	18020	121	1310	15	1.1	0.29	323020|335732|393441|406385|407715|436838|541525|556667|557756|559850|560778|568203|751653|100141367|100331179	cers5|elovl4b|hacd3|galcb|st6galnac6|pigh|smpdl3a|pigt|enpp7.1|neu1|naga|arv1|st6galnac4|cers3b|acer2	0	hits
GO Biological Processes	19	GO:0042074	cell migration involved in gastrulation	19_GO:0040011 locomotion	-1.5	1.9	2.2	18020	80	1310	11	0.84	0.25	30632|260350|368436|378477|378726|492508|544666|561589|564934|791154|798375	bmp2b|has2|celsr1a|ankrd6b|csrp1a|churc1|ptges|ezrb|zeb2b|megf8|apln	0	hits
GO Biological Processes	19	GO:0043523	regulation of neuron apoptotic process	19_GO:0050789 regulation of biological process	-1.5	2.5	2.4	18020	33	1310	6	0.46	0.19	30542|79379|548609|555192|555717|566534	foxb1a|gdnfa|sppl3|epas1b|m17|phf8	0	hits
GO Biological Processes	19	GO:0051259	protein complex oligomerization	19_GO:0071840 cellular component organization or biogenesis	-1.5	1.7	2.2	18020	111	1310	14	1.1	0.28	393896|402929|436601|557280|558674|564500|569946|570188|692329|795942|799410|100006279|100037377|100334453	dnm1l|evlb|kctd6b|kcnf1a|kcns3b|scara5|trpm1b|kcnd2|farsa|kcna1a|kcnc4|prnpb|kcnc2|kcnc1b	0	hits
GO Biological Processes	19	GO:0017158	regulation of calcium ion-dependent exocytosis	19_GO:0051179 localization	-1.5	2.3	2.3	18020	42	1310	7	0.53	0.2	323490|324467|393672|561429|563414|568486|100034471	ptbp1a|scamp5a|rims2a|syt7a|rims3|rims1b|syt1b	0	hits
GO Biological Processes	19	GO:0072529	pyrimidine-containing compound catabolic process	19_GO:0008152 metabolic process	-1.5	3.2	2.6	18020	17	1310	4	0.31	0.15	436647|553410|100144569|101887161	aldh6a1|dpysl5b|dpys|tet2	0	hits
GO Biological Processes	19	GO:0001569	branching involved in blood vessel morphogenesis	19_GO:0032502 developmental process	-1.5	3.2	2.6	18020	17	1310	4	0.31	0.15	30267|58071|353224|563920	sema3ab|tnnt2a|nrarpa|dll4	0	hits
GO Biological Processes	19	GO:0046039	GTP metabolic process	19_GO:0008152 metabolic process	-1.5	3.2	2.6	18020	17	1310	4	0.31	0.15	58120|406404|431724|100007749	nme6|ak3|impdh1a|gphnb	0	hits
GO Biological Processes	19	GO:0006378	mRNA polyadenylation	19_GO:0008152 metabolic process	-1.5	3.2	2.6	18020	17	1310	4	0.31	0.15	436657|450021|562846|795398	cpsf2|fip1l1b|zc3h14|ybx1	0	hits
GO Biological Processes	19	GO:0097194	execution phase of apoptosis	19_GO:0009987 cellular process	-1.5	3.2	2.6	18020	17	1310	4	0.31	0.15	373130|436904|497102|792104	dffb|dffa|xkr5a|xkr6b	0	hits
GO Biological Processes	19	GO:0042663	regulation of endodermal cell fate specification	19_GO:0032502 developmental process	-1.5	3.2	2.6	18020	17	1310	4	0.31	0.15	30174|30333|30632|30718	nog1|pou5f3|bmp2b|notch1a	0	hits
GO Biological Processes	19	GO:0006206	pyrimidine nucleobase metabolic process	19_GO:0008152 metabolic process	-1.5	3.2	2.6	18020	17	1310	4	0.31	0.15	266992|436647|553410|100144569	cad|aldh6a1|dpysl5b|dpys	0	hits
GO Biological Processes	19	GO:0051646	mitochondrion localization	19_GO:0051179 localization	-1.5	3.2	2.6	18020	17	1310	4	0.31	0.15	393139|393896|566086|100002689	actr10|dnm1l|kif5aa|trak1a	0	hits
GO Biological Processes	19	GO:0009161	ribonucleoside monophosphate metabolic process	19_GO:0008152 metabolic process	-1.5	1.6	2.1	18020	165	1310	19	1.5	0.33	317745|378990|393700|393781|393906|406367|406404|415146|431724|436903|445094|447928|493605|494076|553755|554103|559659|562399|100333064	impdh2|nudt4a|ndufa8|ndufb6|nt5e|gapdhs|ak3|hprt1l|impdh1a|bpgm|pkmb|uck1|ndufs1|dhtkd1|atp5fa1|cox7a2a|atp5mea|enpp1|uqcr10	0	hits
GO Biological Processes	19	GO:0070189	kynurenine metabolic process	19_GO:0008152 metabolic process	-1.5	4.1	2.8	18020	10	1310	3	0.23	0.13	447801|791592|100334830	aldh8a1|kyat1|kynu	0	hits
GO Biological Processes	19	GO:0040019	positive regulation of embryonic development	19_GO:0048518 positive regulation of biological process	-1.5	4.1	2.8	18020	10	1310	3	0.23	0.13	30718|79379|565669	notch1a|gdnfa|plcd4a	0	hits
GO Biological Processes	19	GO:0009261	ribonucleotide catabolic process	19_GO:0008152 metabolic process	-1.5	4.1	2.8	18020	10	1310	3	0.23	0.13	378990|393906|100329471	nudt4a|nt5e|nudt7	0	hits
GO Biological Processes	19	GO:0009154	purine ribonucleotide catabolic process	19_GO:0008152 metabolic process	-1.5	4.1	2.8	18020	10	1310	3	0.23	0.13	378990|393906|100329471	nudt4a|nt5e|nudt7	0	hits
GO Biological Processes	19	GO:0006687	glycosphingolipid metabolic process	19_GO:0008152 metabolic process	-1.5	2.8	2.5	18020	25	1310	5	0.38	0.17	406385|407715|559850|560778|751653	galcb|st6galnac6|neu1|naga|st6galnac4	0	hits
GO Biological Processes	19	GO:0034330	cell junction organization	19_GO:0071840 cellular component organization or biogenesis	-1.5	1.9	2.2	18020	81	1310	11	0.84	0.25	321070|368397|386710|436586|553265|565459|572216|797838|100006279|100321011|100422734	rock2b|pkp3a|mibp2|ccm2|tbcd|tjp1b|arvcfa|pkp1b|prnpb|plecb|mpp5b	0	hits
GO Biological Processes	19	GO:0010629	negative regulation of gene expression	19_GO:0048519 negative regulation of biological process	-1.5	1.3	2	18020	723	1310	66	5	0.6	30071|30289|30296|30424|30606|30637|30679|58013|58146|79379|140613|323490|326663|335063|360153|386660|394064|402941|404050|404275|406261|406632|431751|436847|436877|445214|447888|492496|504054|550234|550389|550463|553649|554137|554836|555269|556484|556592|556870|557340|557714|558148|558456|560815|562704|562738|562846|563771|563855|565811|566534|567413|567457|567494|567941|568176|568616|568996|569…	tbx5a|her3|foxo3b|nr2f2|rarga|mdm2|prox1a|noc2l|hey2|gdnfa|her9|ptbp1a|syncrip|atad2|dcp1a|zhx2a|exosc10|insm1a|rnf8|helt|pdcd4a|cnot9|prpf18|nr1h4|morf4l1|nr2e1|spout1|nr2e3|edc3|exosc2|osr2|eed|nr2c1|hbp1|cry1b|vrtn|ighmbp2|nbas|tbx3a|atxn1a|pparab|tcf21|jarid2b|riox1|angel2|dpf3|zc3h14|bhlhe41|chac1|tshz3b|phf8|sox5|skor1b|pum2|e2f7|dcp1b|smyd2b|zfpm2a|upf2|zgc:122979|ripply2|pphln1|ybx1|prdm1…	0	hits
GO Biological Processes	19	GO:0050770	regulation of axonogenesis	19_GO:0071840 cellular component organization or biogenesis	-1.5	1.8	2.1	18020	102	1310	13	0.99	0.27	30250|30252|30267|60309|324910|394174|492763|493783|565658|567064|572261|100004611|100149522	sema3d|sema3h|sema3ab|robo2|sema7a|pik3cd|casp9|extl3|sema3e|sema3b|sema4ba|sema3bl|zswim5	0	hits
GO Biological Processes	19	GO:0043488	regulation of mRNA stability	19_GO:0048519 negative regulation of biological process	-1.5	2.4	2.3	18020	34	1310	6	0.46	0.19	79379|326663|562704|562846|567494|795398	gdnfa|syncrip|angel2|zc3h14|pum2|ybx1	0	hits
GO Biological Processes	19	GO:0043009	chordate embryonic development	19_GO:0032502 developmental process	-1.5	1.3	2	18020	517	1310	49	3.7	0.52	30126|30250|30296|30333|30478|30519|30542|30564|30606|30632|30718|245701|260350|321449|324215|325102|334527|336266|360135|368436|393533|393725|394036|405870|405889|406612|445289|445508|492508|553949|556592|556856|559032|564934|566470|566534|569006|569081|569795|654447|724007|751101|767796|791176|794108|799627|100037325|100149863|103752590	foxa2|sema3d|foxo3b|pou5f3|ascl1b|myb|foxb1a|mef2aa|rarga|bmp2b|notch1a|igf1ra|has2|ccn2a|igf2b|eif3ea|cap1|loxl3b|msgn1|celsr1a|fzd6|rps7|rpl28|ucmab|rps29|rnf170|kras|calcrla|churc1|fcho2|nbas|vgll2a|map1b|zeb2b|gdf6a|phf8|upf2|rerea|chd2|ripply2|stra6|pthlhb|ndufaf7|camk1db|nipblb|ptpn21|ucmaa|her4.1|lin28b	0	hits
GO Biological Processes	19	GO:0007254	JNK cascade	19_GO:0023052 signaling	-1.5	2.2	2.3	18020	43	1310	7	0.53	0.2	245701|378477|378726|393763|403052|561262|100034609	igf1ra|ankrd6b|csrp1a|aida|map2k4a|mapk8ip2|dusp10	0	hits
GO Biological Processes	19	GO:0050767	regulation of neurogenesis	19_GO:0032502 developmental process	-1.5	1.4	2	18020	280	1310	29	2.2	0.41	30250|30252|30267|30289|30478|30718|58146|60309|140613|324910|336063|394174|404275|414272|445483|492763|493783|555195|559053|561009|562521|562946|563771|565658|567064|570240|572261|100004611|100149522	sema3d|sema3h|sema3ab|her3|ascl1b|notch1a|hey2|robo2|her9|sema7a|arf6a|pik3cd|helt|rgma|med23|casp9|extl3|nsmfa|casz1|brinp2|sipa1l1|col12a1b|bhlhe41|sema3e|sema3b|ntrk2b|sema4ba|sema3bl|zswim5	0	hits
GO Biological Processes	19	GO:0035239	tube morphogenesis	19_GO:0032502 developmental process	-1.5	1.3	1.9	18020	627	1310	58	4.4	0.57	30071|30157|30267|30307|30332|30483|30632|30718|58071|58146|79379|114407|245701|245950|246226|260350|282667|317765|323613|327096|353224|386630|393533|394203|404040|405889|405901|406207|436586|436712|445473|445508|450022|494081|494165|497312|550364|556870|558148|558154|560234|560451|561440|561901|561970|562668|563920|565492|565658|566470|567941|569971|678640|794108|798207|798375|100004252|100318736	tbx5a|isl2a|sema3ab|jak2a|lmo2|gata4|bmp2b|notch1a|tnnt2a|hey2|gdnfa|angpt1|igf1ra|ptk2bb|ptgs1|has2|sdc2|nfe2|hexb|hlx1|nrarpa|tardbpl|fzd6|sox7|dab2|rps29|nrp2a|mttp|ccm2|tspan18b|myo6a|calcrla|ctsz|arhgef7b|ppih|cobl|unc45a|tbx3a|tcf21|vegfab|nphp4|cep104|ntn4|thbs1b|adgrg6|vash2|dll4|aplnrb|sema3e|gdf6a|e2f7|lama1|egfl7|nipblb|lrrc10|apln|arhgap18|wnk1a	0	hits
GO Biological Processes	19	GO:0031123	RNA 3'-end processing	19_GO:0008152 metabolic process	-1.5	2	2.2	18020	62	1310	9	0.69	0.23	286776|321636|327593|394064|436657|450021|550234|562846|795398	ints7|rprd1b|ints14|exosc10|cpsf2|fip1l1b|exosc2|zc3h14|ybx1	0	hits
GO Biological Processes	19	GO:0048870	cell motility	19_GO:0040011 locomotion	-1.5	1.3	1.9	18020	714	1310	65	5	0.6	30157|30250|30252|30267|30332|30483|30519|30542|30573|30632|30679|58071|79379|259252|260303|260350|282667|324910|334527|353224|359830|368436|378477|378726|393942|394174|402941|405901|445473|447799|450020|492508|544666|555195|556148|558005|558154|558616|558958|559201|561440|561589|562849|563920|563991|564934|565097|565492|565579|565658|567064|567365|569971|570240|570262|570989|572261|751721|791154…	isl2a|sema3d|sema3h|sema3ab|lmo2|gata4|myb|foxb1a|hsp90ab1|bmp2b|prox1a|tnnt2a|gdnfa|esr1|reln|has2|sdc2|sema7a|cap1|nrarpa|fgf10a|celsr1a|ankrd6b|csrp1a|efhc1|pik3cd|insm1a|nrp2a|myo6a|nhsl1b|cd151|churc1|ptges|nsmfa|prickle1b|rsph9|vegfab|ccr6a|lamc3|tacr3l|ntn4|ezrb|coro1cb|dll4|sinhcaf|zeb2b|duox|aplnrb|tspan3a|sema3e|sema3b|akap12b|lama1|ntrk2b|srgap1a|rfx3|sema4ba|cort|megf8|apln|sema3bl|rh…	0	hits
GO Biological Processes	19	GO:0051674	localization of cell	19_GO:0051179 localization	-1.5	1.3	1.9	18020	714	1310	65	5	0.6	30157|30250|30252|30267|30332|30483|30519|30542|30573|30632|30679|58071|79379|259252|260303|260350|282667|324910|334527|353224|359830|368436|378477|378726|393942|394174|402941|405901|445473|447799|450020|492508|544666|555195|556148|558005|558154|558616|558958|559201|561440|561589|562849|563920|563991|564934|565097|565492|565579|565658|567064|567365|569971|570240|570262|570989|572261|751721|791154…	isl2a|sema3d|sema3h|sema3ab|lmo2|gata4|myb|foxb1a|hsp90ab1|bmp2b|prox1a|tnnt2a|gdnfa|esr1|reln|has2|sdc2|sema7a|cap1|nrarpa|fgf10a|celsr1a|ankrd6b|csrp1a|efhc1|pik3cd|insm1a|nrp2a|myo6a|nhsl1b|cd151|churc1|ptges|nsmfa|prickle1b|rsph9|vegfab|ccr6a|lamc3|tacr3l|ntn4|ezrb|coro1cb|dll4|sinhcaf|zeb2b|duox|aplnrb|tspan3a|sema3e|sema3b|akap12b|lama1|ntrk2b|srgap1a|rfx3|sema4ba|cort|megf8|apln|sema3bl|rh…	0	hits
GO Biological Processes	19	GO:0000209	protein polyubiquitination	19_GO:0008152 metabolic process	-1.4	1.7	2.1	18020	103	1310	13	0.99	0.27	170784|192314|324197|327005|404050|406417|406807|553294|559439|567287|768152|792398|100000479	ube4b|dtl|toporsa|arih1|rnf8|arih2|ube2na|ube3d|huwe1|rnf217|ube2t|ube3a|ube2g1b	0	hits
GO Biological Processes	19	GO:0001889	liver development	19_GO:0032502 developmental process	-1.4	1.6	2	18020	146	1310	17	1.3	0.31	30265|30483|30606|30632|140422|140615|336063|359830|404209|436861|447801|560234|564934|566726|567941|792957|100003223	ctnnb1|gata4|rarga|bmp2b|jag2b|fads2|arf6a|fgf10a|cnr1|sec63|aldh8a1|nphp4|zeb2b|pctp|e2f7|trib1|ppp1cb	0	hits
GO Biological Processes	19	GO:0055113	epiboly involved in gastrulation with mouth forming second	19_GO:0032502 developmental process	-1.4	2.1	2.2	18020	53	1310	8	0.61	0.22	30333|282667|494081|565669|791154|794975|100005849|100006279	pou5f3|sdc2|arhgef7b|plcd4a|megf8|atrn|rhov|prnpb	0	hits
GO Biological Processes	19	GO:0009141	nucleoside triphosphate metabolic process	19_GO:0008152 metabolic process	-1.4	1.6	2	18020	157	1310	18	1.4	0.32	58120|266992|393700|393781|406367|406404|431724|436903|445094|447928|493605|494076|553755|554103|559659|562399|100007749|100333064	nme6|cad|ndufa8|ndufb6|gapdhs|ak3|impdh1a|bpgm|pkmb|uck1|ndufs1|dhtkd1|atp5fa1|cox7a2a|atp5mea|enpp1|gphnb|uqcr10	0	hits
GO Biological Processes	19	GO:0010975	regulation of neuron projection development	19_GO:0071840 cellular component organization or biogenesis	-1.4	1.6	2	18020	157	1310	18	1.4	0.32	30250|30252|30267|60309|324910|336063|394174|414272|492763|493783|562521|562946|565658|567064|570240|572261|100004611|100149522	sema3d|sema3h|sema3ab|robo2|sema7a|arf6a|pik3cd|rgma|casp9|extl3|sipa1l1|col12a1b|sema3e|sema3b|ntrk2b|sema4ba|sema3bl|zswim5	0	hits
GO Biological Processes	19	GO:0035987	endodermal cell differentiation	19_GO:0032502 developmental process	-1.4	2.6	2.4	18020	26	1310	5	0.38	0.17	30174|30333|30632|30718|565492	nog1|pou5f3|bmp2b|notch1a|aplnrb	0	hits
GO Biological Processes	19	GO:0071383	cellular response to steroid hormone stimulus	19_GO:0050896 response to stimulus	-1.4	3.1	2.4	18020	18	1310	4	0.31	0.15	259252|317734|406632|558148	esr1|esr2a|cnot9|tcf21	0	hits
GO Biological Processes	19	GO:1903224	regulation of endodermal cell differentiation	19_GO:0032502 developmental process	-1.4	3.1	2.4	18020	18	1310	4	0.31	0.15	30174|30333|30632|30718	nog1|pou5f3|bmp2b|notch1a	0	hits
GO Biological Processes	19	GO:0007031	peroxisome organization	19_GO:0071840 cellular component organization or biogenesis	-1.4	3.1	2.4	18020	18	1310	4	0.31	0.15	393197|393896|559933|565760	pex3|dnm1l|pex14|pex11a	0	hits
GO Biological Processes	19	GO:0050905	neuromuscular process	19_GO:0032501 multicellular organismal process	-1.4	3.1	2.4	18020	18	1310	4	0.31	0.15	403310|541552|563467|564412	cacna1da|eya4|slc17a8|ush1c	0	hits
GO Biological Processes	19	GO:0048771	tissue remodeling	19_GO:0032501 multicellular organismal process	-1.4	3.1	2.4	18020	18	1310	4	0.31	0.15	30071|322691|561647|100537632	tbx5a|plg|htr1b|spp2	0	hits
GO Biological Processes	19	GO:0019217	regulation of fatty acid metabolic process	19_GO:0050789 regulation of biological process	-1.4	3.1	2.4	18020	18	1310	4	0.31	0.15	325724|557714|560000|100005455	etfa|pparab|cpt1ab|etfbkmt	0	hits
GO Biological Processes	19	GO:0015909	long-chain fatty acid transport	19_GO:0051179 localization	-1.4	3.1	2.4	18020	18	1310	4	0.31	0.15	406207|550432|100170781|101882535	mttp|slc27a4|abcd3b|spx	0	hits
GO Biological Processes	19	GO:2000113	negative regulation of cellular macromolecule biosynthetic process	19_GO:0048519 negative regulation of biological process	-1.4	1.3	1.9	18020	533	1310	50	3.8	0.53	30071|30289|30296|30424|30606|30637|30679|58013|58146|140613|335063|386660|402941|404050|404275|406261|406632|436847|436877|445214|492496|550389|550463|553649|554137|554836|555269|556484|556870|557340|557714|558148|558456|560815|562738|563771|565811|566534|567413|567457|567941|568616|568996|641576|654447|790935|795398|796276|100037372|101883257	tbx5a|her3|foxo3b|nr2f2|rarga|mdm2|prox1a|noc2l|hey2|her9|atad2|zhx2a|insm1a|rnf8|helt|pdcd4a|cnot9|nr1h4|morf4l1|nr2e1|nr2e3|osr2|eed|nr2c1|hbp1|cry1b|vrtn|ighmbp2|tbx3a|atxn1a|pparab|tcf21|jarid2b|riox1|dpf3|bhlhe41|tshz3b|phf8|sox5|skor1b|e2f7|smyd2b|zfpm2a|zgc:122979|ripply2|pphln1|ybx1|prdm13|cnot2|cipcb	0	hits
GO Biological Processes	19	GO:0010558	negative regulation of macromolecule biosynthetic process	19_GO:0048519 negative regulation of biological process	-1.4	1.3	1.9	18020	533	1310	50	3.8	0.53	30071|30289|30296|30424|30606|30637|30679|58013|58146|140613|335063|386660|402941|404050|404275|406261|406632|436847|436877|445214|492496|550389|550463|553649|554137|554836|555269|556484|556870|557340|557714|558148|558456|560815|562738|563771|565811|566534|567413|567457|567941|568616|568996|641576|654447|790935|795398|796276|100037372|101883257	tbx5a|her3|foxo3b|nr2f2|rarga|mdm2|prox1a|noc2l|hey2|her9|atad2|zhx2a|insm1a|rnf8|helt|pdcd4a|cnot9|nr1h4|morf4l1|nr2e1|nr2e3|osr2|eed|nr2c1|hbp1|cry1b|vrtn|ighmbp2|tbx3a|atxn1a|pparab|tcf21|jarid2b|riox1|dpf3|bhlhe41|tshz3b|phf8|sox5|skor1b|e2f7|smyd2b|zfpm2a|zgc:122979|ripply2|pphln1|ybx1|prdm13|cnot2|cipcb	0	hits
GO Biological Processes	19	GO:0031290	retinal ganglion cell axon guidance	19_GO:0040011 locomotion	-1.4	2.2	2.2	18020	44	1310	7	0.53	0.2	30250|60309|402931|493783|541396|566470|569971	sema3d|robo2|slc35b2|extl3|islr2|gdf6a|lama1	0	hits
GO Biological Processes	19	GO:1903305	regulation of regulated secretory pathway	19_GO:0051179 localization	-1.4	2.2	2.2	18020	44	1310	7	0.53	0.2	323490|324467|393672|561429|563414|568486|100034471	ptbp1a|scamp5a|rims2a|syt7a|rims3|rims1b|syt1b	0	hits
GO Biological Processes	19	GO:0002520	immune system development	19_GO:0002376 immune system process	-1.4	1.3	1.9	18020	497	1310	47	3.6	0.51	30250|30296|30307|30332|30467|30483|30519|30658|30663|30718|58071|64607|117603|317765|327096|334474|336266|337155|359830|369190|369195|387290|393650|393725|394198|404050|405788|405889|406404|415103|445289|493783|555192|556894|558148|562595|562949|563511|564171|564589|566534|794170|796556|797832|100004331|100526653|101887161	sema3d|foxo3b|jak2a|lmo2|max|gata4|myb|rag2|rag1|notch1a|tnnt2a|alas2|klf3|nfe2|hlx1|taf3|loxl3b|nap1l4a|fgf10a|kif1b|tgfb3|smox|irf7|rps7|fosab|rnf8|runx2b|rps29|ak3|tph1b|kras|extl3|epas1b|tfec|tcf21|flvcr1|ehd3|snx3|adnp2b|batf|phf8|scml4|myct1a|scube1|hal|ptpn9a|tet2	0	hits
GO Biological Processes	19	GO:0071804	cellular potassium ion transport	19_GO:0051179 localization	-1.4	1.6	2	18020	158	1310	18	1.4	0.32	64273|393145|556304|556759|557280|558674|561866|564698|568565|568646|570188|664687|795942|799410|100034584|100037377|100318736|100334453	atp1b1b|tmem38b|kcnh5a|hcn4l|kcnf1a|kcns3b|kcnk3a|kcnn2|kcnk2b|kcnq5b|kcnd2|kcnj11|kcna1a|kcnc4|neto2b|kcnc2|wnk1a|kcnc1b	0	hits
GO Biological Processes	19	GO:0071805	potassium ion transmembrane transport	19_GO:0051179 localization	-1.4	1.6	2	18020	158	1310	18	1.4	0.32	64273|393145|556304|556759|557280|558674|561866|564698|568565|568646|570188|664687|795942|799410|100034584|100037377|100318736|100334453	atp1b1b|tmem38b|kcnh5a|hcn4l|kcnf1a|kcns3b|kcnk3a|kcnn2|kcnk2b|kcnq5b|kcnd2|kcnj11|kcna1a|kcnc4|neto2b|kcnc2|wnk1a|kcnc1b	0	hits
GO Biological Processes	19	GO:0002067	glandular epithelial cell differentiation	19_GO:0032502 developmental process	-1.4	2.4	2.3	18020	35	1310	6	0.46	0.19	402941|556580|556925|569005|571000|664687	insm1a|wfs1b|rfx6|c2cd4a|glis3|kcnj11	0	hits
GO Biological Processes	19	GO:0035883	enteroendocrine cell differentiation	19_GO:0032502 developmental process	-1.4	2.4	2.3	18020	35	1310	6	0.46	0.19	402941|556580|556925|569005|571000|664687	insm1a|wfs1b|rfx6|c2cd4a|glis3|kcnj11	0	hits
GO Biological Processes	19	GO:0001525	angiogenesis	19_GO:0032502 developmental process	-1.4	1.4	1.9	18020	318	1310	32	2.4	0.43	30267|30718|58071|114407|245950|282667|323613|327096|353224|393533|404040|405889|405901|406207|436712|445508|450022|494081|494165|550364|558148|558154|561901|561970|562668|563920|565492|565658|567941|798375|100004252|100318736	sema3ab|notch1a|tnnt2a|angpt1|ptk2bb|sdc2|hexb|hlx1|nrarpa|fzd6|dab2|rps29|nrp2a|mttp|tspan18b|calcrla|ctsz|arhgef7b|ppih|unc45a|tcf21|vegfab|thbs1b|adgrg6|vash2|dll4|aplnrb|sema3e|e2f7|apln|arhgap18|wnk1a	0	hits
GO Biological Processes	19	GO:0051172	negative regulation of nitrogen compound metabolic process	19_GO:0048519 negative regulation of biological process	-1.4	1.2	1.9	18020	718	1310	65	5	0.6	30071|30289|30296|30424|30573|30606|30637|30679|58013|58146|79379|140613|323490|326663|335063|386660|393763|393854|402941|404050|404275|406261|406632|436847|436877|445214|492496|550389|550463|553468|553649|553659|554137|554836|555269|556484|556592|556870|557340|557714|558148|558456|560815|562704|562738|562846|563771|563855|565373|565811|566534|567413|567457|567941|568616|568996|572540|641576|6544…	tbx5a|her3|foxo3b|nr2f2|hsp90ab1|rarga|mdm2|prox1a|noc2l|hey2|gdnfa|her9|ptbp1a|syncrip|atad2|zhx2a|aida|dusp8a|insm1a|rnf8|helt|pdcd4a|cnot9|nr1h4|morf4l1|nr2e1|nr2e3|osr2|eed|atraid|nr2c1|banp|hbp1|cry1b|vrtn|ighmbp2|nbas|tbx3a|atxn1a|pparab|tcf21|jarid2b|riox1|angel2|dpf3|zc3h14|bhlhe41|chac1|agrn|tshz3b|phf8|sox5|skor1b|e2f7|smyd2b|zfpm2a|blm|zgc:122979|ripply2|pphln1|ybx1|prdm13|dusp10|cnot2…	0	hits
GO Biological Processes	19	GO:0016071	mRNA metabolic process	19_GO:0008152 metabolic process	-1.4	1.3	1.9	18020	413	1310	40	3.1	0.48	79379|321636|321940|323490|326663|327336|334058|360153|368864|387304|393102|393920|394064|405803|405835|406569|406632|431751|436657|436883|445314|450021|494060|494534|504054|550234|550251|550275|556592|556642|559412|560041|562704|562846|567494|568176|569006|606498|795398|100037372	gdnfa|rprd1b|xrn2|ptbp1a|syncrip|rbm25b|wtap|dcp1a|prpf39|cwf19l1|cmtr1|crnkl1|exosc10|rngtt|srsf9|rbfox2|cnot9|prpf18|cpsf2|srsf5b|zmat5|fip1l1b|pus1|cdc40|edc3|exosc2|zcrb1|ptcd2|nbas|trub1|rbfox3b|zc3h13|angel2|zc3h14|pum2|dcp1b|upf2|pabpc1a|ybx1|cnot2	0	hits
GO Biological Processes	19	GO:0019637	organophosphate metabolic process	19_GO:0008152 metabolic process	-1.4	1.3	1.9	18020	633	1310	58	4.4	0.57	30733|58120|266992|317745|335732|378990|393700|393781|393906|394174|406367|406404|406619|407673|415146|431724|436627|436838|436903|445094|447878|447928|449831|492483|493605|494076|541525|550420|553336|553639|553755|554103|556667|557756|559149|559659|561353|561683|561832|562047|562399|563019|564719|565669|568022|570866|571911|572335|619263|751628|767794|777624|799960|100007749|100150304|100329471|…	rrm2|nme6|cad|impdh2|elovl4b|nudt4a|ndufa8|ndufb6|nt5e|pik3cd|gapdhs|ak3|nnt|rpia|hprt1l|impdh1a|bpnt1|pigh|bpgm|pkmb|acot7|uck1|pip5k1ba|gpcpd1|ndufs1|dhtkd1|smpdl3a|gucy1a1|plppr3a|gmpr|atp5fa1|cox7a2a|pigt|enpp7.1|nudt14|atp5mea|efr3bb|nt5c1bb|lpgat1|acot21|enpp1|itpkb|adcy3b|plcd4a|serac1|pank2|fdft1|gnpat|adal|gpd2|mdh1b|agpat2|dolk|gphnb|gucy1b1|nudt7|uqcr10|kynu	0	hits
GO Biological Processes	19	GO:0001570	vasculogenesis	19_GO:0032502 developmental process	-1.4	2	2.1	18020	54	1310	8	0.61	0.22	58146|246226|394203|405889|405901|436586|565492|678640	hey2|ptgs1|sox7|rps29|nrp2a|ccm2|aplnrb|egfl7	0	hits
GO Biological Processes	19	GO:0009123	nucleoside monophosphate metabolic process	19_GO:0008152 metabolic process	-1.4	1.5	2	18020	170	1310	19	1.5	0.33	317745|378990|393700|393781|393906|406367|406404|415146|431724|436903|445094|447928|493605|494076|553755|554103|559659|562399|100333064	impdh2|nudt4a|ndufa8|ndufb6|nt5e|gapdhs|ak3|hprt1l|impdh1a|bpgm|pkmb|uck1|ndufs1|dhtkd1|atp5fa1|cox7a2a|atp5mea|enpp1|uqcr10	0	hits
GO Biological Processes	19	GO:0006403	RNA localization	19_GO:0051179 localization	-1.4	1.8	2.1	18020	84	1310	11	0.84	0.25	324743|369190|393125|394064|406491|431751|436700|550234|559225|567234|795398	snupn|kif1b|nup155|exosc10|nup42|prpf18|eny2|exosc2|nup188|lrmp|ybx1	0	hits
GO Biological Processes	19	GO:0032787	monocarboxylic acid metabolic process	19_GO:0008152 metabolic process	-1.4	1.4	1.9	18020	238	1310	25	1.9	0.38	30643|140615|246226|325724|335732|386661|393441|406367|436903|445094|447878|449677|494076|544666|550432|550521|557714|560000|562047|568713|572335|768196|100004331|100005455|100334830	acat2|fads2|ptgs1|etfa|elovl4b|scd|hacd3|gapdhs|bpgm|pkmb|acot7|cpt1b|dhtkd1|ptges|slc27a4|phyh|pparab|cpt1ab|acot21|dse|gnpat|me1|hal|etfbkmt|kynu	0	hits
GO Biological Processes	19	GO:2000242	negative regulation of reproductive process	19_GO:0022414 reproductive process	-1.4	3.8	2.6	18020	11	1310	3	0.23	0.13	317763|323490|393403	ttk|ptbp1a|fbxo43	0	hits
GO Biological Processes	19	GO:1905145	cellular response to acetylcholine	19_GO:0050896 response to stimulus	-1.4	3.8	2.6	18020	11	1310	3	0.23	0.13	555516|561491|565373	chrm2b|chrm5b|agrn	0	hits
GO Biological Processes	19	GO:0006490	oligosaccharide-lipid intermediate biosynthetic process	19_GO:0008152 metabolic process	-1.4	3.8	2.6	18020	11	1310	3	0.23	0.13	407614|569494|100331575	alg11|alg12|alg10	0	hits
GO Biological Processes	19	GO:0071027	nuclear RNA surveillance	19_GO:0008152 metabolic process	-1.4	3.8	2.6	18020	11	1310	3	0.23	0.13	394064|431751|550234	exosc10|prpf18|exosc2	0	hits
GO Biological Processes	19	GO:0007213	G protein-coupled acetylcholine receptor signaling pathway	19_GO:0023052 signaling	-1.4	3.8	2.6	18020	11	1310	3	0.23	0.13	555516|561491|565373	chrm2b|chrm5b|agrn	0	hits
GO Biological Processes	19	GO:1903831	signal transduction involved in cellular response to ammonium ion	19_GO:0023052 signaling	-1.4	3.8	2.6	18020	11	1310	3	0.23	0.13	555516|561491|565373	chrm2b|chrm5b|agrn	0	hits
GO Biological Processes	19	GO:0071028	nuclear mRNA surveillance	19_GO:0048519 negative regulation of biological process	-1.4	3.8	2.6	18020	11	1310	3	0.23	0.13	394064|431751|550234	exosc10|prpf18|exosc2	0	hits
GO Biological Processes	19	GO:1905144	response to acetylcholine	19_GO:0050896 response to stimulus	-1.4	3.8	2.6	18020	11	1310	3	0.23	0.13	555516|561491|565373	chrm2b|chrm5b|agrn	0	hits
GO Biological Processes	19	GO:0095500	acetylcholine receptor signaling pathway	19_GO:0023052 signaling	-1.4	3.8	2.6	18020	11	1310	3	0.23	0.13	555516|561491|565373	chrm2b|chrm5b|agrn	0	hits
GO Biological Processes	19	GO:0048534	hematopoietic or lymphoid organ development	19_GO:0002376 immune system process	-1.4	1.3	1.9	18020	488	1310	46	3.5	0.51	30250|30296|30307|30332|30467|30483|30519|30658|30663|30718|58071|64607|117603|317765|327096|334474|336266|337155|359830|369190|369195|387290|393650|393725|394198|405788|405889|406404|415103|445289|493783|555192|556894|558148|562595|562949|563511|564171|564589|566534|794170|796556|797832|100004331|100526653|101887161	sema3d|foxo3b|jak2a|lmo2|max|gata4|myb|rag2|rag1|notch1a|tnnt2a|alas2|klf3|nfe2|hlx1|taf3|loxl3b|nap1l4a|fgf10a|kif1b|tgfb3|smox|irf7|rps7|fosab|runx2b|rps29|ak3|tph1b|kras|extl3|epas1b|tfec|tcf21|flvcr1|ehd3|snx3|adnp2b|batf|phf8|scml4|myct1a|scube1|hal|ptpn9a|tet2	0	hits
GO Biological Processes	19	GO:0061013	regulation of mRNA catabolic process	19_GO:0048519 negative regulation of biological process	-1.4	2.1	2.1	18020	45	1310	7	0.53	0.2	79379|326663|556592|562704|562846|567494|795398	gdnfa|syncrip|nbas|angel2|zc3h14|pum2|ybx1	0	hits
GO Biological Processes	19	GO:0007507	heart development	19_GO:0032502 developmental process	-1.4	1.3	1.8	18020	537	1310	50	3.8	0.53	30071|30115|30250|30424|30483|30564|30632|30718|58071|58146|192307|245701|260350|282667|321070|323500|334390|368436|378477|378726|393165|393510|394040|404040|405828|406424|406569|436586|445289|445395|492476|497312|541552|553164|554826|556870|559111|560234|560451|561970|562738|565492|568616|568996|606498|641478|794108|798207|798375|799627	tbx5a|mixl1|sema3d|nr2f2|gata4|mef2aa|bmp2b|notch1a|tnnt2a|hey2|csnk1a1|igf1ra|has2|sdc2|rock2b|fntb|nfat5a|celsr1a|ankrd6b|csrp1a|pdlim5b|slc2a12|surf6|dab2|nup43|slc22a2|rbfox2|ccm2|kras|esco2|csad|cobl|eya4|lats1|crip2|tbx3a|smad4a|nphp4|cep104|adgrg6|dpf3|aplnrb|smyd2b|zfpm2a|pabpc1a|mmd|nipblb|lrrc10|apln|ptpn21	0	hits
GO Biological Processes	19	GO:0031124	mRNA 3'-end processing	19_GO:0008152 metabolic process	-1.4	2.5	2.3	18020	27	1310	5	0.38	0.17	321636|436657|450021|562846|795398	rprd1b|cpsf2|fip1l1b|zc3h14|ybx1	0	hits
GO Biological Processes	19	GO:0031324	negative regulation of cellular metabolic process	19_GO:0048519 negative regulation of biological process	-1.4	1.2	1.8	18020	747	1310	67	5.1	0.61	30071|30289|30296|30424|30573|30606|30637|30679|58013|58146|79379|140613|323490|324254|326663|335063|386660|393763|393854|402941|404050|404275|406261|406632|436847|436877|445214|492496|550389|550463|553468|553649|554137|554836|555269|556484|556592|556870|557340|557714|558148|558456|560815|562704|562738|562846|563771|563855|565373|565811|566534|567413|567457|567941|568616|568996|571919|572540|6415…	tbx5a|her3|foxo3b|nr2f2|hsp90ab1|rarga|mdm2|prox1a|noc2l|hey2|gdnfa|her9|ptbp1a|mtor|syncrip|atad2|zhx2a|aida|dusp8a|insm1a|rnf8|helt|pdcd4a|cnot9|nr1h4|morf4l1|nr2e1|nr2e3|osr2|eed|atraid|nr2c1|hbp1|cry1b|vrtn|ighmbp2|nbas|tbx3a|atxn1a|pparab|tcf21|jarid2b|riox1|angel2|dpf3|zc3h14|bhlhe41|chac1|agrn|tshz3b|phf8|sox5|skor1b|e2f7|smyd2b|zfpm2a|ppp1r26|blm|zgc:122979|ripply2|pphln1|ybx1|prdm13|etfb…	0	hits
GO Biological Processes	19	GO:0042592	homeostatic process	19_GO:0065007 biological regulation	-1.4	1.2	1.8	18020	772	1310	69	5.3	0.62	30296|30307|30332|58148|64273|64607|117603|245701|260350|317763|317765|322160|323490|323628|335799|393887|405889|406207|406394|432389|436679|436847|445111|445508|447823|550498|556499|556580|556894|556925|557196|558299|558616|558687|559332|559346|559762|561350|561469|561618|561718|562399|562585|562595|563511|563540|564004|564171|564500|565492|565669|566470|566534|566876|571000|572540|791738|792274…	foxo3b|jak2a|lmo2|slc34a2a|atp1b1b|alas2|klf3|igf1ra|has2|ttk|nfe2|pdia6|ptbp1a|vapb|sod2|wwox|rps29|mttp|yy1b|ift172|nr4a2b|nr1h4|stac3|calcrla|fth1b|iscub|atp7b|wfs1b|tfec|rfx6|slc24a3|slc24a1|ccr6a|cax2|pde6b|slc4a11|dnajc16|ryr3|atp6v0a2a|slc4a4b|tmx2a|enpp1|itpr2|flvcr1|snx3|slc30a2|usp45|adnp2b|scara5|aplnrb|plcd4a|gdf6a|phf8|wfs1a|glis3|blm|selenok|rhcgb|nipblb|sco1|slc26a6|ptger4b|flnca|w…	0	hits
GO Biological Processes	19	GO:0009205	purine ribonucleoside triphosphate metabolic process	19_GO:0008152 metabolic process	-1.4	1.6	2	18020	138	1310	16	1.2	0.3	58120|393700|393781|406367|406404|431724|436903|445094|493605|494076|553755|554103|559659|562399|100007749|100333064	nme6|ndufa8|ndufb6|gapdhs|ak3|impdh1a|bpgm|pkmb|ndufs1|dhtkd1|atp5fa1|cox7a2a|atp5mea|enpp1|gphnb|uqcr10	0	hits
GO Biological Processes	19	GO:0060047	heart contraction	19_GO:0032501 multicellular organismal process	-1.4	1.6	2	18020	149	1310	17	1.3	0.31	58071|393510|436586|503591|554826|556392|556703|556759|558408|561866|562813|567105|568616|574000|798207|798375|101882535	tnnt2a|slc2a12|ccm2|fbxl22|crip2|strip2|tnnt2e|hcn4l|tnni1a|kcnk3a|gnb5a|taf1a|smyd2b|tnnt2d|lrrc10|apln|spx	0	hits
GO Biological Processes	19	GO:0046328	regulation of JNK cascade	19_GO:0023052 signaling	-1.4	2.3	2.2	18020	36	1310	6	0.46	0.19	245701|378477|393763|403052|561262|100034609	igf1ra|ankrd6b|aida|map2k4a|mapk8ip2|dusp10	0	hits
GO Biological Processes	19	GO:0048167	regulation of synaptic plasticity	19_GO:0023052 signaling	-1.4	2.3	2.2	18020	36	1310	6	0.46	0.19	393672|555195|558299|563414|568486|100331363	rims2a|nsmfa|slc24a1|rims3|rims1b|neto1l	0	hits
GO Biological Processes	19	GO:0009062	fatty acid catabolic process	19_GO:0008152 metabolic process	-1.4	2.3	2.2	18020	36	1310	6	0.46	0.19	30643|325724|550432|550521|560000|100005455	acat2|etfa|slc27a4|phyh|cpt1ab|etfbkmt	0	hits
GO Biological Processes	19	GO:0001539	cilium or flagellum-dependent cell motility	19_GO:0040011 locomotion	-1.3	2.9	2.3	18020	19	1310	4	0.31	0.15	393942|558005|570989|100034551	efhc1|rsph9|rfx3|drc1	0	hits
GO Biological Processes	19	GO:0034764	positive regulation of transmembrane transport	19_GO:0048518 positive regulation of biological process	-1.3	2.9	2.3	18020	19	1310	4	0.31	0.15	393585|445111|565492|100318736	c2cd5|stac3|aplnrb|wnk1a	0	hits
GO Biological Processes	19	GO:0060285	cilium-dependent cell motility	19_GO:0040011 locomotion	-1.3	2.9	2.3	18020	19	1310	4	0.31	0.15	393942|558005|570989|100034551	efhc1|rsph9|rfx3|drc1	0	hits
GO Biological Processes	19	GO:0038084	vascular endothelial growth factor signaling pathway	19_GO:0023052 signaling	-1.3	2.9	2.3	18020	19	1310	4	0.31	0.15	266992|405901|558154|566470	cad|nrp2a|vegfab|gdf6a	0	hits
GO Biological Processes	19	GO:0048791	calcium ion-regulated exocytosis of neurotransmitter	19_GO:0051179 localization	-1.3	2.9	2.3	18020	19	1310	4	0.31	0.15	393672|563414|568486|100034471	rims2a|rims3|rims1b|syt1b	0	hits
GO Biological Processes	19	GO:0061008	hepaticobiliary system development	19_GO:0032502 developmental process	-1.3	1.6	1.9	18020	150	1310	17	1.3	0.31	30265|30483|30606|30632|140422|140615|336063|359830|404209|436861|447801|560234|564934|566726|567941|792957|100003223	ctnnb1|gata4|rarga|bmp2b|jag2b|fads2|arf6a|fgf10a|cnr1|sec63|aldh8a1|nphp4|zeb2b|pctp|e2f7|trib1|ppp1cb	0	hits
GO Biological Processes	19	GO:0007178	transmembrane receptor protein serine/threonine kinase signaling pathway	19_GO:0023052 signaling	-1.3	1.5	1.9	18020	184	1310	20	1.5	0.34	30174|30185|30573|30632|260350|326283|369195|404040|414272|493607|553164|559111|564395|565492|566470|567457|767747|797832|100149664|100331014	nog1|nog2|hsp90ab1|bmp2b|has2|smad3b|tgfb3|dab2|rgma|net1|lats1|smad4a|smad6b|aplnrb|gdf6a|skor1b|rbms3|scube1|bmpr1bb|acvr2ab	0	hits
GO Biological Processes	19	GO:0006813	potassium ion transport	19_GO:0051179 localization	-1.3	1.5	1.9	18020	184	1310	20	1.5	0.34	64273|393145|553281|556304|556759|557280|558674|561866|564698|568565|568646|570188|664687|795942|799410|100004419|100034584|100037377|100318736|100334453	atp1b1b|tmem38b|abcc8|kcnh5a|hcn4l|kcnf1a|kcns3b|kcnk3a|kcnn2|kcnk2b|kcnq5b|kcnd2|kcnj11|kcna1a|kcnc4|kcnt1|neto2b|kcnc2|wnk1a|kcnc1b	0	hits
GO Biological Processes	19	GO:0032870	cellular response to hormone stimulus	19_GO:0050896 response to stimulus	-1.3	1.5	1.9	18020	173	1310	19	1.5	0.33	30296|30606|259252|317734|393510|406632|436679|436839|445094|555516|557714|558148|561491|562032|563288|563363|565373|100001586|100004053	foxo3b|rarga|esr1|esr2a|slc2a12|cnot9|nr4a2b|rab10|pkmb|chrm2b|pparab|tcf21|chrm5b|grb10b|ncoa1|cyp11a2|agrn|gnrhr4|avpr2l	0	hits
GO Biological Processes	19	GO:0010769	regulation of cell morphogenesis involved in differentiation	19_GO:0071840 cellular component organization or biogenesis	-1.3	1.6	1.9	18020	118	1310	14	1.1	0.28	30250|30252|30267|60309|324910|394174|492763|493783|562521|565658|567064|572261|100004611|100149522	sema3d|sema3h|sema3ab|robo2|sema7a|pik3cd|casp9|extl3|sipa1l1|sema3e|sema3b|sema4ba|sema3bl|zswim5	0	hits
GO Biological Processes	19	GO:0009144	purine nucleoside triphosphate metabolic process	19_GO:0008152 metabolic process	-1.3	1.6	1.9	18020	140	1310	16	1.2	0.3	58120|393700|393781|406367|406404|431724|436903|445094|493605|494076|553755|554103|559659|562399|100007749|100333064	nme6|ndufa8|ndufb6|gapdhs|ak3|impdh1a|bpgm|pkmb|ndufs1|dhtkd1|atp5fa1|cox7a2a|atp5mea|enpp1|gphnb|uqcr10	0	hits
GO Biological Processes	19	GO:0007389	pattern specification process	19_GO:0032502 developmental process	-1.3	1.3	1.8	18020	603	1310	55	4.2	0.55	30071|30115|30174|30185|30265|30289|30333|30467|30483|30542|30564|30632|30718|58146|140613|245701|260350|321070|323490|324215|334527|360135|378477|393763|403016|403052|404275|405788|406424|436586|436933|445508|492508|493607|497312|553164|556870|559111|560234|560451|563771|564934|565373|566470|568207|570989|654447|791154|794108|798207|798918|799627|100149664|100149863|100329380	tbx5a|mixl1|nog1|nog2|ctnnb1|her3|pou5f3|max|gata4|foxb1a|mef2aa|bmp2b|notch1a|hey2|her9|igf1ra|has2|rock2b|ptbp1a|igf2b|cap1|msgn1|ankrd6b|aida|rfx4|map2k4a|helt|runx2b|slc22a2|ccm2|sesn1|calcrla|churc1|net1|cobl|lats1|tbx3a|smad4a|nphp4|cep104|bhlhe41|zeb2b|agrn|gdf6a|sybu|rfx3|ripply2|megf8|nipblb|lrrc10|ahcyl1|ptpn21|bmpr1bb|her4.1|usp15	0	hits
GO Biological Processes	19	GO:0016477	cell migration	19_GO:0040011 locomotion	-1.3	1.2	1.8	18020	665	1310	60	4.6	0.58	30157|30250|30252|30267|30332|30483|30519|30542|30573|30632|30679|58071|79379|259252|260303|260350|282667|324910|334527|353224|359830|368436|378477|378726|394174|402941|405901|445473|447799|450020|492508|544666|555195|556148|558154|558616|558958|561440|561589|562849|563920|563991|564934|565097|565492|565579|565658|567064|567365|569971|570240|570262|572261|751721|791154|798375|100004611|100005849|…	isl2a|sema3d|sema3h|sema3ab|lmo2|gata4|myb|foxb1a|hsp90ab1|bmp2b|prox1a|tnnt2a|gdnfa|esr1|reln|has2|sdc2|sema7a|cap1|nrarpa|fgf10a|celsr1a|ankrd6b|csrp1a|pik3cd|insm1a|nrp2a|myo6a|nhsl1b|cd151|churc1|ptges|nsmfa|prickle1b|vegfab|ccr6a|lamc3|ntn4|ezrb|coro1cb|dll4|sinhcaf|zeb2b|duox|aplnrb|tspan3a|sema3e|sema3b|akap12b|lama1|ntrk2b|srgap1a|sema4ba|cort|megf8|apln|sema3bl|rhov|lama2|hgfb	0	hits
GO Biological Processes	19	GO:0006814	sodium ion transport	19_GO:0051179 localization	-1.3	1.7	1.9	18020	97	1310	12	0.92	0.26	58152|64273|81581|393654|494492|556156|556759|563467|100002876|100034584|100318736|110438188	scn8aa|atp1b1b|cldnb|slc5a1|slc17a6a|slc5a8l|hcn4l|slc17a8|nkain4|neto2b|wnk1a|nkain2	0	hits
GO Biological Processes	19	GO:0043487	regulation of RNA stability	19_GO:0050789 regulation of biological process	-1.3	2.2	2.1	18020	37	1310	6	0.46	0.19	79379|326663|562704|562846|567494|795398	gdnfa|syncrip|angel2|zc3h14|pum2|ybx1	0	hits
GO Biological Processes	19	GO:0019395	fatty acid oxidation	19_GO:0008152 metabolic process	-1.3	2.5	2.2	18020	28	1310	5	0.38	0.17	30643|325724|550521|560000|100005455	acat2|etfa|phyh|cpt1ab|etfbkmt	0	hits
GO Biological Processes	19	GO:0006513	protein monoubiquitination	19_GO:0008152 metabolic process	-1.3	2.5	2.2	18020	28	1310	5	0.38	0.17	30663|192314|324197|553294|768152	rag1|dtl|toporsa|ube3d|ube2t	0	hits
GO Biological Processes	19	GO:0001756	somitogenesis	19_GO:0032502 developmental process	-1.3	1.7	1.9	18020	108	1310	13	0.99	0.27	30542|30564|30718|260350|324215|334527|360135|445508|492508|564934|654447|799627|100149863	foxb1a|mef2aa|notch1a|has2|igf2b|cap1|msgn1|calcrla|churc1|zeb2b|ripply2|ptpn21|her4.1	0	hits
GO Cellular Components	20	GO:0030176	integral component of endoplasmic reticulum membrane		-4	2.6	4.5	18020	100	1310	19	1.5	0.33	323737|335732|386661|393378|393441|402931|406753|407073|474331|497280|497281|548609|554093|556580|556667|561549|565399|566876|799960	slc35b4|elovl4b|scd|ergic2|hacd3|slc35b2|derl1|emc2|dolpp1|ext1b|ext1c|sppl3|derl2|wfs1b|pigt|emc7|emc1|wfs1a|dolk	-0.9	hits
GO Cellular Components	20	GO:0031227	intrinsic component of endoplasmic reticulum membrane		-3.6	2.4	4.2	18020	107	1310	19	1.5	0.33	323737|335732|386661|393378|393441|402931|406753|407073|474331|497280|497281|548609|554093|556580|556667|561549|565399|566876|799960	slc35b4|elovl4b|scd|ergic2|hacd3|slc35b2|derl1|emc2|dolpp1|ext1b|ext1c|sppl3|derl2|wfs1b|pigt|emc7|emc1|wfs1a|dolk	-0.69	hits
GO Cellular Components	20	GO:0038201	TOR complex		-2.5	4.6	3.9	18020	15	1310	5	0.38	0.17	324254|436933|555584|560455|561835	mtor|sesn1|prr5a|rptor|rictorb	-0.23	hits
GO Cellular Components	20	GO:0000839	Hrd1p ubiquitin ligase ERAD-L complex		-2.5	8.3	4.5	18020	5	1310	3	0.23	0.13	406753|554093|568615	derl1|derl2|sel1l	-0.23	hits
GO Cellular Components	20	GO:0031984	organelle subcompartment		-2.5	1.4	2.9	18020	731	1310	73	5.6	0.63	57970|140615|323628|323737|324467|335732|373104|378969|386661|393145|393217|393378|393413|393441|393578|393742|394057|394069|402931|405842|406270|406310|406612|406753|407073|407614|407623|436746|436838|436861|446213|448893|474331|497280|497281|548609|550432|553524|554093|556499|556580|556667|561077|561350|561549|562250|562585|562739|562925|563855|565184|565399|566078|566591|566769|566876|567234|5…	copz1|fads2|vapb|slc35b4|scamp5a|elovl4b|rab14|rab32a|scd|tmem38b|unc50|ergic2|fam91a1|hacd3|ufl1|tmem258|calub|ebag9|slc35b2|parp16|acbd3|rnf185|rnf170|derl1|emc2|alg11|b3gnt7l|arl1|pigh|sec63|large1|dop1a|dolpp1|ext1b|ext1c|sppl3|slc27a4|b4galnt3b|derl2|atp7b|wfs1b|pigt|fmn1|ryr3|emc7|fut7|itpr2|galnt14|atp11a|chac1|b4galnt4a|emc1|man1a1|furinb|clvs2|wfs1a|lrmp|mogs|arv1|sel1l|alg12|pcsk5a|lmf2…	-0.23	hits
GO Cellular Components	20	GO:0099503	secretory vesicle		-2.2	1.8	2.9	18020	160	1310	21	1.6	0.35	30505|324467|393699|393896|394069|436590|436839|450039|494492|553484|559029|561429|562393|562585|563467|798635|100006791|100034471|100330238|100330365|107980438	dbh|scamp5a|scg5|dnm1l|ebag9|rab15|rab10|chga|slc17a6a|moxd1l|snap91b|syt7a|mctp2a|itpr2|slc17a8|slc6a17|zgc:165600|syt1b|sypl1|apba2a|syn3	-0.12	hits
GO Cellular Components	20	GO:0048788	cytoskeleton of presynaptic active zone		-2.2	6.9	4	18020	6	1310	3	0.23	0.13	393672|563414|568486	rims2a|rims3|rims1b	-0.12	hits
GO Cellular Components	20	GO:0099569	presynaptic cytoskeleton		-2.2	6.9	4	18020	6	1310	3	0.23	0.13	393672|563414|568486	rims2a|rims3|rims1b	-0.12	hits
GO Cellular Components	20	GO:0098793	presynapse		-2.2	1.8	2.8	18020	172	1310	22	1.7	0.36	324467|393672|393896|436590|436839|494492|559029|561429|561961|562393|563414|563467|565842|568486|572002|798635|100006791|100034471|100150304|100330238|100330365|107980438	scamp5a|rims2a|dnm1l|rab15|rab10|slc17a6a|snap91b|syt7a|ppfibp1b|mctp2a|rims3|slc17a8|pclob|rims1b|erc2|slc6a17|zgc:165600|syt1b|gucy1b1|sypl1|apba2a|syn3	-0.11	hits
GO Cellular Components	20	GO:0030141	secretory granule		-2.1	2.8	3.1	18020	40	1310	8	0.61	0.22	30505|393699|394069|436839|450039|553484|562585|100034471	dbh|scg5|ebag9|rab10|chga|moxd1l|itpr2|syt1b	-0.1	hits
GO Cellular Components	20	GO:0098827	endoplasmic reticulum subcompartment		-2.1	1.4	2.6	18020	439	1310	46	3.5	0.51	140615|323628|323737|335732|386661|393145|393378|393441|393578|393742|394057|402931|405842|406310|406612|406753|407073|407614|436838|436861|474331|497280|497281|548609|550432|554093|556580|556667|561077|561350|561549|562585|565399|566876|567234|567913|568203|568615|569494|571852|571911|791738|799960|100002364|100330288|101884805	fads2|vapb|slc35b4|elovl4b|scd|tmem38b|ergic2|hacd3|ufl1|tmem258|calub|slc35b2|parp16|rnf185|rnf170|derl1|emc2|alg11|pigh|sec63|dolpp1|ext1b|ext1c|sppl3|slc27a4|derl2|wfs1b|pigt|fmn1|ryr3|emc7|itpr2|emc1|wfs1a|lrmp|mogs|arv1|sel1l|alg12|lmf2a|fdft1|selenok|dolk|parp6b|duox2|mrap2b	-0.088	hits
GO Cellular Components	20	GO:0005730	nucleolus		-2.1	1.6	2.7	18020	227	1310	27	2.1	0.39	30637|58013|192307|266990|286777|325430|337191|368253|393097|393617|394040|394064|405797|406266|406690|445388|449647|492353|553733|554096|557849|560788|560815|566534|567105|797099|799016	mdm2|noc2l|csnk1a1|pwp2h|ddx54|katnbl1|spty2d1|pinx1|dcaf13|nat10|surf6|exosc10|aptx|rsl24d1|nsun5|rcl1|taf1b|ddx11|polr1e|noc4l|utp20|parp1|riox1|phf8|taf1a|fam207a|pop1	-0.088	hits
GO Cellular Components	20	GO:0048786	presynaptic active zone		-2.1	2.9	3.1	18020	33	1310	7	0.53	0.2	393672|561961|563414|565842|568486|572002|100150304	rims2a|ppfibp1b|rims3|pclob|rims1b|erc2|gucy1b1	-0.084	hits
GO Cellular Components	20	GO:0030667	secretory granule membrane		-2	5.9	3.6	18020	7	1310	3	0.23	0.13	30505|553484|562585	dbh|moxd1l|itpr2	-0.059	hits
GO Cellular Components	20	GO:0000836	Hrd1p ubiquitin ligase complex		-2	5.9	3.6	18020	7	1310	3	0.23	0.13	406753|554093|568615	derl1|derl2|sel1l	-0.059	hits
GO Cellular Components	20	GO:0098831	presynaptic active zone cytoplasmic component		-2	5.9	3.6	18020	7	1310	3	0.23	0.13	393672|563414|568486	rims2a|rims3|rims1b	-0.059	hits
GO Cellular Components	20	GO:0000835	ER ubiquitin ligase complex		-2	5.9	3.6	18020	7	1310	3	0.23	0.13	406753|554093|568615	derl1|derl2|sel1l	-0.059	hits
GO Cellular Components	20	GO:0008076	voltage-gated potassium channel complex		-1.9	2.6	2.9	18020	43	1310	8	0.61	0.22	557280|558674|568646|570188|795942|799410|100037377|100334453	kcnf1a|kcns3b|kcnq5b|kcnd2|kcna1a|kcnc4|kcnc2|kcnc1b	-0.058	hits
GO Cellular Components	20	GO:0001726	ruffle		-1.9	3.1	3	18020	27	1310	6	0.46	0.19	321033|336063|445473|497312|556842|798252	aif1l|arf6a|myo6a|cobl|tln2a|eps8l2	-0.058	hits
GO Cellular Components	20	GO:0042175	nuclear outer membrane-endoplasmic reticulum membrane network		-1.9	1.4	2.4	18020	440	1310	45	3.4	0.5	140615|323628|323737|335732|352907|386661|393145|393378|393441|393578|393742|394057|402931|406310|406612|406753|407073|407614|436838|436861|474331|497280|497281|548609|550432|554093|556580|556667|561077|561350|561549|562585|565399|566876|567234|567913|568615|569494|571852|571911|791738|799960|100009645|100330288|101884805	fads2|vapb|slc35b4|elovl4b|tmpoa|scd|tmem38b|ergic2|hacd3|ufl1|tmem258|calub|slc35b2|rnf185|rnf170|derl1|emc2|alg11|pigh|sec63|dolpp1|ext1b|ext1c|sppl3|slc27a4|derl2|wfs1b|pigt|fmn1|ryr3|emc7|itpr2|emc1|wfs1a|lrmp|mogs|sel1l|alg12|lmf2a|fdft1|selenok|dolk|syne3|duox2|mrap2b	-0.042	hits
GO Cellular Components	20	GO:0005783	endoplasmic reticulum		-1.9	1.3	2.3	18020	740	1310	70	5.3	0.62	140615|323020|323628|323737|324140|326716|333952|335732|386590|386661|393145|393378|393441|393495|393578|393742|394057|402792|402840|402931|405842|406207|406310|406344|406612|406753|407073|407614|407623|436838|436861|474331|497280|497281|548609|550432|554093|556580|556592|556667|557646|561009|561077|561350|561549|561832|562585|562925|565062|565399|566078|566876|567234|567913|568022|568203|568615|…	fads2|cers5|vapb|slc35b4|sgk1|tmed10|tmem30ab|elovl4b|hsp90b1|scd|tmem38b|ergic2|hacd3|creld2|ufl1|tmem258|calub|zgc:73226|tmem214|slc35b2|parp16|mttp|rnf185|tram2|rnf170|derl1|emc2|alg11|b3gnt7l|pigh|sec63|dolpp1|ext1b|ext1c|sppl3|slc27a4|derl2|wfs1b|nbas|pigt|golt1bb|brinp2|fmn1|ryr3|emc7|lpgat1|itpr2|atp11a|tor1|emc1|man1a1|wfs1a|lrmp|mogs|serac1|arv1|sel1l|alg12|zdhhc14|rcn2|lmf2a|fdft1|agpat…	-0.021	hits
GO Cellular Components	20	GO:0031932	TORC2 complex		-1.8	3.9	3.1	18020	14	1310	4	0.31	0.15	324254|436933|555584|561835	mtor|sesn1|prr5a|rictorb	0	hits
GO Cellular Components	20	GO:0099738	cell cortex region		-1.8	3.9	3.1	18020	14	1310	4	0.31	0.15	393139|393672|563414|568486	actr10|rims2a|rims3|rims1b	0	hits
GO Cellular Components	20	GO:0032809	neuronal cell body membrane		-1.8	5.2	3.3	18020	8	1310	3	0.23	0.13	799410|100037377|100334453	kcnc4|kcnc2|kcnc1b	0	hits
GO Cellular Components	20	GO:0044298	cell body membrane		-1.8	5.2	3.3	18020	8	1310	3	0.23	0.13	799410|100037377|100334453	kcnc4|kcnc2|kcnc1b	0	hits
GO Cellular Components	20	GO:0031519	PcG protein complex		-1.8	2.8	2.8	18020	29	1310	6	0.46	0.19	30428|327291|406394|406815|550463|558456	csnk2b|cbx2|yy1b|aebp2|eed|jarid2b	0	hits
GO Cellular Components	20	GO:0008021	synaptic vesicle		-1.8	1.8	2.5	18020	113	1310	15	1.1	0.29	324467|393896|436590|436839|494492|559029|561429|562393|563467|798635|100006791|100034471|100330238|100330365|107980438	scamp5a|dnm1l|rab15|rab10|slc17a6a|snap91b|syt7a|mctp2a|slc17a8|slc6a17|zgc:165600|syt1b|sypl1|apba2a|syn3	0	hits
GO Cellular Components	20	GO:0044432	endoplasmic reticulum part		-1.7	1.4	2.3	18020	473	1310	47	3.6	0.51	140615|323628|323737|335732|386661|393145|393378|393441|393578|393742|394057|402931|405842|406310|406612|406753|407073|407614|436838|436861|474331|497280|497281|548609|550432|554093|556580|556667|561077|561350|561549|562585|565062|565399|566876|567234|567913|568203|568615|569494|571852|571911|791738|799960|100002364|100330288|101884805	fads2|vapb|slc35b4|elovl4b|scd|tmem38b|ergic2|hacd3|ufl1|tmem258|calub|slc35b2|parp16|rnf185|rnf170|derl1|emc2|alg11|pigh|sec63|dolpp1|ext1b|ext1c|sppl3|slc27a4|derl2|wfs1b|pigt|fmn1|ryr3|emc7|itpr2|tor1|emc1|wfs1a|lrmp|mogs|arv1|sel1l|alg12|lmf2a|fdft1|selenok|dolk|parp6b|duox2|mrap2b	0	hits
GO Cellular Components	20	GO:0035869	ciliary transition zone		-1.7	2.8	2.7	18020	30	1310	6	0.46	0.19	445210|560234|564412|568092|569881|100331590	cibar1|nphp4|ush1c|tmem17|ttbk2b|ttbk2a	0	hits
GO Cellular Components	20	GO:0055038	recycling endosome membrane		-1.7	3.7	2.9	18020	15	1310	4	0.31	0.15	324467|336063|555174|100006791	scamp5a|arf6a|wash1|zgc:165600	0	hits
GO Cellular Components	20	GO:0034705	potassium channel complex		-1.7	2.3	2.5	18020	48	1310	8	0.61	0.22	557280|558674|568646|570188|795942|799410|100037377|100334453	kcnf1a|kcns3b|kcnq5b|kcnd2|kcna1a|kcnc4|kcnc2|kcnc1b	0	hits
GO Cellular Components	20	GO:0005789	endoplasmic reticulum membrane		-1.7	1.4	2.2	18020	432	1310	43	3.3	0.49	140615|323628|323737|335732|386661|393145|393378|393441|393578|393742|394057|402931|406310|406612|406753|407073|407614|436838|436861|474331|497280|497281|548609|550432|554093|556580|556667|561077|561350|561549|562585|565399|566876|567234|567913|568615|569494|571852|571911|791738|799960|100330288|101884805	fads2|vapb|slc35b4|elovl4b|scd|tmem38b|ergic2|hacd3|ufl1|tmem258|calub|slc35b2|rnf185|rnf170|derl1|emc2|alg11|pigh|sec63|dolpp1|ext1b|ext1c|sppl3|slc27a4|derl2|wfs1b|pigt|fmn1|ryr3|emc7|itpr2|emc1|wfs1a|lrmp|mogs|sel1l|alg12|lmf2a|fdft1|selenok|dolk|duox2|mrap2b	0	hits
GO Cellular Components	20	GO:0005794	Golgi apparatus		-1.6	1.3	2.1	18020	624	1310	59	4.5	0.57	30174|57970|323628|323737|324467|326716|333952|336159|373104|378969|393217|393378|393413|393896|394057|394069|402840|402931|406207|406270|407623|407715|436746|436839|446213|448893|493783|497280|497281|550555|553524|553754|555134|555204|556499|559291|562250|562739|562925|563675|563855|565184|566078|566591|566769|567942|568203|569667|570467|571235|619264|751653|791738|798908|100000478|100004536|100…	nog1|copz1|vapb|slc35b4|scamp5a|tmed10|tmem30ab|optn|rab14|rab32a|unc50|ergic2|fam91a1|dnm1l|calub|ebag9|tmem214|slc35b2|mttp|acbd3|b3gnt7l|st6galnac6|arl1|rab10|large1|dop1a|extl3|ext1b|ext1c|slc35e4|b4galnt3b|st8sia5|st8sia2|syndig1l|atp7b|atp8b4|fut7|galnt14|atp11a|slc35e3|chac1|b4galnt4a|man1a1|furinb|clvs2|glt8d2|arv1|zdhhc14|ap4e1|pcsk5a|tmem115|st6galnac4|selenok|fam174b|mgat2|slc35a1|fut8…	0	hits
GO Cellular Components	20	GO:0071782	endoplasmic reticulum tubular network		-1.6	4.6	3	18020	9	1310	3	0.23	0.13	405842|568203|100002364	parp16|arv1|parp6b	0	hits
GO Cellular Components	20	GO:0048471	perinuclear region of cytoplasm		-1.6	1.9	2.3	18020	78	1310	11	0.84	0.25	30573|336159|386590|393510|393962|553468|556499|567365|572256|100321011|101884805	hsp90ab1|optn|hsp90b1|slc2a12|usp20|atraid|atp7b|akap12b|zgc:162879|plecb|mrap2b	0	hits
GO Cellular Components	20	GO:0005802	trans-Golgi network		-1.6	1.9	2.3	18020	89	1310	12	0.92	0.26	324467|373104|378969|393413|436746|448893|556499|562925|563855|566591|566769|571235	scamp5a|rab14|rab32a|fam91a1|arl1|dop1a|atp7b|atp11a|chac1|furinb|clvs2|pcsk5a	0	hits
GO Cellular Components	20	GO:0055037	recycling endosome		-1.5	2.2	2.3	18020	51	1310	8	0.61	0.22	324467|336063|336159|373104|436839|555174|562925|100006791	scamp5a|arf6a|optn|rab14|rab10|wash1|atp11a|zgc:165600	0	hits
GO Cellular Components	20	GO:0031901	early endosome membrane		-1.5	3.2	2.6	18020	17	1310	4	0.31	0.15	555174|563511|566769|100006791	wash1|snx3|clvs2|zgc:165600	0	hits
GO Cellular Components	20	GO:0005667	transcription factor complex		-1.5	1.5	2	18020	256	1310	27	2.1	0.39	30467|30478|30573|30606|58099|317765|326283|334390|334474|394198|394203|403035|406394|436679|436847|445142|445483|447857|449647|557714|559111|564395|566656|567105|567457|567941|751713	max|ascl1b|hsp90ab1|rarga|arntl2|nfe2|smad3b|nfat5a|taf3|fosab|sox7|tbpl1|yy1b|nr4a2b|nr1h4|brf2|med23|gtf2h1|taf1b|pparab|smad4a|smad6b|sim1b|taf1a|skor1b|e2f7|gtf2h5	0	hits
GO Cellular Components	20	GO:0099501	exocytic vesicle membrane		-1.5	2.1	2.3	18020	52	1310	8	0.61	0.22	324467|393896|494492|562393|563467|100006791|100034471|100330238	scamp5a|dnm1l|slc17a6a|mctp2a|slc17a8|zgc:165600|syt1b|sypl1	0	hits
GO Cellular Components	20	GO:0030672	synaptic vesicle membrane		-1.5	2.1	2.3	18020	52	1310	8	0.61	0.22	324467|393896|494492|562393|563467|100006791|100034471|100330238	scamp5a|dnm1l|slc17a6a|mctp2a|slc17a8|zgc:165600|syt1b|sypl1	0	hits
GO Cellular Components	20	GO:0097458	neuron part		-1.4	1.3	1.9	18020	691	1310	63	4.8	0.59	30384|58152|245701|245950|324467|327005|336529|369190|393139|393672|393758|393896|415103|436590|436839|494492|541474|555516|555576|555970|558005|559029|561009|561429|561491|561647|561961|562393|562738|563414|563467|564004|564412|564698|565507|565842|566122|566411|567500|568486|569032|569437|570240|572002|678575|767777|795167|796632|798635|799410|100002689|100006791|100007749|100034471|100037377|1…	th|scn8aa|igf1ra|ptk2bb|scamp5a|arih1|oprd1b|kif1b|actr10|rims2a|pde6ha|dnm1l|tph1b|rab15|rab10|slc17a6a|cntn1b|chrm2b|grm1a|snx14|rsph9|snap91b|brinp2|syt7a|chrm5b|htr1b|ppfibp1b|mctp2a|dpf3|rims3|slc17a8|usp45|ush1c|kcnn2|apba1b|pclob|ncam3|grin3ba|ctnna2|rims1b|gabrr2b|cntn3a.1|ntrk2b|erc2|chrna2a|zgc:152904|rac3b|parietopsin|slc6a17|kcnc4|trak1a|zgc:165600|gphnb|syt1b|kcnc2|gucy1b1|sypl1|apba…	0	hits
GO Cellular Components	20	GO:0031965	nuclear membrane		-1.4	2	2.1	18020	54	1310	8	0.61	0.22	324947|393217|406491|449559|554096|563814|567234|100009645	sephs1|unc50|nup42|tmem18|noc4l|tmem201|lrmp|syne3	0	hits
GO Cellular Components	20	GO:0005635	nuclear envelope		-1.4	1.6	2	18020	148	1310	17	1.3	0.31	324947|393125|393217|402792|405828|405842|406491|436700|449559|553468|554096|559225|563814|565062|567234|100002364|100009645	sephs1|nup155|unc50|zgc:73226|nup43|parp16|nup42|eny2|tmem18|atraid|noc4l|nup188|tmem201|tor1|lrmp|parp6b|syne3	0	hits
GO Cellular Components	20	GO:0030057	desmosome		-1.4	3.8	2.6	18020	11	1310	3	0.23	0.13	30265|368397|797838	ctnnb1|pkp3a|pkp1b	0	hits
GO Cellular Components	20	GO:0035098	ESC/E(Z) complex		-1.4	3.8	2.6	18020	11	1310	3	0.23	0.13	406815|550463|558456	aebp2|eed|jarid2b	0	hits
GO Cellular Components	20	GO:0000153	cytoplasmic ubiquitin ligase complex		-1.4	3.8	2.6	18020	11	1310	3	0.23	0.13	406753|554093|568615	derl1|derl2|sel1l	0	hits
GO Cellular Components	20	GO:0031982	vesicle		-1.3	1.2	1.8	18020	678	1310	61	4.7	0.58	30505|57970|58148|324467|326716|336063|336159|373104|378969|393378|393413|393562|393699|393896|394057|394069|403082|406414|406766|436590|436839|445473|448893|450039|494492|548609|553484|553949|555174|555639|555970|558917|559029|561350|561429|562393|562585|562676|562925|563467|563511|564322|565267|565752|566769|568263|795167|795398|796782|798635|100000325|100001421|100002689|100005849|100005887|10…	dbh|copz1|slc34a2a|scamp5a|tmed10|arf6a|optn|rab14|rab32a|ergic2|fam91a1|vps28|scg5|dnm1l|calub|ebag9|sh3bp4a|vta1|chmp4bb|rab15|rab10|myo6a|dop1a|chga|slc17a6a|sppl3|moxd1l|fcho2|wash1|cd164|snx14|snx9b|snap91b|ryr3|syt7a|mctp2a|itpr2|myo5c|atp11a|slc17a8|snx3|rps6kc1|myo5ab|washc4|clvs2|snx17|rac3b|ybx1|myo1hb|slc6a17|rragcb|snx33|trak1a|rhov|vps18|zgc:165600|syt1b|sypl1|apba2a|spx|syn3	0	hits
GO Molecular Functions	21	GO:0038191	neuropilin binding		-4	8.6	6	18020	8	1310	5	0.38	0.17	30250|30252|565658|567064|100004611	sema3d|sema3h|sema3e|sema3b|sema3bl	-0.9	hits
GO Molecular Functions	21	GO:0008252	nucleotidase activity		-3.6	5.9	5.1	18020	14	1310	6	0.46	0.19	393906|436627|447810|558469|561683|568757	nt5e|bpnt1|nt5c2l1|nt5dc3|nt5c1bb|nt5dc1	-0.69	hits
GO Molecular Functions	21	GO:0045499	chemorepellent activity		-3.4	4.2	4.6	18020	26	1310	8	0.61	0.22	30250|30252|30267|324910|565658|567064|572261|100004611	sema3d|sema3h|sema3ab|sema7a|sema3e|sema3b|sema4ba|sema3bl	-0.64	hits
GO Molecular Functions	21	GO:0030215	semaphorin receptor binding		-3.4	3.8	4.4	18020	33	1310	9	0.69	0.23	30250|30252|30267|324910|565658|567064|572261|100000009|100004611	sema3d|sema3h|sema3ab|sema7a|sema3e|sema3b|sema4ba|sema5bb|sema3bl	-0.62	hits
GO Molecular Functions	21	GO:0008253	5'-nucleotidase activity		-3	5.7	4.6	18020	12	1310	5	0.38	0.17	393906|447810|558469|561683|568757	nt5e|nt5c2l1|nt5dc3|nt5c1bb|nt5dc1	-0.53	hits
GO Molecular Functions	21	GO:0005085	guanyl-nucleotide exchange factor activity		-2.5	1.8	3.1	18020	193	1310	25	1.9	0.38	323528|334503|368847|394101|405839|406457|493607|494081|555340|556459|558288|558860|559941|560896|562798|566412|567180|568320|654774|793364|798252|100101642|100148439|100317614|100331248	dennd5b|ric8b|triob|rapgef1b|eif2b2|rcc1|net1|arhgef7b|iqsec3b|fgd6|arhgef6|sh2d3ca|arhgef28a|zgc:153343|plekhg7|itsn2a|arhgef16|bcr|dock4b|fgd4b|eps8l2|ralgps1|mcf2la|arhgef38|rab3il1	-0.23	hits
GO Molecular Functions	21	GO:0003707	steroid hormone receptor activity		-2.4	2.3	3.2	18020	78	1310	13	0.99	0.27	30424|30606|259252|317734|407691|407693|436679|436847|445214|492496|553649|557714|564951	nr2f2|rarga|esr1|esr2a|esrrgb|esrrb|nr4a2b|nr1h4|nr2e1|nr2e3|nr2c1|pparab|roraa	-0.2	hits
GO Molecular Functions	21	GO:0080025	phosphatidylinositol-3,5-bisphosphate binding		-2.4	5.5	4	18020	10	1310	4	0.31	0.15	30658|368779|555970|566769	rag2|phlda3|snx14|clvs2	-0.19	hits
GO Molecular Functions	21	GO:0051020	GTPase binding		-2.3	1.5	2.8	18020	373	1310	41	3.1	0.48	321070|323528|323765|334503|368847|393672|394101|402881|403082|405839|406457|407720|493607|494081|555340|556459|556789|558288|558860|559941|560060|560896|562607|562628|562798|563414|565669|566412|567180|568320|568486|570262|654774|793364|798252|100101642|100148439|100317614|100330777|100331248|100535556	rock2b|dennd5b|gdi2|ric8b|triob|rims2a|rapgef1b|mical3a|sh3bp4a|eif2b2|rcc1|tbc1d22a|net1|arhgef7b|iqsec3b|fgd6|stxbp5a|arhgef6|sh2d3ca|arhgef28a|daam1b|zgc:153343|tnpo1|tbc1d10ab|plekhg7|rims3|plcd4a|itsn2a|arhgef16|bcr|rims1b|srgap1a|dock4b|fgd4b|eps8l2|ralgps1|mcf2la|arhgef38|tbc1d2b|rab3il1|sgsm1b	-0.13	hits
GO Molecular Functions	21	GO:0005251	delayed rectifier potassium channel activity		-2.2	4	3.5	18020	17	1310	5	0.38	0.17	568646|795942|799410|100037377|100334453	kcnq5b|kcna1a|kcnc4|kcnc2|kcnc1b	-0.12	hits
GO Molecular Functions	21	GO:0005507	copper ion binding		-2.2	2.8	3.2	18020	39	1310	8	0.61	0.22	30505|336266|404621|553484|556499|572862|794006|796572	dbh|loxl3b|loxa|moxd1l|atp7b|zgc:63972|sod3b|sco1	-0.12	hits
GO Molecular Functions	21	GO:0008273	calcium, potassium:sodium antiporter activity		-2	5.9	3.6	18020	7	1310	3	0.23	0.13	557196|558299|100334346	slc24a3|slc24a1|slc24a4b	-0.059	hits
GO Molecular Functions	21	GO:0015347	sodium-independent organic anion transmembrane transporter activity		-1.9	4.2	3.3	18020	13	1310	4	0.31	0.15	326845|562772|569735|100332946	slco1d1|slco1c1|slco3a1|slco1e1	-0.058	hits
GO Molecular Functions	21	GO:0000981	DNA-binding transcription factor activity, RNA polymerase II-specific		-1.8	1.4	2.4	18020	549	1310	54	4.1	0.55	30071|30126|30157|30289|30296|30333|30397|30424|30483|30519|30542|30564|30606|58146|117603|140613|259252|317734|393650|393794|393939|394198|394203|402941|404275|405788|405849|436679|436766|436847|445565|497424|550545|554137|555192|555269|556856|556870|557074|557714|558148|560787|563771|564589|564951|566656|566838|567941|568223|571000|571249|751677|767805|100004081	tbx5a|foxa2|isl2a|her3|foxo3b|pou5f3|pou3f2b|nr2f2|gata4|myb|foxb1a|mef2aa|rarga|hey2|klf3|her9|esr1|esr2a|irf7|tfap2e|atf3|fosab|sox7|insm1a|helt|runx2b|foxd1|nr4a2b|jdp2b|nr1h4|lhx6|alx4b|tfap2b|hbp1|epas1b|vrtn|vgll2a|tbx3a|elk3|pparab|tcf21|klf11a|bhlhe41|batf|roraa|sim1b|tfap2d|e2f7|ehf|glis3|arid3b|batf3|klf13|zgc:194189	-0.0089	hits
GO Molecular Functions	21	GO:0008143	poly(A) binding		-1.8	5.2	3.3	18020	8	1310	3	0.23	0.13	327625|562846|606498	pabpc1l|zc3h14|pabpc1a	0	hits
GO Molecular Functions	21	GO:0030899	calcium-dependent ATPase activity		-1.8	5.2	3.3	18020	8	1310	3	0.23	0.13	58071|556703|574000	tnnt2a|tnnt2e|tnnt2d	0	hits
GO Molecular Functions	21	GO:0001227	DNA-binding transcription repressor activity, RNA polymerase II-specific		-1.8	2.1	2.6	18020	64	1310	10	0.76	0.24	30289|58146|117603|140613|402941|404275|554137|555269|557714|563771	her3|hey2|klf3|her9|insm1a|helt|hbp1|vrtn|pparab|bhlhe41	0	hits
GO Molecular Functions	21	GO:0019899	enzyme binding		-1.7	1.3	2.2	18020	739	1310	69	5.3	0.62	30265|30564|114407|321070|321636|323528|323765|324185|327005|334503|334527|337191|368847|393405|393672|393809|394101|402881|403082|405839|405842|406310|406417|406457|406753|407720|493607|494081|553294|554093|555340|555987|556459|556789|558288|558860|559941|560060|560729|560896|561469|562607|562628|562798|563414|565669|565873|566412|567180|567287|568320|568486|568616|570262|570360|654774|792957|79…	ctnnb1|mef2aa|angpt1|rock2b|rprd1b|dennd5b|gdi2|fanci|arih1|ric8b|cap1|spty2d1|triob|atg13|rims2a|cap2|rapgef1b|mical3a|sh3bp4a|eif2b2|parp16|rnf185|arih2|rcc1|derl1|tbc1d22a|net1|arhgef7b|ube3d|derl2|iqsec3b|jakmip1|fgd6|stxbp5a|arhgef6|sh2d3ca|arhgef28a|daam1b|ppp6r2a|zgc:153343|atp6v0a2a|tnpo1|tbc1d10ab|plekhg7|rims3|plcd4a|cep152|itsn2a|arhgef16|rnf217|bcr|rims1b|smyd2b|srgap1a|ppp6r2b|dock4b…	0	hits
GO Molecular Functions	21	GO:0005338	nucleotide-sugar transmembrane transporter activity		-1.7	3.7	2.9	18020	15	1310	4	0.31	0.15	323737|550555|563675|100004536	slc35b4|slc35e4|slc35e3|slc35a1	0	hits
GO Molecular Functions	21	GO:0015101	organic cation transmembrane transporter activity		-1.7	3.7	2.9	18020	15	1310	4	0.31	0.15	406424|557279|569608|724009	slc22a2|slc22a16|slc25a29|slc25a47a	0	hits
GO Molecular Functions	21	GO:0008134	transcription factor binding		-1.7	1.5	2.2	18020	247	1310	27	2.1	0.39	30071|30126|30265|30296|30478|30564|30606|58013|334390|334474|403035|405788|436679|436847|445142|556870|557278|557551|557714|561061|563288|564990|567941|568996|569081|569908|767651	tbx5a|foxa2|ctnnb1|foxo3b|ascl1b|mef2aa|rarga|noc2l|nfat5a|taf3|tbpl1|runx2b|nr4a2b|nr1h4|brf2|tbx3a|ppp1r13bb|hipk2|pparab|zmiz1a|ncoa1|apbb2b|e2f7|zfpm2a|rerea|mideasa|med19a	0	hits
GO Molecular Functions	21	GO:0015291	secondary active transmembrane transporter activity		-1.6	1.5	2.2	18020	225	1310	25	1.9	0.38	58148|321541|322362|326845|393510|393654|494492|550555|556156|557196|558299|558687|559346|559440|561618|562260|562772|563467|563675|569735|571287|798635|100005108|100332946|100334346	slc34a2a|slc20a1b|slc25a3b|slco1d1|slc2a12|slc5a1|slc17a6a|slc35e4|slc5a8l|slc24a3|slc24a1|cax2|slc4a11|slc2a13b|slc4a4b|slc10a1|slco1c1|slc17a8|slc35e3|slco3a1|slc28a1|slc6a17|slc26a6|slco1e1|slc24a4b	0	hits
GO Molecular Functions	21	GO:0004017	adenylate kinase activity		-1.6	4.6	3	18020	9	1310	3	0.23	0.13	402854|406404|504040	ak7a|ak3|ak7b	0	hits
GO Molecular Functions	21	GO:0004879	nuclear receptor activity		-1.6	2.2	2.4	18020	49	1310	8	0.61	0.22	30424|30606|259252|317734|436679|436847|557714|564951	nr2f2|rarga|esr1|esr2a|nr4a2b|nr1h4|pparab|roraa	0	hits
GO Molecular Functions	21	GO:0008092	cytoskeletal protein binding		-1.6	1.3	2.1	18020	688	1310	64	4.9	0.6	30627|58071|259194|321033|325557|334527|369190|378726|393139|393165|393809|393896|393942|402833|402881|402929|405887|415204|431717|445312|445473|445477|497312|553265|553410|553949|555174|555987|556703|556789|556842|556928|558219|559101|560060|560413|561077|561589|562676|562849|563517|563814|564412|565062|565267|566086|567061|567479|567500|567643|568207|571331|574000|794796|796782|798207|798252|10…	kif23|tnnt2a|prc1a|aif1l|anxa2a|cap1|kif1b|csrp1a|actr10|pdlim5b|cap2|dnm1l|efhc1|camsap1a|mical3a|evlb|nf2b|arpc3|mapre3b|cep57l1|myo6a|abrab|cobl|tbcd|dpysl5b|fcho2|wash1|jakmip1|tnnt2e|stxbp5a|tln2a|phactr3a|kif25|enc1|daam1b|mtss1la|fmn1|ezrb|myo5c|coro1cb|tubgcp3|tmem201|ush1c|tor1|myo5ab|kif5aa|espn|ssh1b|ctnna2|kif26aa|sybu|pstpip1a|tnnt2d|rai14|myo1hb|lrrc10|eps8l2|wasf1|trak1a|synpo2b|sy…	0	hits
GO Molecular Functions	21	GO:0016645	oxidoreductase activity, acting on the CH-NH group of donors		-1.6	2.6	2.5	18020	32	1310	6	0.46	0.19	387290|394103|557552|100034522|100333269|100333321	smox|sardh|zgc:153031|mthfd1l|aldh1l2|prodha	0	hits
GO Molecular Functions	21	GO:0016614	oxidoreductase activity, acting on CH-OH group of donors		-1.6	1.8	2.2	18020	109	1310	14	1.1	0.28	30496|317745|386951|393926|406528|415138|431724|436747|445225|550282|751628|767794|768196|100331020	ldha|impdh2|idh2|idh3a|tdh|akr1b1.1|impdh1a|ldhbb|uevld|dcxr|gpd2|mdh1b|me1|chdh	0	hits
GO Molecular Functions	21	GO:0016866	intramolecular transferase activity		-1.6	2.9	2.6	18020	24	1310	5	0.38	0.17	436903|474321|494060|556642|561376	bpgm|pgm3|pus1|trub1|pus7l	0	hits
GO Molecular Functions	21	GO:0042578	phosphoric ester hydrolase activity		-1.6	1.4	2.1	18020	379	1310	38	2.9	0.46	58149|334483|393758|393854|393862|393906|405803|436627|447810|492483|541518|541525|541552|553270|553336|554129|555348|555426|556042|557756|558181|558469|559332|559524|561683|562399|562909|565458|565669|567051|567479|568757|792527|799627|100003223|100034609|100526653|100535304	pdp2|ptp4a2b|pde6ha|dusp8a|zgc:77752|nt5e|rngtt|bpnt1|nt5c2l1|gpcpd1|armt1|smpdl3a|eya4|pde5ab|plppr3a|hddc2|ptprk|ptprq|prkar2aa|enpp7.1|ctdspl2a|nt5dc3|pde6b|ptpn5|nt5c1bb|enpp1|pptc7b|fan1|plcd4a|pde3a|ssh1b|nt5dc1|inpp4ab|ptpn21|ppp1cb|dusp10|ptpn9a|epm2a	0	hits
GO Molecular Functions	21	GO:0016798	hydrolase activity, acting on glycosyl bonds		-1.6	1.7	2.2	18020	120	1310	15	1.1	0.29	323613|393253|406385|548343|550460|559850|560778|564250|566078|567913|569595|678543|777617|100004557|100333987	hexb|neil1|galcb|glb1|hexa|neu1|naga|lctlb|man1a1|mogs|man2c1|zgc:136858|pgghg|hyal3|man2a2	0	hits
GO Molecular Functions	21	GO:0051082	unfolded protein binding		-1.5	1.8	2.2	18020	90	1310	12	0.92	0.26	30477|30573|323922|324164|386590|494165|553623|565062|569357|641576|798846|100332309	tcp1|hsp90ab1|dnaja1|dnaja2b|hsp90b1|ppih|ppil6|tor1|cdc37l1|zgc:122979|hspa1b|clpxb	0	hits
GO Molecular Functions	21	GO:1902936	phosphatidylinositol bisphosphate binding		-1.5	2.5	2.4	18020	33	1310	6	0.46	0.19	30658|368779|553949|555970|559029|566769	rag2|phlda3|fcho2|snx14|snap91b|clvs2	0	hits
GO Molecular Functions	21	GO:0015932	nucleobase-containing compound transmembrane transporter activity		-1.5	2.3	2.3	18020	42	1310	7	0.53	0.2	323737|402931|503758|550555|563675|571287|100004536	slc35b4|slc35b2|slc25a32b|slc35e4|slc35e3|slc28a1|slc35a1	0	hits
GO Molecular Functions	21	GO:0015368	calcium:cation antiporter activity		-1.5	3.2	2.6	18020	17	1310	4	0.31	0.15	557196|558299|558687|100334346	slc24a3|slc24a1|cax2|slc24a4b	0	hits
GO Molecular Functions	21	GO:0016788	hydrolase activity, acting on ester bonds		-1.5	1.3	2	18020	672	1310	62	4.7	0.59	30658|30663|58149|321940|334483|373130|378960|393253|393758|393854|393862|393906|394064|405797|405803|406648|436627|436932|445388|447810|447878|492483|504054|541416|541518|541525|541552|553270|553336|553592|554129|555348|555426|556042|557756|558181|558469|559332|559524|561683|562040|562047|562399|562704|562909|563207|565458|565669|567051|567479|568757|792527|799016|799627|100003223|100034609|1001…	rag2|rag1|pdp2|xrn2|ptp4a2b|dffb|mgll|neil1|pde6ha|dusp8a|zgc:77752|nt5e|exosc10|aptx|rngtt|ppt1|bpnt1|rnaseh1|rcl1|nt5c2l1|acot7|gpcpd1|edc3|arsa|armt1|smpdl3a|eya4|pde5ab|plppr3a|tatdn3|hddc2|ptprk|ptprq|prkar2aa|enpp7.1|ctdspl2a|nt5dc3|pde6b|ptpn5|nt5c1bb|endouc|acot21|enpp1|angel2|pptc7b|ptrhd1|fan1|plcd4a|pde3a|ssh1b|nt5dc1|inpp4ab|pop1|ptpn21|ppp1cb|dusp10|polg|nudt7|ptpn9a|epm2a|exd3|pnpla2	0	hits
GO Molecular Functions	21	GO:0004518	nuclease activity		-1.5	1.6	2.1	18020	154	1310	18	1.4	0.32	30658|30663|321940|373130|393253|394064|405797|436932|445388|504054|553592|562040|562399|562704|565458|799016|100150924|100538036	rag2|rag1|xrn2|dffb|neil1|exosc10|aptx|rnaseh1|rcl1|edc3|tatdn3|endouc|enpp1|angel2|fan1|pop1|polg|exd3	0	hits
GO Molecular Functions	21	GO:0008289	lipid binding		-1.5	1.3	2	18020	418	1310	41	3.1	0.48	30424|30658|259252|317734|325557|334206|335651|353362|368779|393585|393763|393896|406207|407691|407693|407736|415166|449990|492336|553622|553949|555970|557714|558917|559029|561429|562585|563511|564322|566726|566769|567965|568263|568746|619249|724007|794414|100001421|100006189|100034471|100332028	nr2f2|rag2|esr1|esr2a|anxa2a|osbpl2b|rbp4l|anxa4|phlda3|c2cd5|aida|dnm1l|mttp|esrrgb|esrrb|fabp7b|fabp6|phlda1|anxa3b|phlda2|fcho2|snx14|pparab|snx9b|snap91b|syt7a|itpr2|snx3|rps6kc1|pctp|clvs2|dlc1|snx17|gltpb|snx24|stra6|osbp2|snx33|osbpl5|syt1b|cpne8	0	hits
GO Molecular Functions	21	GO:0005249	voltage-gated potassium channel activity		-1.5	1.8	2.2	18020	101	1310	13	0.99	0.27	556304|556759|557280|558674|561866|568646|570188|664687|795942|799410|100004419|100037377|100334453	kcnh5a|hcn4l|kcnf1a|kcns3b|kcnk3a|kcnq5b|kcnd2|kcnj11|kcna1a|kcnc4|kcnt1|kcnc2|kcnc1b	0	hits
GO Molecular Functions	21	GO:0004553	hydrolase activity, hydrolyzing O-glycosyl compounds		-1.5	1.8	2.2	18020	101	1310	13	0.99	0.27	323613|406385|548343|550460|559850|560778|564250|566078|567913|569595|777617|100004557|100333987	hexb|galcb|glb1|hexa|neu1|naga|lctlb|man1a1|mogs|man2c1|pgghg|hyal3|man2a2	0	hits
GO Molecular Functions	21	GO:0046983	protein dimerization activity		-1.5	1.4	2	18020	395	1310	39	3	0.47	30289|30333|30467|30478|30564|30573|30632|30663|58099|58146|79379|140613|252851|317765|324947|334474|360135|393896|404050|404275|447799|541431|548609|553392|555192|556894|558148|559531|563288|563771|566656|100000808|100003223|100007078|100034519|100126106|100149863|100170781|100534737	her3|pou5f3|max|ascl1b|mef2aa|hsp90ab1|bmp2b|rag1|arntl2|hey2|gdnfa|her9|mycn|nfe2|sephs1|taf3|msgn1|dnm1l|rnf8|helt|nhsl1b|miga2|sppl3|ano3|epas1b|tfec|tcf21|mxd4|ncoa1|bhlhe41|sim1b|zbed4|ppp1cb|abtb2b|btbd11b|ano9a|her4.1|abcd3b|ano5a	0	hits
GO Molecular Functions	21	GO:0003779	actin binding		-1.5	1.4	2	18020	373	1310	37	2.8	0.46	58071|321033|334527|393165|393809|402881|402929|405887|415204|445473|445477|497312|555174|556842|556928|559101|560060|560413|561589|562676|562849|563814|564412|565267|567061|567479|567500|794796|796782|798207|798252|100001221|100006620|100009645|100034367|100048921|100321011	tnnt2a|aif1l|cap1|pdlim5b|cap2|mical3a|evlb|nf2b|arpc3|myo6a|abrab|cobl|wash1|tln2a|phactr3a|enc1|daam1b|mtss1la|ezrb|myo5c|coro1cb|tmem201|ush1c|myo5ab|espn|ssh1b|ctnna2|rai14|myo1hb|lrrc10|eps8l2|wasf1|synpo2b|syne3|utrn|flnca|plecb	0	hits
GO Molecular Functions	21	GO:0005267	potassium channel activity		-1.4	1.6	2.1	18020	135	1310	16	1.2	0.3	393145|556304|556759|557280|558674|561866|564698|568565|568646|570188|664687|795942|799410|100004419|100037377|100334453	tmem38b|kcnh5a|hcn4l|kcnf1a|kcns3b|kcnk3a|kcnn2|kcnk2b|kcnq5b|kcnd2|kcnj11|kcna1a|kcnc4|kcnt1|kcnc2|kcnc1b	0	hits
GO Molecular Functions	21	GO:0098531	transcription factor activity, direct ligand regulated sequence-specific DNA binding		-1.4	2.1	2.2	18020	53	1310	8	0.61	0.22	30424|30606|259252|317734|436679|436847|557714|564951	nr2f2|rarga|esr1|esr2a|nr4a2b|nr1h4|pparab|roraa	0	hits
GO Molecular Functions	21	GO:0005546	phosphatidylinositol-4,5-bisphosphate binding		-1.4	3.1	2.4	18020	18	1310	4	0.31	0.15	30658|368779|553949|559029	rag2|phlda3|fcho2|snap91b	0	hits
GO Molecular Functions	21	GO:0015079	potassium ion transmembrane transporter activity		-1.4	1.5	2	18020	181	1310	20	1.5	0.34	64273|393145|556304|556759|557196|557280|558299|558674|561866|564698|568565|568646|570188|664687|795942|799410|100004419|100037377|100334346|100334453	atp1b1b|tmem38b|kcnh5a|hcn4l|slc24a3|kcnf1a|slc24a1|kcns3b|kcnk3a|kcnn2|kcnk2b|kcnq5b|kcnd2|kcnj11|kcna1a|kcnc4|kcnt1|kcnc2|slc24a4b|kcnc1b	0	hits
GO Molecular Functions	21	GO:0005313	L-glutamate transmembrane transporter activity		-1.4	3.8	2.6	18020	11	1310	3	0.23	0.13	494492|563467|571044	slc17a6a|slc17a8|slc25a22a	0	hits
GO Molecular Functions	21	GO:0070717	poly-purine tract binding		-1.4	3.8	2.6	18020	11	1310	3	0.23	0.13	327625|562846|606498	pabpc1l|zc3h14|pabpc1a	0	hits
GO Molecular Functions	21	GO:0047555	3',5'-cyclic-GMP phosphodiesterase activity		-1.4	3.8	2.6	18020	11	1310	3	0.23	0.13	553270|556042|559332	pde5ab|prkar2aa|pde6b	0	hits
GO Molecular Functions	21	GO:0015172	acidic amino acid transmembrane transporter activity		-1.4	3.8	2.6	18020	11	1310	3	0.23	0.13	494492|563467|571044	slc17a6a|slc17a8|slc25a22a	0	hits
GO Molecular Functions	21	GO:0015926	glucosidase activity		-1.4	3.8	2.6	18020	11	1310	3	0.23	0.13	564250|567913|777617	lctlb|mogs|pgghg	0	hits
GO Molecular Functions	21	GO:0051787	misfolded protein binding		-1.3	2.9	2.3	18020	19	1310	4	0.31	0.15	393775|406753|554093|798846	clu|derl1|derl2|hspa1b	0	hits
GO Molecular Functions	21	GO:0000978	RNA polymerase II proximal promoter sequence-specific DNA binding		-1.3	1.4	1.9	18020	229	1310	24	1.8	0.37	30071|30483|30564|334390|338317|360135|393939|394198|402941|403016|403035|406394|436679|436766|436938|550483|554137|556925|558148|559505|564589|567941|570989|751677	tbx5a|gata4|mef2aa|nfat5a|creb3l1|msgn1|atf3|fosab|insm1a|rfx4|tbpl1|yy1b|nr4a2b|jdp2b|dmtf1|znf750|hbp1|rfx6|tcf21|myt1la|batf|e2f7|rfx3|batf3	0	hits
GO Molecular Functions	21	GO:1901981	phosphatidylinositol phosphate binding		-1.3	1.9	2	18020	66	1310	9	0.69	0.23	30658|368779|449990|553622|553949|555970|559029|563511|566769	rag2|phlda3|phlda1|phlda2|fcho2|snx14|snap91b|snx3|clvs2	0	hits
