# Supplementary material for: Whole-genome resequencing of large yellow croaker (Larimichthys crocea) reveals the population structure and signatures of environmental adaptation
Source: Sci Rep. 2021 May 27;11:11235. doi: 10.1038/s41598-021-90645-1 (PMC8159941; doi:10.1038/s41598-021-90645-1)
Supplement: Supplementary file 8 — Supplementary Table S8. [file 41598_2021_90645_MOESM8_ESM.xlsx]

## Sheet: Table S8
Supplementary Table 8. The SNPs with high Fst values between the Ningde sea-captured population and the Ningde farmed population
Chromosome	Position (bp)	Reference allele	Alternative allele
1	10103031	G	A
1	10160566	C	A
1	11013180	T	C
1	19665960	G	C
1	20547718	T	C
1	22153778	A	C
1	28496828	G	C
1	28704991	A	G
1	28797082	C	G
1	28846300	G	A
1	28855958	T	C
1	29089536	G	A
1	29756978	T	A
2	1381918	A	T
2	1450323	C	T
2	1450332	T	C
2	1450343	G	C
2	1450347	A	G
2	1550756	A	T
2	1552109	G	A
2	10820630	C	T
2	10820632	C	T
2	12454815	A	C
2	12593902	A	C
2	14058158	C	T
3	59752	C	T
3	16167458	C	T
5	1335445	A	T
5	5578099	C	G
6	18628881	A	G
6	18644559	C	T
6	18656204	C	A
6	18656208	G	A
6	18667667	T	C
6	18748920	G	A
6	18766024	T	A
6	18832304	A	G
6	18845656	G	A
6	18855298	T	C
6	18863945	T	C
6	18881783	A	T
6	18889629	A	C
6	18889634	C	A
6	18891494	T	G
6	18974449	A	T
6	18996977	T	G
6	19018990	A	G
6	19064352	G	A
6	19078581	T	C
6	19081277	A	G
6	19096241	C	T
6	19097406	A	G
6	19118882	T	A
6	19118883	C	A
6	19196018	T	C
6	19197690	A	T
6	19207966	G	A
6	19207973	A	T
6	19266386	C	T
6	19306137	C	G
6	19327974	A	G
6	19345583	A	G
6	19349130	G	A
6	19401449	G	A
6	19424466	T	C
6	19446577	G	A
6	19469647	T	A
6	19499358	A	G
6	19557575	T	G
6	19557724	G	T
6	19578683	T	C
6	19584361	T	C
6	19684723	T	C
6	19690035	G	A
6	19705464	C	G
6	19749434	C	A
6	19756032	G	A
6	19907798	T	A
6	19916149	A	G
6	20619000	G	A
6	24563681	T	C
7	2144043	G	A
7	2147026	G	A
7	2147080	A	T
7	2168962	G	C
7	2169529	G	A
7	2172456	C	T
7	2177367	C	T
7	2190424	T	C
7	2267422	T	C
7	2291396	A	G
7	2384908	T	A
7	2389746	G	T
7	2460950	T	C
7	2573791	A	C
7	2600641	A	G
7	2604379	C	T
7	2625458	T	C
7	2633094	T	A
7	2796732	G	T
7	3045944	C	T
7	3084624	T	C
7	3158159	G	A
7	10391287	T	C
7	11154861	C	T
7	11408464	A	G
7	11554162	A	C
7	12025058	G	A
7	12059766	G	A
7	12392741	A	T
7	12395120	T	A
7	12745398	T	A
7	12748503	A	C
7	12775556	G	A
7	12775561	A	G
7	12978169	C	A
7	12978170	C	T
7	13047329	T	G
7	13174240	T	C
7	13271844	A	T
7	17451122	A	C
7	17469117	G	C
7	18197234	G	A
7	18228121	C	T
7	18244885	C	T
7	18393260	T	C
7	18408308	C	A
7	18416102	G	A
7	18559965	A	T
7	18740126	T	C
7	19552390	C	T
7	19552391	C	G
7	19650720	C	T
7	19825872	G	A
7	19825888	C	A
7	19834809	C	T
7	19837809	A	T
7	19851902	T	C
7	19851904	G	A
7	19851905	A	C
7	19857001	A	C
7	19871781	A	G
7	19917495	C	T
7	19980644	T	C
7	19980708	C	T
7	19981091	C	T
7	19981310	A	T
7	19983576	A	G
7	19983822	A	C
7	19986481	C	T
7	19986512	A	C
7	19987463	G	A
7	19995434	C	T
7	19995449	A	T
7	19999221	T	C
7	20001613	T	C
7	20008485	G	A
7	20146091	G	A
7	20203259	C	T
7	21054130	A	G
7	21132315	T	C
7	22264632	T	C
7	26303028	G	A
7	27030962	C	T
8	512026	G	A
8	593860	T	A
8	717679	G	A
8	757924	C	A
8	826851	A	G
8	831819	A	T
8	992968	G	A
8	1096242	T	C
8	1148053	C	T
8	1148136	T	G
8	1170516	T	A
8	1210427	G	T
8	7290176	T	C
8	7490190	T	C
8	17085157	T	G
8	17085160	T	C
8	26163073	C	T
8	28527553	T	G
8	28534102	A	G
9	6625999	A	G
9	7006585	C	T
9	7006590	C	T
9	7059045	T	A
9	7067840	G	T
9	7302495	T	C
9	7352881	C	G
9	7417663	A	T
9	7439650	C	T
9	7562779	T	C
9	7563435	C	T
9	7563436	A	G
9	7563439	A	G
9	7634194	T	C
9	7686544	G	T
9	8112504	T	G
9	8248647	A	G
9	8272853	A	G
9	8480765	G	A
9	8496480	C	T
9	8549478	C	T
9	8773517	C	G
9	8802973	A	G
9	8889010	C	G
9	8912616	T	A
9	9019874	C	T
9	9028519	C	T
9	9188162	G	A
9	9268573	A	T
9	9431494	C	G
9	9431497	G	A
9	9431518	G	A
9	9670814	T	G
9	9691149	C	T
9	9750336	G	A
9	9883906	G	A
9	9924209	C	G
9	9936485	G	A
9	9998348	T	C
9	10043369	G	C
9	10133363	T	A
9	10476316	A	T
9	10623129	G	A
9	10668878	G	A
9	10670692	G	A
10	11994538	C	A
10	19961570	C	T
10	34410155	C	T
10	35382339	A	C
10	35396314	A	G
10	35902708	C	T
10	35978555	G	T
11	431844	C	A
11	3406366	A	G
11	3407501	A	C
11	6291364	A	G
11	6314880	T	C
11	6314936	T	C
11	6316252	C	A
11	6321928	C	A
11	6332102	T	C
11	6363404	G	T
11	6385023	A	G
11	6388563	A	G
11	6397509	C	T
11	6397597	T	A
11	6403702	A	G
11	6408711	C	T
11	6414496	A	T
11	6414497	T	C
11	6420610	T	C
11	6420939	G	T
11	6510927	A	T
11	6533821	C	T
11	6539139	G	T
11	6559732	A	G
11	6582528	C	T
11	6590557	A	C
11	6593249	C	G
11	6594728	T	G
11	6615578	C	T
11	6627089	T	A
11	6634081	C	T
11	6638133	T	G
11	6668143	T	C
11	6691859	T	C
11	6715693	A	G
11	6729159	C	T
11	6731161	T	C
11	6736618	C	T
11	6763491	T	C
11	6763504	G	A
11	6769314	A	G
11	6769329	A	C
11	6840744	T	A
11	6950189	C	T
11	6992640	C	T
11	7122645	A	G
11	7544506	A	G
11	7714414	T	C
11	7765931	T	C
11	7780815	A	G
11	7781352	G	A
11	7788851	A	G
11	7859595	A	T
11	7877787	A	G
11	7880222	C	T
11	7881967	T	C
11	7892727	A	G
11	7899159	G	A
11	7934934	A	G
11	7956487	C	T
11	8109675	C	G
11	8131530	T	C
11	8141915	C	T
11	8310438	A	C
11	8395947	C	T
11	8455107	C	T
11	8471884	G	T
11	8529121	T	G
11	8592520	T	C
11	8615025	A	G
11	8703900	T	G
11	8784151	C	T
11	8922703	A	T
11	8922704	C	T
11	8984330	T	G
11	9103629	G	A
11	9261649	A	C
11	9262295	A	G
11	9285353	A	T
11	9331563	C	A
11	9447410	T	C
11	9447493	T	G
11	9557843	A	G
11	9559799	A	T
11	9593044	C	T
11	9613357	G	A
11	9688651	A	G
11	9740771	C	G
11	9758189	T	C
11	9836917	C	T
11	9836919	A	G
11	9854648	A	T
11	9865195	C	T
11	9865794	G	A
11	9874539	A	T
11	9874654	T	A
11	9875013	C	T
11	9875016	G	A
11	9881374	G	A
11	9881513	A	G
11	9883398	G	T
11	9883746	T	C
11	9886046	G	A
11	9886901	A	T
11	9901105	C	A
11	9910430	G	A
11	9910919	G	A
11	9920038	G	A
11	9927057	G	T
11	9931859	G	A
11	9937185	T	A
11	9956706	T	C
11	9959007	T	C
11	9959140	C	T
11	9972260	A	G
11	9980271	T	C
11	9985951	G	A
11	9986291	G	A
11	9987634	A	G
11	9989278	T	A
11	9994130	T	C
11	10005850	G	A
11	10008255	A	C
11	10009189	C	G
11	10009352	T	C
11	10011089	C	T
11	10011406	T	A
11	10029664	A	G
11	10031709	C	T
11	10032999	C	T
11	10033747	G	A
11	10034034	A	G
11	10038856	T	C
11	10045654	C	T
11	10045900	G	C
11	10051451	C	T
11	10051799	G	T
11	10052343	A	G
11	10052413	T	C
11	10052440	A	G
11	10053715	T	C
11	10057947	A	C
11	10058827	T	A
11	10062331	G	A
11	10062341	C	T
11	10072697	A	G
11	10075648	C	T
11	10078709	A	T
11	10080904	A	T
11	10090064	C	T
11	10090406	G	T
11	10097469	G	C
11	10101346	G	A
11	10101472	T	G
11	10103643	C	T
11	10104607	G	A
11	10107695	C	G
11	10108293	C	G
11	10113019	G	T
11	10114675	A	G
11	10114729	C	T
11	10118163	C	T
11	10122359	T	A
11	10129793	T	C
11	10136524	T	C
11	10136829	G	A
11	10137323	G	A
11	10137453	G	A
11	10169388	G	A
11	10173656	A	T
11	10174294	G	T
11	10174318	T	C
11	10175201	T	G
11	10175307	A	G
11	10199052	C	T
11	10203339	T	C
11	10205615	A	G
11	10207032	A	G
11	10209728	T	C
11	10209926	G	A
11	10209927	A	T
11	10211331	T	A
11	10211593	G	A
11	10212537	A	G
11	10226338	C	A
11	10228344	G	T
11	10232528	C	A
11	10234116	G	C
11	10237969	T	C
11	10239868	T	C
11	10240086	G	A
11	10240179	C	T
11	10242703	T	C
11	10243223	G	A
11	10245184	G	A
11	10246624	A	C
11	10258503	G	T
11	10263268	T	C
11	10276467	C	G
11	10276478	A	G
11	10276576	T	A
11	10276583	T	G
11	10276593	T	C
11	10277038	G	A
11	10277955	A	G
11	10279646	T	C
11	10280123	G	A
11	10286152	C	A
11	10297715	C	G
11	10298228	G	A
11	10299611	A	G
11	10301273	G	A
11	10301285	G	T
11	10308036	C	G
11	10313407	A	G
11	10319913	G	A
11	10321242	T	A
11	10321247	A	C
11	10321283	A	G
11	10321305	C	T
11	10324301	A	C
11	10324515	C	T
11	10324524	G	T
11	10325691	G	A
11	10329107	G	A
11	10336782	G	A
11	10347071	C	T
11	10347084	A	T
11	10348969	G	T
11	10359414	C	T
11	10364220	C	T
11	10367324	G	A
11	10371839	A	C
11	10373996	T	C
11	10376490	T	C
11	10378479	T	C
11	10379487	A	C
11	10399996	C	T
11	10400179	A	C
11	10403119	T	C
11	10405957	G	A
11	10413195	G	A
11	10418090	C	T
11	10418092	A	C
11	10430047	G	A
11	10435955	T	C
11	10440759	T	G
11	10441137	C	T
11	10442994	C	T
11	10444379	A	G
11	10444754	C	T
11	10444758	C	A
11	10453001	A	C
11	10455005	T	A
11	10455354	A	G
11	10455356	C	T
11	10459473	A	G
11	10468006	G	A
11	10468117	G	A
11	10468419	A	C
11	10468585	A	T
11	10470733	C	T
11	10471564	A	C
11	10471580	T	C
11	10474703	C	T
11	10477831	T	A
11	10479334	T	G
11	10479362	G	T
11	10479665	G	A
11	10500722	C	T
11	10502448	T	C
11	10502452	T	C
11	10507002	C	T
11	10507302	G	C
11	10507735	T	C
11	10508867	A	G
11	10510503	C	T
11	10511422	A	T
11	10511423	C	T
11	10511442	G	A
11	10512894	T	A
11	10515306	G	A
11	10515318	C	A
11	10515469	G	C
11	10515492	T	G
11	10521373	G	C
11	10527751	G	T
11	10537671	G	C
11	10537734	T	A
11	10545256	C	T
11	10582229	G	A
11	10592091	G	A
11	10654517	G	A
11	10701650	G	A
11	10728402	A	G
11	10865791	C	T
11	10868565	T	C
11	10872584	A	G
11	10880554	G	A
11	10900032	G	A
11	10929216	T	C
11	10955143	G	A
11	10970376	A	G
11	11062022	C	T
11	11200466	C	T
11	11329251	T	C
11	11329260	A	C
11	11344097	A	G
11	11369364	C	T
11	11376735	T	G
11	11446479	G	A
11	11559243	G	C
11	11585283	T	A
11	11591481	C	G
11	11599494	A	T
11	11609156	G	T
11	11614732	T	A
11	11652743	T	A
11	11662681	C	A
11	11684715	G	A
11	11687922	T	G
11	11690353	A	G
11	11693955	C	T
11	11705100	A	G
11	11705270	C	G
11	11750748	G	A
11	11765085	C	T
11	11920706	C	T
11	11999153	T	C
11	12022066	C	A
11	16413651	C	T
11	17862173	T	A
11	17869536	T	C
11	17870726	G	A
11	17870735	A	C
11	23304545	A	G
11	23304568	C	T
12	20552406	G	A
12	27018476	T	A
12	27353280	T	C
12	27951410	C	T
12	31532695	G	A
12	31532723	G	A
13	6127804	A	G
13	6975700	A	T
13	7257073	T	C
13	7269087	T	A
13	12069563	T	C
13	12190088	T	A
13	48335310	G	A
14	6321784	A	G
15	619067	G	T
15	804977	A	T
15	1098525	A	G
15	1177549	T	C
15	14487824	G	A
15	14503297	A	G
15	17608452	A	T
15	17771145	A	C
16	5250710	T	A
16	5251382	T	C
16	5816944	T	A
16	12486711	C	T
16	20609114	A	T
16	20609115	C	A
17	12296350	G	A
17	12556859	T	C
17	15341034	G	A
17	15341035	G	C
17	16364307	G	A
17	18847178	C	G
17	20507503	A	G
17	24887535	C	T
17	24888298	C	A
18	1988008	C	T
18	2542116	G	T
18	2542167	G	A
18	2542471	C	A
18	2546048	C	G
18	5456813	A	G
18	5966324	T	G
18	6158685	A	C
18	12076950	G	A
18	12076967	G	C
18	12076971	T	C
18	12077035	T	G
18	12077049	C	G
18	12077057	C	A
18	12077078	C	T
18	17716794	A	T
18	17716797	T	G
18	17716799	T	A
18	17716801	A	C
18	20430652	G	A
18	20483491	G	T
19	2148535	T	C
19	2148563	C	T
19	2148574	A	C
20	12206500	G	C
21	4644	C	A
21	19179504	C	T
21	19179518	C	G
21	19179522	A	T
21	19179563	C	G
21	19179564	C	T
21	19179594	T	C
21	21245662	C	T
21	21245663	A	G
21	21245667	G	T
21	21245672	T	C
21	21245690	C	T
22	12556745	A	G
22	13429539	G	C
22	16471455	T	G
22	16506364	A	T
23	15337234	T	G
23	20426308	A	G
23	20426309	C	T
23	20426390	G	A
24	2302553	G	A
24	4555518	T	C
24	4885101	A	T
24	5078706	A	G
24	17107164	C	G
24	17167818	A	G
