# Supplementary material for: Whole-genome resequencing of large yellow croaker (Larimichthys crocea) reveals the population structure and signatures of environmental adaptation
Source: Sci Rep. 2021 May 27;11:11235. doi: 10.1038/s41598-021-90645-1 (PMC8159941; doi:10.1038/s41598-021-90645-1)
Supplement: Supplementary file 9 — Supplementary Table S9. [file 41598_2021_90645_MOESM9_ESM.xlsx]

## Sheet: Table S9
Supplementary Table 9. Genes in regions with high Fst values between the Ningde sea-captured population and the Ningde farmed population
Chromosome	Start (bp)	End (bp)	Strand	Gene ID	Gene symbol	Gene name
1	28697733	28708048	-	ENSLCRG00005002908	serpinb1	leukocyte elastase inhibitor
1	28710696	28716950	-	ENSLCRG00005002973	pola2	dna polymerase alpha 2 2c accessory subunit
7	860037	883129	-	ENSLCRG00005002293	tbx4	t-box transcription factor 4
7	897722	906132	-	ENSLCRG00005002299	tbx2b	t-box transcription factor 2
7	914584	1379341	-	ENSLCRG00005002385	bcas3	bcas3 microtubule associated cell migration factor
7	2053162	2082591	-	ENSLCRG00005005800	ngef	neuronal guanine nucleotide exchange factor
7	2086239	2089393	+	ENSLCRG00005005841	mrps23	mitochondrial ribosomal protein s23
7	16982789	16988958	+	ENSLCRG00005002386	ap2s1	adaptor related protein complex 2 subunit sigma 1
7	16992636	17001718	-	ENSLCRG00005002663	rab4b	ras-related protein rab-4b
7	17037166	17043579	-	ENSLCRG00005002675	rhoub	rho-related gtp-binding protein rhou
7	17045951	17058243	-	ENSLCRG00005002680	rtn2a	reticulon-2
7	17059582	17069568	+	ENSLCRG00005002684	ppm1na	protein phosphatase 1a
7	17073609	17075904	+	ENSLCRG00005002691	si:dkey-202g17.3	4f2 cell-surface antigen heavy chain
7	17078128	17100892	-	ENSLCRG00005002699	ptgir	prostaglandin i2 receptor
7	17186920	17187306	+	ENSLCRG00005002804	gemin7	gem nuclear organelle associated protein 7
7	17213674	17224310	+	ENSLCRG00005002805	bmp16	bone morphogenetic protein 4
7	17250678	17287316	+	ENSLCRG00005002828	ppp1r37	protein phosphatase 1 regulatory subunit 37
7	17304337	17306183	+	ENSLCRG00005002966	mrpl28	mitochondrial ribosomal protein l28
7	17313702	17324176	-	ENSLCRG00005002970	relb	relb proto-oncogene 2c nf-kb subunit
7	17327223	17340428	-	ENSLCRG00005002992	clptm1	clptm1 regulator of gaba type a receptor forward trafficking
7	17354344	17357827	-	ENSLCRG00005003612	tbcb	tubulin folding cofactor b
7	17360119	17368966	+	ENSLCRG00005003615	six5	homeobox protein six5
7	17369410	17370671	+	ENSLCRG00005003617	six9	homeobox protein six2-like
7	17372010	17375801	-	ENSLCRG00005003621	qpctla	glutaminyl-peptide cyclotransferase like
7	17377976	17382767	+	ENSLCRG00005003624	rrm1	ribonucleoside-diphosphate reductase large subunit
7	17386294	17445345	-	ENSLCRG00005003625	sipa1l3	signal induced proliferation associated 1 like 3
7	17454705	17490725	+	ENSLCRG00005003626	map3k10	mitogen-activated protein kinase kinase kinase 10
7	17501408	17523193	-	ENSLCRG00005003637	ttc9b	tetratricopeptide repeat domain 9b
7	17537252	17543587	-	ENSLCRG00005003639	fosb	fosb proto-oncogene 2c ap-1 transcription factor subunit
7	17557240	17571955	-	ENSLCRG00005003641	capn12	calpain-2 catalytic subunit
7	17582613	17591794	-	ENSLCRG00005003645	znf296	b-cell lymphoma/leukemia 11a-like
7	17593942	17607369	-	ENSLCRG00005003647	clasrp	clk4 associating serine/arginine rich protein
7	17664949	17675540	-	ENSLCRG00005003660	snrpa	small nuclear ribonucleoprotein polypeptide a
7	17676068	17681291	+	ENSLCRG00005003664	c19orf54	chromosome vii c19orf54 homolog
7	17684024	17699658	-	ENSLCRG00005003665	itpkcb	inositol-trisphosphate 3-kinase a
7	17699589	17710663	+	ENSLCRG00005003672	gfm1	g elongation factor mitochondrial 1
7	17704928	17707184	-	ENSLCRG00005004053	lxn	latexin
7	17710293	17714196	-	ENSLCRG00005004054	neu4	sialidase-4
7	17715891	17719114	+	ENSLCRG00005004056	wdr53	wd repeat domain 53
7	17717417	17725166	-	ENSLCRG00005004057	srprb	srp receptor subunit beta
7	17723965	17746511	+	ENSLCRG00005004064	col26a1	collagen alpha-1(xxvi) chain
7	17748024	17760052	-	ENSLCRG00005004070	myl10	myosin regulatory light chain 2b 2c cardiac muscle isoform
7	17760869	17820600	+	ENSLCRG00005004078	cux1a	cut like homeobox 1
7	17821310	17827224	+	ENSLCRG00005004154	cfap45	cilia- and flagella-associated protein 45
7	17838979	17856578	+	ENSLCRG00005004156	sh2b2	sh2b adaptor protein 2
7	17860782	17862176	-	ENSLCRG00005004157	dnajc30b	dnaj
7	17862671	17867478	+	ENSLCRG00005004158	bud23	bud23 rrna methyltransferase and ribosome maturation factor
7	17933448	17938948	+	ENSLCRG00005004223	rabgef1l	rab5 gdp/gtp exchange factor
7	17945274	17949075	-	ENSLCRG00005004225	otol1b	otolin 1
7	17959962	17960204	-	ENSLCRG00005004241	sptssb	serine palmitoyltransferase small subunit b
7	17963645	17976482	-	ENSLCRG00005004250	nmd3	nmd3 ribosome export adaptor
7	17978211	18021355	+	ENSLCRG00005005194	ppm1l	protein phosphatase 2c mg2+/mn2+ dependent 1l
7	18026440	18038481	+	ENSLCRG00005005202	kpna4	karyopherin subunit alpha 4
7	18040838	18042688	+	ENSLCRG00005006145	trim59	tripartite motif containing 59
7	18043929	18059372	-	ENSLCRG00005006173	smc4	structural maintenance of chromosomes 4
7	18060764	18096102	+	ENSLCRG00005009019	ift80	intraflagellar transport 80
7	18109289	18121540	+	ENSLCRG00005009027	si:dkeyp-97b10.3	nacht 2c lrr and pyd domains-containing protein 1
7	18126645	18318716	-	ENSLCRG00005009037	schip1	schwannomin-interacting protein 1
7	18320206	18331001	-	ENSLCRG00005009049	mfsd1	major facilitator superfamily domain containing 1
7	18333729	18335537	-	ENSLCRG00005009054	p2ry13	p2y purinoceptor 13
7	18338933	18344100	-	ENSLCRG00005009056	p2ry13	purinergic receptor p2y13
7	18346102	18349008	-	ENSLCRG00005009058	p2ry12	p2y purinoceptor 12
7	18357973	18371998	-	ENSLCRG00005009061	igsf10	immunoglobulin superfamily member 10
7	18380167	18396895	+	ENSLCRG00005009066	aadac	arylacetamide deacetylase
7	18401285	18405162	-	ENSLCRG00005009068	sucnr1	succinate receptor 1
7	18443322	18484173	+	ENSLCRG00005009071	mbnl1	muscleblind like splicing regulator 1
7	18509839	18510900	+	ENSLCRG00005009083	p2ry1	purinergic receptor p2y1
7	18528219	18528770	+	ENSLCRG00005009084	rap2b	rap2b 2c member of ras oncogene family
7	18561230	18586422	+	ENSLCRG00005009087	arhgef26	rho guanine nucleotide exchange factor 26
7	18587333	18613363	-	ENSLCRG00005009732	dhx36	deah-box helicase 36
7	18618230	18628600	-	ENSLCRG00005010321	gpr149	g protein-coupled receptor 149
7	18644427	18673483	+	ENSLCRG00005010326	mme	membrane metalloendopeptidase
7	18722054	18727145	+	ENSLCRG00005010390	olfch1	extracellular calcium-sensing receptor-like
7	18727337	18731056	+	ENSLCRG00005010553	olfcj1	extracellular calcium-sensing receptor-like
7	19792211	19796652	-	ENSLCRG00005010558	olfcu1	extracellular calcium-sensing receptor-like
7	19947758	19951833	-	ENSLCRG00005000147	olfcr1	extracellular calcium-sensing receptor-like
7	19953052	19957356	-	ENSLCRG00005000163	olfcr1	extracellular calcium-sensing receptor-like
7	19963537	19968115	-	ENSLCRG00005000175	olfcr1	extracellular calcium-sensing receptor-like
7	19973104	20022928	-	ENSLCRG00005000358	plch1	1-phosphatidylinositol 4 2c5-bisphosphate phosphodiesterase eta-1
7	20037745	20054163	+	ENSLCRG00005002155	med13b	mediator of rna polymerase ii transcription subunit 13-like
7	20062377	20067875	-	ENSLCRG00005002238	zgc:112083	histone h4 transcription factor
7	20073528	20081047	-	ENSLCRG00005002242	tlcd1	tlc domain containing 1
7	20086406	20135669	+	ENSLCRG00005002258	nek8	nima related kinase 8
7	20182277	20195094	+	ENSLCRG00005002474	tada2a	transcriptional adaptor 2a
7	20212412	20213050	+	ENSLCRG00005003466	dusp14	dual specificity phosphatase 14
7	20221569	20257959	-	ENSLCRG00005003479	synrg	synergin gamma
7	20270049	20283133	-	ENSLCRG00005004164	hnf1ba	hnf1 homeobox b
7	20663003	20793014	-	ENSLCRG00005005025	rtn4rl1b	reticulon-4 receptor-like 1
7	20948984	20956031	-	ENSLCRG00005005235	hic1	hic zbtb transcriptional repressor 1
7	20969509	20980005	-	ENSLCRG00005005237	tsr1	tsr1 ribosome maturation factor
7	20984671	20997321	+	ENSLCRG00005005244	taok1a	serine/threonine-protein kinase tao1
7	21004147	21010044	+	ENSLCRG00005005344	paf1	paf1 homolog 2c paf1/rna polymerase ii complex component
7	21018006	21026402	+	ENSLCRG00005006585	samd4b	sterile alpha motif domain containing 4b
7	21031147	21032826	+	ENSLCRG00005006829	socs9	suppressor of cytokine signaling 5
7	21150912	21202298	+	ENSLCRG00005006831	lrfn1	leucine-rich repeat and fibronectin type iii domain-containing protein 1
7	21206694	21217472	-	ENSLCRG00005006834	zgc:162339	nkap domain containing 1
7	21225593	21234601	+	ENSLCRG00005006839	dixdc1a	dixin-a
7	21235391	21240926	-	ENSLCRG00005006842	pih1d2	pih1 domain containing 2
7	21240468	21242509	-	ENSLCRG00005006844	tmprss5	transmembrane serine protease 5
7	21278685	21344878	-	ENSLCRG00005006928	ncam1b	neural cell adhesion molecule 1
10	16217611	16590643	+	ENSLCRG00005017210	astn1	astrotactin 1
11	2105155	2114135	-	ENSLCRG00005006342	frk	fyn related src family tyrosine kinase
11	2113072	2178025	+	ENSLCRG00005006346	nt5dc1	5'-nucleotidase domain containing 1
11	2124728	2131229	-	ENSLCRG00005006363	col10a1b	collagen type x alpha 1 chain
11	2181813	2205415	+	ENSLCRG00005006365	dse	dermatan sulfate epimerase
11	2208261	2210873	+	ENSLCRG00005006369	ndufaf4	nadh:ubiquinone oxidoreductase complex assembly factor 4
11	3075534	3084103	-	ENSLCRG00005011459	casp8ap2	caspase 8 associated protein 2
11	3088244	3135158	+	ENSLCRG00005011477	mdn1	midasin aaa atpase 1
11	7578524	7580023	-	ENSLCRG00005002963	kcns3b	potassium voltage-gated channel modifier subfamily s member 3
11	7591172	7596569	-	ENSLCRG00005003714	zpax1	uncharacterized loc104926782
11	7597442	7600074	-	ENSLCRG00005003785	ttc32	tetratricopeptide repeat domain 32
11	7712890	7723692	+	ENSLCRG00005004112	hpcal1	hippocalcin-like protein 1
11	7724575	7730330	-	ENSLCRG00005004117	pdia6	protein disulfide isomerase family a member 6
11	7740206	7741699	+	ENSLCRG00005004468	kcnf1a	potassium voltage-gated channel subfamily f member 1
11	7762707	7791129	-	ENSLCRG00005004489	rock2b	rho-associated protein kinase 2
11	7792425	7805178	-	ENSLCRG00005004974	sobpb	sine oculis-binding protein homolog
11	7880398	7883144	-	ENSLCRG00005004981	mrap2b	melanocortin-2 receptor accessory protein 2a
11	7894082	7894646	+	ENSLCRG00005004982	ripply2	ripply transcriptional repressor 2
11	7916601	7925371	-	ENSLCRG00005004983	sim1b	single-minded homolog 1
11	8057483	8072244	-	ENSLCRG00005006382	lin28b	lin-28 homolog b
11	8068809	8090403	-	ENSLCRG00005006387	prep	prolyl endopeptidase
11	8206357	8209527	+	ENSLCRG00005007103	mrpl19	mitochondrial ribosomal protein l19
11	8272909	8278245	+	ENSLCRG00005007105	mycn	n-myc proto-oncogene protein
11	8364898	8378818	-	ENSLCRG00005007143	smek1	protein phosphatase 4 regulatory subunit 3a
11	8380267	8381637	-	ENSLCRG00005007167	erh	enhancer of rudimentary homolog
11	8383506	8387536	-	ENSLCRG00005007170	paplnb	papilin-like
11	8413596	8473934	+	ENSLCRG00005007177	plekhg1	pleckstrin homology and rhogef domain containing g1
11	8497309	8501888	+	ENSLCRG00005007192	sod2	superoxide dismutase 2
11	8527412	8558258	-	ENSLCRG00005007194	fndc1	fibronectin type iii domain containing 1
11	8645187	8650843	-	ENSLCRG00005007721	drc1	dynein regulatory complex subunit 1
11	8657906	8663523	-	ENSLCRG00005007722	ostm1	osteoclastogenesis associated transmembrane protein 1
11	8680352	8688027	+	ENSLCRG00005007723	nr2e1	nuclear receptor subfamily 2 group e member 1
11	8689689	8703206	-	ENSLCRG00005007729	snx3	sorting nexin 3
11	8704243	8729859	+	ENSLCRG00005007731	afg1lb	afg1 like atpase
11	8734488	8776552	+	ENSLCRG00005007732	foxo3b	forkhead box o3
11	8794986	8815239	+	ENSLCRG00005007733	armc2	armadillo repeat containing 2
11	8816283	8870539	-	ENSLCRG00005007734	sesn1	sestrin 1
11	8872309	8876572	+	ENSLCRG00005007735	cep57l1	centrosomal protein 57 like 1
11	8883927	8892891	-	ENSLCRG00005007736	cd164	cd164 molecule
11	8894705	8898524	-	ENSLCRG00005007738	ppil6	peptidylprolyl isomerase like 6
11	8897723	8903863	+	ENSLCRG00005007739	gen1	gen1 holliday junction 5' flap endonuclease
11	8907499	8908810	+	ENSLCRG00005007741	msgn1	mesogenin 1
11	8917739	8920261	-	ENSLCRG00005007745	mrps10	mitochondrial ribosomal protein s10
11	8923394	8946948	+	ENSLCRG00005007746	tulp4a	tub like protein 4
11	8951274	8959014	+	ENSLCRG00005007747	tmem181	transmembrane protein 181
11	8960416	8962419	-	ENSLCRG00005007748	dynlt1	dynein light chain tctex-type 1
11	8968324	8970935	-	ENSLCRG00005007754	gtf2h5	general transcription factor iih subunit 5
11	8971882	8978762	-	ENSLCRG00005007759	serac1	serine active site containing 1
11	8980781	8983696	-	ENSLCRG00005008419	myct1a	myc target 1
11	9108464	9129853	-	ENSLCRG00005008511	esr1	estrogen receptor 1
11	9123287	9125681	-	ENSLCRG00005008591	armt1	acidic residue methyltransferase 1
11	9132651	9134749	+	ENSLCRG00005008592	zbtb2b	zinc finger and btb domain containing 2
11	9142140	9183665	-	ENSLCRG00005008594	akap12b	a-kinase anchoring protein 12
11	9189524	9224343	-	ENSLCRG00005008614	mthfd1l	methylenetetrahydrofolate dehydrogenase (nadp+ dependent) 1 like
11	9259314	9398770	+	ENSLCRG00005011040	utrn	utrophin
11	9455598	9463956	-	ENSLCRG00005016092	epm2a	epm2a glucan phosphatase 2c laforin
11	9505358	9538018	+	ENSLCRG00005016100	grm1a	glutamate metabotropic receptor 1
11	9538605	9551282	+	ENSLCRG00005016101	rab32a	rab32 2c member ras oncogene family
11	9598561	9683357	+	ENSLCRG00005000652	stxbp5a	syntaxin-binding protein 5
11	9688425	9919893	+	ENSLCRG00005002588	sash1a	sam and sh3 domain containing 1
11	9925960	9976314	+	ENSLCRG00005002616	usta	uronyl 2-sulfotransferase
11	9981337	9990993	-	ENSLCRG00005002623	slc22a16	solute carrier family 22 member 16
11	9996521	10029713	+	ENSLCRG00005002626	mettl24	methyltransferase like 24
11	10030701	10046574	-	ENSLCRG00005002649	cdc40	cell division cycle 40
11	10046961	10099119	+	ENSLCRG00005002734	wasf1	wasp family member 1
11	10103027	10107724	-	ENSLCRG00005002746	kif25	kinesin-like protein kif25
11	10112109	10114347	+	ENSLCRG00005002749	ccdc167	coiled-coil domain containing 167
11	10122696	10171266	-	ENSLCRG00005002773	fig4	fig4 phosphoinositide 5-phosphatase
11	10197609	10209289	+	ENSLCRG00005003407	si:dkey-119f1.1	structural maintenance of chromosomes protein 6
11	10214687	10217654	+	ENSLCRG00005005926	tmem18	transmembrane protein 18
11	10282000	10283383	+	ENSLCRG00005005978	fam110c	family with sequence similarity 110 member c
11	10285671	10304931	+	ENSLCRG00005005988	fbxo25	f-box protein 25
11	10307302	10308642	-	ENSLCRG00005005992	si:ch211-225h24.2	si:ch211-225h24.2
11	10333445	10341611	+	ENSLCRG00005005999	cmtr1	cap methyltransferase 1
11	10344323	10346812	+	ENSLCRG00005006181	hebp2	heme binding protein 2
11	10352310	10451014	-	ENSLCRG00005006187	nhsl1b	nhs-like protein 1
11	10454497	10460036	-	ENSLCRG00005006190	acbd3	acyl-coa binding domain containing 3
11	10463289	10465100	+	ENSLCRG00005006191	mixl1	homeobox protein mix.1
11	10465156	10474104	-	ENSLCRG00005006194	lin9	lin-9 dream muvb core complex component
11	10477290	10488002	-	ENSLCRG00005006264	parp1	poly(adp-ribose) polymerase 1
11	10517403	10543831	+	ENSLCRG00005006400	efr3bb	efr3 homolog b
11	10562902	10600276	+	ENSLCRG00005009468	ptpn14	protein tyrosine phosphatase non-receptor type 14
11	10601163	10609711	-	ENSLCRG00005009480	smyd2b	n-lysine methyltransferase smyd2
11	10630253	10658749	-	ENSLCRG00005009483	prox1a	prospero homeobox 1
11	10734142	10757505	-	ENSLCRG00005009484	rps6kc1	ribosomal protein s6 kinase c1
11	10757526	10762673	-	ENSLCRG00005009495	moxd1l	dbh-like monooxygenase protein 2 homolog
11	10765981	10781935	+	ENSLCRG00005009496	snx9b	sorting nexin 9
11	10783652	10789703	-	ENSLCRG00005009510	si:ch211-203k16.3	angiopoietin-related protein 1-like
11	10815682	10847244	+	ENSLCRG00005009511	kcnk2b	potassium channel subfamily k member 2
11	10860731	10866306	-	ENSLCRG00005009512	prkg3	cgmp-dependent protein kinase 2
11	10872018	10880299	-	ENSLCRG00005009513	abhd1	phospholipase abhd3
11	10883461	10886683	-	ENSLCRG00005009524	ctsbb	cathepsin b
11	10887046	10894561	-	ENSLCRG00005009578	fdft1	farnesyl-diphosphate farnesyltransferase 1
11	10903788	10914400	-	ENSLCRG00005009583	gata4	gata binding protein 4
11	10944344	10946354	+	ENSLCRG00005010447	si:dkey-25e12.3	histidine triad nucleotide-binding protein 3
11	10948633	10950834	+	ENSLCRG00005010449	hint3	histidine triad nucleotide-binding protein 3
11	10955164	10978921	+	ENSLCRG00005010456	ppp1r13bb	protein phosphatase 1 regulatory subunit 13b
11	11004970	11035440	+	ENSLCRG00005011689	daam1b	disheveled-associated activator of morphogenesis 1
11	11036220	11039220	-	ENSLCRG00005011845	l3hypdh	trans-l-3-hydroxyproline dehydratase
11	11041088	11055026	-	ENSLCRG00005011847	kcnh5a	potassium voltage-gated channel subfamily h member 5
11	11056805	11064012	+	ENSLCRG00005011873	si:ch211-212g7.6	sphingosine-1-phosphate phosphatase 1
11	11065352	11073865	+	ENSLCRG00005011891	abcd4	atp binding cassette subfamily d member 4
11	11118560	11148611	-	ENSLCRG00005013207	eif2b2	translation initiation factor eif-2b subunit beta
11	11124670	11157921	-	ENSLCRG00005013219	tmed10	transmembrane p24 trafficking protein 10
11	11163971	11166321	-	ENSLCRG00005013224	fosab	proto-oncogene c-fos
11	11166342	11173500	+	ENSLCRG00005013225	si:ch211-153j24.3	proto-oncogene c-fos
11	11184579	11194370	+	ENSLCRG00005013226	jdp2b	jun dimerization protein 2
11	11256563	11361533	-	ENSLCRG00005013231	esrrb	steroid hormone receptor err2
11	11330597	11342563	+	ENSLCRG00005013233	tgfb3	transforming growth factor beta-3 proprotein
11	11367842	11398369	-	ENSLCRG00005013234	flvcr2b	feline leukemia virus subgroup c receptor-related protein 2
11	11399041	11404507	-	ENSLCRG00005013237	batf	basic leucine zipper atf-like transcription factor
11	11410342	11415252	-	ENSLCRG00005013240	zc3h14	zinc finger ccch-type containing 14
11	11500480	11516651	+	ENSLCRG00005013244	ptk2bb	protein tyrosine kinase 2 beta
11	11599583	11604517	+	ENSLCRG00005013288	baalcb	brain and acute leukemia cytoplasmic protein
11	11604614	11609762	-	ENSLCRG00005013289	nme6	nucleoside diphosphate kinase 6
11	11622700	11627242	+	ENSLCRG00005013295	eif2b4	eukaryotic translation initiation factor 2b subunit delta
11	11628374	11631082	-	ENSLCRG00005013298	atraid	all-trans retinoic acid induced differentiation factor
11	11631565	11654155	+	ENSLCRG00005013304	snx17	sorting nexin 17
11	11657703	11664515	-	ENSLCRG00005013385	znf513a	zinc finger protein 513
11	11669552	11695253	+	ENSLCRG00005013386	si:ch211-278j3.3	e3 ubiquitin-protein ligase rnf19a
11	11698199	11739490	+	ENSLCRG00005013389	si:dkey-71h2.2	low density lipoprotein receptor adapter protein 1
11	11747063	11766651	-	ENSLCRG00005013392	fndc4a	fibronectin type iii domain containing 4
11	11776022	11784460	-	ENSLCRG00005013424	blk	blk proto-oncogene 2c src family tyrosine kinase
11	11820393	11824421	-	ENSLCRG00005016277	sox7	sry-box transcription factor 7
11	11827855	11847708	-	ENSLCRG00005016282	pinx1	pin2 (terf1) interacting telomerase inhibitor 1
11	11852838	11857374	-	ENSLCRG00005016287	tdh	l-threonine 3-dehydrogenase 2c mitochondrial
11	11863239	11871759	-	ENSLCRG00005016294	mtmr9	myotubularin related protein 9
11	11878220	11926314	+	ENSLCRG00005001171	xkr6b	xk related 6
11	11935641	11945430	+	ENSLCRG00005001276	ccm2	ccm2 scaffold protein
11	11949865	11952859	-	ENSLCRG00005001352	fam167ab	family with sequence similarity 167 member a
11	11957336	11963421	-	ENSLCRG00005001361	lca5	lebercilin lca5
11	11965562	11971527	+	ENSLCRG00005001400	sh3bgrl2	sh3 domain binding glutamate rich protein like 2
11	11991221	11994744	+	ENSLCRG00005001978	rps12	ribosomal protein s12
11	11995550	12033560	-	ENSLCRG00005002221	eya4	eya transcriptional coactivator and phosphatase 4
17	5171525	5274014	-	ENSLCRG00005004474	lrrc7	leucine rich repeat containing 7
17	5345355	5351757	+	ENSLCRG00005004943	ccdc17	coiled-coil domain containing 17
17	5352737	5358268	-	ENSLCRG00005004949	nasp	nuclear autoantigenic sperm protein
24	5162349	5185272	-	ENSLCRG00005015876	si:dkey-33c12.3	neurofilament light polypeptide
