# Supplementary material for: Whole-genome resequencing of large yellow croaker (Larimichthys crocea) reveals the population structure and signatures of environmental adaptation
Source: Sci Rep. 2021 May 27;11:11235. doi: 10.1038/s41598-021-90645-1 (PMC8159941; doi:10.1038/s41598-021-90645-1)
Supplement: Supplementary file 10 — Supplementary Table S10. [file 41598_2021_90645_MOESM10_ESM.xlsx]

## Sheet: Table S10
Supplementary Table 10. GO analysis of genes in regions with high Fst values between the Ningde sea-captured population and the Ningde farmed population
Category	Category ID	GO	Description	PARENT_GO	LogP	Enrichment	Z-score	Total gene in library	Gene In GO	Gene in hit list	Gene in GO and hit list	%In GO	STDV % in GO	Gene ID	Hits	Log (q-value)	Gene list
GO Biological Processes	19	GO:0031440	regulation of mRNA 3'-end processing	19_GO:0008152 metabolic process	-4.6	23	9.2	24398	28	152	4	2.6	1.3	6626|54623|79882|170506	SNRPA|PAF1|ZC3H14|DHX36	-0.74	hits
GO Biological Processes	19	GO:1902882	regulation of response to oxidative stress	19_GO:0050896 response to stimulus	-4.4	9.5	6.8	24398	101	152	6	3.9	1.6	142|2309|2626|6648|23593|27244	PARP1|FOXO3|GATA4|SOD2|HEBP2|SESN1	-0.74	hits
GO Biological Processes	19	GO:0051385	response to mineralocorticoid	19_GO:0050896 response to stimulus	-4.3	20	8.5	24398	32	152	4	2.6	1.3	142|2309|2353|2354	PARP1|FOXO3|FOS|FOSB	-0.74	hits
GO Biological Processes	19	GO:0035589	G protein-coupled purinergic nucleotide receptor signaling pathway	19_GO:0023052 signaling	-4.2	37	10	24398	13	152	3	2	1.1	5028|53829|64805	P2RY1|P2RY13|P2RY12	-0.74	hits
GO Biological Processes	19	GO:0044089	positive regulation of cellular component biogenesis	19_GO:0048518 positive regulation of biological process	-3.7	3.4	4.6	24398	559	152	12	7.9	2.2	142|2099|5629|6928|7043|8936|51429|54828|64805|114049|170506|404672	PARP1|ESR1|PROX1|HNF1B|TGFB3|WASF1|SNX9|BCAS3|P2RY12|BUD23|DHX36|GTF2H5	-0.43	hits
GO Biological Processes	19	GO:0070125	mitochondrial translational elongation	19_GO:0008152 metabolic process	-3.6	9	6	24398	89	152	5	3.3	1.4	9801|10573|51649|55173|85476	MRPL19|MRPL28|MRPS23|MRPS10|GFM1	-0.43	hits
GO Biological Processes	19	GO:0010002	cardioblast differentiation	19_GO:0032502 developmental process	-3.6	24	8.2	24398	20	152	3	2	1.1	2626|6909|170506	GATA4|TBX2|DHX36	-0.43	hits
GO Biological Processes	19	GO:0051412	response to corticosterone	19_GO:0050896 response to stimulus	-3.6	24	8.2	24398	20	152	3	2	1.1	2309|2353|2354	FOXO3|FOS|FOSB	-0.43	hits
GO Biological Processes	19	GO:0035590	purinergic nucleotide receptor signaling pathway	19_GO:0023052 signaling	-3.5	23	8	24398	21	152	3	2	1.1	5028|53829|64805	P2RY1|P2RY13|P2RY12	-0.39	hits
GO Biological Processes	19	GO:0045165	cell fate commitment	19_GO:0032502 developmental process	-3.5	4.7	4.9	24398	274	152	8	5.3	1.8	2626|5629|6909|6928|7101|9496|10538|54623	GATA4|PROX1|TBX2|HNF1B|NR2E1|TBX4|BATF|PAF1	-0.37	hits
GO Biological Processes	19	GO:0031124	mRNA 3'-end processing	19_GO:0008152 metabolic process	-3.4	8.2	5.6	24398	98	152	5	3.3	1.4	6626|51362|54623|79882|170506	SNRPA|CDC40|PAF1|ZC3H14|DHX36	-0.37	hits
GO Biological Processes	19	GO:0001541	ovarian follicle development	19_GO:0022414 reproductive process	-3.4	12	6.3	24398	55	152	4	2.6	1.3	2099|2309|8890|8892	ESR1|FOXO3|EIF2B4|EIF2B2	-0.37	hits
GO Biological Processes	19	GO:0031334	positive regulation of protein complex assembly	19_GO:0048518 positive regulation of biological process	-3.4	4.5	4.7	24398	285	152	8	5.3	1.8	142|2099|6928|8936|51429|64805|170506|404672	PARP1|ESR1|HNF1B|WASF1|SNX9|P2RY12|DHX36|GTF2H5	-0.37	hits
GO Biological Processes	19	GO:0060261	positive regulation of transcription initiation from RNA polymerase II promoter	19_GO:0048518 positive regulation of biological process	-3.4	20	7.4	24398	24	152	3	2	1.1	2099|6928|170506	ESR1|HNF1B|DHX36	-0.37	hits
GO Biological Processes	19	GO:0035588	G protein-coupled purinergic receptor signaling pathway	19_GO:0023052 signaling	-3.4	20	7.4	24398	24	152	3	2	1.1	5028|53829|64805	P2RY1|P2RY13|P2RY12	-0.37	hits
GO Biological Processes	19	GO:0120035	regulation of plasma membrane bounded cell projection organization	19_GO:0071840 cellular component organization or biogenesis	-3.3	2.9	4.1	24398	713	152	13	8.6	2.3	1523|6993|7043|7101|8724|9896|10090|25791|54828|57554|64805|146760|170506	CUX1|DYNLT1|TGFB3|NR2E1|SNX3|FIG4|UST|NGEF|BCAS3|LRRC7|P2RY12|RTN4RL1|DHX36	-0.32	hits
GO Biological Processes	19	GO:0140053	mitochondrial gene expression	19_GO:0008152 metabolic process	-3.2	5.8	4.9	24398	165	152	6	3.9	1.6	2309|9801|10573|51649|55173|85476	FOXO3|MRPL19|MRPL28|MRPS23|MRPS10|GFM1	-0.29	hits
GO Biological Processes	19	GO:0031344	regulation of cell projection organization	19_GO:0071840 cellular component organization or biogenesis	-3.2	2.9	4.1	24398	723	152	13	8.6	2.3	1523|6993|7043|7101|8724|9896|10090|25791|54828|57554|64805|146760|170506	CUX1|DYNLT1|TGFB3|NR2E1|SNX3|FIG4|UST|NGEF|BCAS3|LRRC7|P2RY12|RTN4RL1|DHX36	-0.29	hits
GO Biological Processes	19	GO:0031346	positive regulation of cell projection organization	19_GO:0048518 positive regulation of biological process	-3.1	3.7	4.2	24398	393	152	9	5.9	1.9	1523|6993|7043|8724|9896|54828|57554|64805|170506	CUX1|DYNLT1|TGFB3|SNX3|FIG4|BCAS3|LRRC7|P2RY12|DHX36	-0.18	hits
GO Biological Processes	19	GO:2000144	positive regulation of DNA-templated transcription, initiation	19_GO:0048518 positive regulation of biological process	-3	16	6.4	24398	31	152	3	2	1.1	2099|6928|170506	ESR1|HNF1B|DHX36	-0.16	hits
GO Biological Processes	19	GO:0045664	regulation of neuron differentiation	19_GO:0032502 developmental process	-3	2.9	3.9	24398	667	152	12	7.9	2.2	1523|2309|5629|6993|7101|8724|9896|10090|25791|57554|146760|170506	CUX1|FOXO3|PROX1|DYNLT1|NR2E1|SNX3|FIG4|UST|NGEF|LRRC7|RTN4RL1|DHX36	-0.16	hits
GO Biological Processes	19	GO:0035587	purinergic receptor signaling pathway	19_GO:0023052 signaling	-3	15	6.3	24398	32	152	3	2	1.1	5028|53829|64805	P2RY1|P2RY13|P2RY12	-0.16	hits
GO Biological Processes	19	GO:0060260	regulation of transcription initiation from RNA polymerase II promoter	19_GO:0071840 cellular component organization or biogenesis	-3	15	6.3	24398	32	152	3	2	1.1	2099|6928|170506	ESR1|HNF1B|DHX36	-0.16	hits
GO Biological Processes	19	GO:0048729	tissue morphogenesis	19_GO:0032502 developmental process	-2.9	2.8	3.8	24398	680	152	12	7.9	2.2	1175|2099|2626|5629|6909|6928|7043|9496|23002|25902|83605|343930	AP2S1|ESR1|GATA4|PROX1|TBX2|HNF1B|TGFB3|TBX4|DAAM1|MTHFD1L|CCM2|MSGN1	-0.11	hits
GO Biological Processes	19	GO:1903201	regulation of oxidative stress-induced cell death	19_GO:0050896 response to stimulus	-2.9	8.4	5.1	24398	76	152	4	2.6	1.3	142|2309|2626|6648	PARP1|FOXO3|GATA4|SOD2	-0.081	hits
GO Biological Processes	19	GO:0048598	embryonic morphogenesis	19_GO:0032502 developmental process	-2.9	2.9	3.8	24398	600	152	11	7.2	2.1	2626|4154|5629|6909|6928|7043|9496|25902|54623|83595|343930	GATA4|MBNL1|PROX1|TBX2|HNF1B|TGFB3|TBX4|MTHFD1L|PAF1|SOX7|MSGN1	-0.081	hits
GO Biological Processes	19	GO:0010975	regulation of neuron projection development	19_GO:0032502 developmental process	-2.8	3.1	3.9	24398	512	152	10	6.6	2	1523|6993|7101|8724|9896|10090|25791|57554|146760|170506	CUX1|DYNLT1|NR2E1|SNX3|FIG4|UST|NGEF|LRRC7|RTN4RL1|DHX36	-0.081	hits
GO Biological Processes	19	GO:0007492	endoderm development	19_GO:0032502 developmental process	-2.8	8.2	5.1	24398	78	152	4	2.6	1.3	2626|6928|54623|83595	GATA4|HNF1B|PAF1|SOX7	-0.081	hits
GO Biological Processes	19	GO:0032543	mitochondrial translation	19_GO:0008152 metabolic process	-2.8	5.9	4.6	24398	135	152	5	3.3	1.4	9801|10573|51649|55173|85476	MRPL19|MRPL28|MRPS23|MRPS10|GFM1	-0.05	hits
GO Biological Processes	19	GO:0006414	translational elongation	19_GO:0008152 metabolic process	-2.8	5.9	4.5	24398	136	152	5	3.3	1.4	9801|10573|51649|55173|85476	MRPL19|MRPL28|MRPS23|MRPS10|GFM1	-0.047	hits
GO Biological Processes	19	GO:0016055	Wnt signaling pathway	19_GO:0023052 signaling	-2.8	3.1	3.8	24398	525	152	10	6.6	2	1175|2099|2309|3090|6928|8724|23002|54623|57560|83595	AP2S1|ESR1|FOXO3|HIC1|HNF1B|SNX3|DAAM1|PAF1|IFT80|SOX7	-0.037	hits
GO Biological Processes	19	GO:0198738	cell-cell signaling by wnt	19_GO:0023052 signaling	-2.8	3	3.8	24398	527	152	10	6.6	2	1175|2099|2309|3090|6928|8724|23002|54623|57560|83595	AP2S1|ESR1|FOXO3|HIC1|HNF1B|SNX3|DAAM1|PAF1|IFT80|SOX7	-0.035	hits
GO Biological Processes	19	GO:0030010	establishment of cell polarity	19_GO:0009987 cellular process	-2.7	5.7	4.4	24398	142	152	5	3.3	1.4	3834|6993|10090|23094|54828	KIF25|DYNLT1|UST|SIPA1L3|BCAS3	0	hits
GO Biological Processes	19	GO:0050684	regulation of mRNA processing	19_GO:0008152 metabolic process	-2.7	5.6	4.4	24398	143	152	5	3.3	1.4	4154|6626|54623|79882|170506	MBNL1|SNRPA|PAF1|ZC3H14|DHX36	0	hits
GO Biological Processes	19	GO:2000142	regulation of DNA-templated transcription, initiation	19_GO:0071840 cellular component organization or biogenesis	-2.7	12	5.5	24398	41	152	3	2	1.1	2099|6928|170506	ESR1|HNF1B|DHX36	0	hits
GO Biological Processes	19	GO:0070126	mitochondrial translational termination	19_GO:0071840 cellular component organization or biogenesis	-2.6	7.2	4.7	24398	89	152	4	2.6	1.3	9801|10573|51649|55173	MRPL19|MRPL28|MRPS23|MRPS10	0	hits
GO Biological Processes	19	GO:0002009	morphogenesis of an epithelium	19_GO:0032502 developmental process	-2.6	2.9	3.6	24398	551	152	10	6.6	2	1175|2099|2626|5629|6909|6928|9496|23002|25902|83605	AP2S1|ESR1|GATA4|PROX1|TBX2|HNF1B|TBX4|DAAM1|MTHFD1L|CCM2	0	hits
GO Biological Processes	19	GO:0008406	gonad development	19_GO:0022414 reproductive process	-2.6	4.4	4	24398	218	152	6	3.9	1.6	2099|2309|2626|6240|8890|8892	ESR1|FOXO3|GATA4|RRM1|EIF2B4|EIF2B2	0	hits
GO Biological Processes	19	GO:0031123	RNA 3'-end processing	19_GO:0008152 metabolic process	-2.6	5.4	4.2	24398	150	152	5	3.3	1.4	6626|51362|54623|79882|170506	SNRPA|CDC40|PAF1|ZC3H14|DHX36	0	hits
GO Biological Processes	19	GO:1900407	regulation of cellular response to oxidative stress	19_GO:0050896 response to stimulus	-2.6	7.1	4.6	24398	91	152	4	2.6	1.3	142|2309|2626|6648	PARP1|FOXO3|GATA4|SOD2	0	hits
GO Biological Processes	19	GO:1901031	regulation of response to reactive oxygen species	19_GO:0050896 response to stimulus	-2.6	11	5.2	24398	44	152	3	2	1.1	2309|23593|27244	FOXO3|HEBP2|SESN1	0	hits
GO Biological Processes	19	GO:0032570	response to progesterone	19_GO:0050896 response to stimulus	-2.6	11	5.2	24398	45	152	3	2	1.1	2353|2354|7043	FOS|FOSB|TGFB3	0	hits
GO Biological Processes	19	GO:0045137	development of primary sexual characteristics	19_GO:0022414 reproductive process	-2.5	4.3	3.9	24398	224	152	6	3.9	1.6	2099|2309|2626|6240|8890|8892	ESR1|FOXO3|GATA4|RRM1|EIF2B4|EIF2B2	0	hits
GO Biological Processes	19	GO:0007163	establishment or maintenance of cell polarity	19_GO:0009987 cellular process	-2.5	4.3	3.9	24398	224	152	6	3.9	1.6	3834|6993|10090|23094|54828|57554	KIF25|DYNLT1|UST|SIPA1L3|BCAS3|LRRC7	0	hits
GO Biological Processes	19	GO:0006378	mRNA polyadenylation	19_GO:0008152 metabolic process	-2.5	10	5.1	24398	46	152	3	2	1.1	6626|54623|79882	SNRPA|PAF1|ZC3H14	0	hits
GO Biological Processes	19	GO:0048814	regulation of dendrite morphogenesis	19_GO:0032502 developmental process	-2.5	6.7	4.4	24398	96	152	4	2.6	1.3	1523|7101|25791|170506	CUX1|NR2E1|NGEF|DHX36	0	hits
GO Biological Processes	19	GO:0036473	cell death in response to oxidative stress	19_GO:0050896 response to stimulus	-2.5	6.7	4.4	24398	96	152	4	2.6	1.3	142|2309|2626|6648	PARP1|FOXO3|GATA4|SOD2	0	hits
GO Biological Processes	19	GO:0003197	endocardial cushion development	19_GO:0032502 developmental process	-2.5	10	5	24398	47	152	3	2	1.1	2626|6909|7043	GATA4|TBX2|TGFB3	0	hits
GO Biological Processes	19	GO:0022602	ovulation cycle process	19_GO:0048511 rhythmic process	-2.5	10	5	24398	47	152	3	2	1.1	2099|2309|7043	ESR1|FOXO3|TGFB3	0	hits
GO Biological Processes	19	GO:1901216	positive regulation of neuron death	19_GO:0048518 positive regulation of biological process	-2.5	6.6	4.4	24398	97	152	4	2.6	1.3	142|2309|2353|23368	PARP1|FOXO3|FOS|PPP1R13B	0	hits
GO Biological Processes	19	GO:0008585	female gonad development	19_GO:0022414 reproductive process	-2.5	6.6	4.4	24398	98	152	4	2.6	1.3	2099|2309|8890|8892	ESR1|FOXO3|EIF2B4|EIF2B2	0	hits
GO Biological Processes	19	GO:0043631	RNA polyadenylation	19_GO:0008152 metabolic process	-2.5	10	5	24398	48	152	3	2	1.1	6626|54623|79882	SNRPA|PAF1|ZC3H14	0	hits
GO Biological Processes	19	GO:0019827	stem cell population maintenance	19_GO:0032502 developmental process	-2.5	5	4	24398	162	152	5	3.3	1.4	2309|5629|6928|7101|54623	FOXO3|PROX1|HNF1B|NR2E1|PAF1	0	hits
GO Biological Processes	19	GO:0000302	response to reactive oxygen species	19_GO:0050896 response to stimulus	-2.4	4.1	3.8	24398	236	152	6	3.9	1.6	2309|2353|3840|6648|23593|27244	FOXO3|FOS|KPNA4|SOD2|HEBP2|SESN1	0	hits
GO Biological Processes	19	GO:0098727	maintenance of cell number	19_GO:0032502 developmental process	-2.4	4.9	4	24398	164	152	5	3.3	1.4	2309|5629|6928|7101|54623	FOXO3|PROX1|HNF1B|NR2E1|PAF1	0	hits
GO Biological Processes	19	GO:0046545	development of primary female sexual characteristics	19_GO:0022414 reproductive process	-2.4	6.2	4.2	24398	103	152	4	2.6	1.3	2099|2309|8890|8892	ESR1|FOXO3|EIF2B4|EIF2B2	0	hits
GO Biological Processes	19	GO:0006415	translational termination	19_GO:0071840 cellular component organization or biogenesis	-2.4	6.1	4.2	24398	105	152	4	2.6	1.3	9801|10573|51649|55173	MRPL19|MRPL28|MRPS23|MRPS10	0	hits
GO Biological Processes	19	GO:0008347	glial cell migration	19_GO:0040011 locomotion	-2.4	9.1	4.7	24398	53	152	3	2	1.1	5028|7101|64805	P2RY1|NR2E1|P2RY12	0	hits
GO Biological Processes	19	GO:0060562	epithelial tube morphogenesis	19_GO:0032502 developmental process	-2.3	3.4	3.5	24398	327	152	7	4.6	1.7	2099|2626|5629|6909|6928|25902|83605	ESR1|GATA4|PROX1|TBX2|HNF1B|MTHFD1L|CCM2	0	hits
GO Biological Processes	19	GO:0001706	endoderm formation	19_GO:0032502 developmental process	-2.3	8.9	4.6	24398	54	152	3	2	1.1	6928|54623|83595	HNF1B|PAF1|SOX7	0	hits
GO Biological Processes	19	GO:0006397	mRNA processing	19_GO:0008152 metabolic process	-2.3	2.8	3.3	24398	508	152	9	5.9	1.9	4154|6626|23070|51362|54623|79760|79882|170506|404672	MBNL1|SNRPA|CMTR1|CDC40|PAF1|GEMIN7|ZC3H14|DHX36|GTF2H5	0	hits
GO Biological Processes	19	GO:2000027	regulation of animal organ morphogenesis	19_GO:0032502 developmental process	-2.3	3.8	3.5	24398	255	152	6	3.9	1.6	1175|2099|6909|6928|7043|23002	AP2S1|ESR1|TBX2|HNF1B|TGFB3|DAAM1	0	hits
GO Biological Processes	19	GO:1905330	regulation of morphogenesis of an epithelium	19_GO:0032502 developmental process	-2.3	4.4	3.7	24398	181	152	5	3.3	1.4	1175|2099|6909|6928|23002	AP2S1|ESR1|TBX2|HNF1B|DAAM1	0	hits
GO Biological Processes	19	GO:0048863	stem cell differentiation	19_GO:0032502 developmental process	-2.2	3.7	3.5	24398	258	152	6	3.9	1.6	2099|2626|6909|6928|10538|170506	ESR1|GATA4|TBX2|HNF1B|BATF|DHX36	0	hits
GO Biological Processes	19	GO:0003279	cardiac septum development	19_GO:0032502 developmental process	-2.2	5.6	3.9	24398	114	152	4	2.6	1.3	2626|5629|6909|9784	GATA4|PROX1|TBX2|SNX17	0	hits
GO Biological Processes	19	GO:0006412	translation	19_GO:0008152 metabolic process	-2.2	2.4	3.1	24398	723	152	11	7.2	2.1	2309|6206|8890|8892|9801|10573|51649|55095|55173|85476|170506	FOXO3|RPS12|EIF2B4|EIF2B2|MRPL19|MRPL28|MRPS23|SAMD4B|MRPS10|GFM1|DHX36	0	hits
GO Biological Processes	19	GO:0046660	female sex differentiation	19_GO:0022414 reproductive process	-2.2	5.5	3.9	24398	117	152	4	2.6	1.3	2099|2309|8890|8892	ESR1|FOXO3|EIF2B4|EIF2B2	0	hits
GO Biological Processes	19	GO:0035904	aorta development	19_GO:0032502 developmental process	-2.2	8	4.3	24398	60	152	3	2	1.1	5629|6909|9784	PROX1|TBX2|SNX17	0	hits
GO Biological Processes	19	GO:1905114	cell surface receptor signaling pathway involved in cell-cell signaling	19_GO:0023052 signaling	-2.2	2.5	3.1	24398	631	152	10	6.6	2	1175|2099|2309|3090|6928|8724|23002|54623|57560|83595	AP2S1|ESR1|FOXO3|HIC1|HNF1B|SNX3|DAAM1|PAF1|IFT80|SOX7	0	hits
GO Biological Processes	19	GO:0006367	transcription initiation from RNA polymerase II promoter	19_GO:0008152 metabolic process	-2.2	4.2	3.5	24398	191	152	5	3.3	1.4	2099|6928|7101|170506|404672	ESR1|HNF1B|NR2E1|DHX36|GTF2H5	0	hits
GO Biological Processes	19	GO:0007548	sex differentiation	19_GO:0022414 reproductive process	-2.1	3.6	3.3	24398	271	152	6	3.9	1.6	2099|2309|2626|6240|8890|8892	ESR1|FOXO3|GATA4|RRM1|EIF2B4|EIF2B2	0	hits
GO Biological Processes	19	GO:0007368	determination of left/right symmetry	19_GO:0032502 developmental process	-2.1	5.3	3.7	24398	122	152	4	2.6	1.3	2626|6909|92749|284086	GATA4|TBX2|DRC1|NEK8	0	hits
GO Biological Processes	19	GO:0043043	peptide biosynthetic process	19_GO:0008152 metabolic process	-2.1	2.4	3	24398	749	152	11	7.2	2.1	2309|6206|8890|8892|9801|10573|51649|55095|55173|85476|170506	FOXO3|RPS12|EIF2B4|EIF2B2|MRPL19|MRPL28|MRPS23|SAMD4B|MRPS10|GFM1|DHX36	0	hits
GO Biological Processes	19	GO:0009749	response to glucose	19_GO:0050896 response to stimulus	-2.1	4.1	3.5	24398	195	152	5	3.3	1.4	2309|2626|6928|8890|8892	FOXO3|GATA4|HNF1B|EIF2B4|EIF2B2	0	hits
GO Biological Processes	19	GO:0022612	gland morphogenesis	19_GO:0032502 developmental process	-2.1	5.2	3.7	24398	124	152	4	2.6	1.3	2099|5629|6909|7043	ESR1|PROX1|TBX2|TGFB3	0	hits
GO Biological Processes	19	GO:0001704	formation of primary germ layer	19_GO:0032502 developmental process	-2.1	5.1	3.6	24398	126	152	4	2.6	1.3	6928|54623|83595|343930	HNF1B|PAF1|SOX7|MSGN1	0	hits
GO Biological Processes	19	GO:0007423	sensory organ development	19_GO:0032502 developmental process	-2.1	2.6	3	24398	554	152	9	5.9	1.9	5629|6240|6909|7043|7101|23094|83605|130557|131149	PROX1|RRM1|TBX2|TGFB3|NR2E1|SIPA1L3|CCM2|ZNF513|OTOL1	0	hits
GO Biological Processes	19	GO:0150063	visual system development	19_GO:0032502 developmental process	-2.1	3.1	3.2	24398	365	152	7	4.6	1.7	5629|6240|6909|7101|23094|64805|130557	PROX1|RRM1|TBX2|NR2E1|SIPA1L3|P2RY12|ZNF513	0	hits
GO Biological Processes	19	GO:1901654	response to ketone	19_GO:0050896 response to stimulus	-2.1	4.1	3.4	24398	198	152	5	3.3	1.4	142|2309|2353|2354|7043	PARP1|FOXO3|FOS|FOSB|TGFB3	0	hits
GO Biological Processes	19	GO:0006979	response to oxidative stress	19_GO:0050896 response to stimulus	-2.1	2.8	3.1	24398	458	152	8	5.3	1.8	142|2309|2353|2626|3840|6648|23593|27244	PARP1|FOXO3|FOS|GATA4|KPNA4|SOD2|HEBP2|SESN1	0	hits
GO Biological Processes	19	GO:0051493	regulation of cytoskeleton organization	19_GO:0071840 cellular component organization or biogenesis	-2.1	2.6	3	24398	555	152	9	5.9	1.9	3834|5629|6993|7043|8936|51429|54828|57551|100505385	KIF25|PROX1|DYNLT1|TGFB3|WASF1|SNX9|BCAS3|TAOK1|IQCJ-SCHIP1	0	hits
GO Biological Processes	19	GO:0002444	myeloid leukocyte mediated immunity	19_GO:0002376 immune system process	-2.1	2.6	3	24398	555	152	9	5.9	1.9	1992|2444|5912|6993|23593|25797|53916|57554|170506	SERPINB1|FRK|RAP2B|DYNLT1|HEBP2|QPCT|RAB4B|LRRC7|DHX36	0	hits
GO Biological Processes	19	GO:0009746	response to hexose	19_GO:0050896 response to stimulus	-2.1	4	3.4	24398	200	152	5	3.3	1.4	2309|2626|6928|8890|8892	FOXO3|GATA4|HNF1B|EIF2B4|EIF2B2	0	hits
GO Biological Processes	19	GO:0048662	negative regulation of smooth muscle cell proliferation	19_GO:0008283 cell proliferation	-2.1	7.2	4	24398	67	152	3	2	1.1	5739|6648|7043	PTGIR|SOD2|TGFB3	0	hits
GO Biological Processes	19	GO:0048880	sensory system development	19_GO:0032502 developmental process	-2.1	3	3.1	24398	370	152	7	4.6	1.7	5629|6240|6909|7101|23094|64805|130557	PROX1|RRM1|TBX2|NR2E1|SIPA1L3|P2RY12|ZNF513	0	hits
GO Biological Processes	19	GO:0031331	positive regulation of cellular catabolic process	19_GO:0048518 positive regulation of biological process	-2.1	3	3.1	24398	372	152	7	4.6	1.7	13|2309|7957|27244|51429|122809|170506	AADAC|FOXO3|EPM2A|SESN1|SNX9|SOCS4|DHX36	0	hits
GO Biological Processes	19	GO:0009855	determination of bilateral symmetry	19_GO:0032502 developmental process	-2	4.9	3.5	24398	131	152	4	2.6	1.3	2626|6909|92749|284086	GATA4|TBX2|DRC1|NEK8	0	hits
GO Biological Processes	19	GO:0034284	response to monosaccharide	19_GO:0050896 response to stimulus	-2	3.9	3.3	24398	205	152	5	3.3	1.4	2309|2626|6928|8890|8892	FOXO3|GATA4|HNF1B|EIF2B4|EIF2B2	0	hits
GO Biological Processes	19	GO:0030111	regulation of Wnt signaling pathway	19_GO:0023052 signaling	-2	3	3.1	24398	376	152	7	4.6	1.7	2099|2309|3090|6928|8724|57560|83595	ESR1|FOXO3|HIC1|HNF1B|SNX3|IFT80|SOX7	0	hits
GO Biological Processes	19	GO:0009799	specification of symmetry	19_GO:0032502 developmental process	-2	4.9	3.5	24398	132	152	4	2.6	1.3	2626|6909|92749|284086	GATA4|TBX2|DRC1|NEK8	0	hits
GO Biological Processes	19	GO:0048565	digestive tract development	19_GO:0032502 developmental process	-2	4.9	3.5	24398	132	152	4	2.6	1.3	2626|6909|6928|7043	GATA4|TBX2|HNF1B|TGFB3	0	hits
GO Biological Processes	19	GO:0042698	ovulation cycle	19_GO:0048511 rhythmic process	-2	6.9	3.9	24398	70	152	3	2	1.1	2099|2309|7043	ESR1|FOXO3|TGFB3	0	hits
GO Biological Processes	19	GO:0045666	positive regulation of neuron differentiation	19_GO:0048518 positive regulation of biological process	-2	3	3	24398	380	152	7	4.6	1.7	1523|5629|6993|8724|9896|57554|170506	CUX1|PROX1|DYNLT1|SNX3|FIG4|LRRC7|DHX36	0	hits
GO Biological Processes	19	GO:0010976	positive regulation of neuron projection development	19_GO:0048518 positive regulation of biological process	-2	3.3	3.1	24398	291	152	6	3.9	1.6	1523|6993|8724|9896|57554|170506	CUX1|DYNLT1|SNX3|FIG4|LRRC7|DHX36	0	hits
GO Biological Processes	19	GO:0043507	positive regulation of JUN kinase activity	19_GO:0048518 positive regulation of biological process	-2	6.7	3.8	24398	72	152	3	2	1.1	4294|23328|57551	MAP3K10|SASH1|TAOK1	0	hits
GO Biological Processes	19	GO:0043627	response to estrogen	19_GO:0050896 response to stimulus	-2	6.6	3.8	24398	73	152	3	2	1.1	2099|7043|54828	ESR1|TGFB3|BCAS3	0	hits
GO Biological Processes	19	GO:0048545	response to steroid hormone	19_GO:0050896 response to stimulus	-2	2.9	3	24398	386	152	7	4.6	1.7	142|2099|2309|2353|2354|7043|7101	PARP1|ESR1|FOXO3|FOS|FOSB|TGFB3|NR2E1	0	hits
GO Biological Processes	19	GO:0046683	response to organophosphorus	19_GO:0050896 response to stimulus	-2	4.7	3.4	24398	138	152	4	2.6	1.3	2353|2354|5028|64805	FOS|FOSB|P2RY1|P2RY12	0	hits
GO Biological Processes	19	GO:0042254	ribosome biogenesis	19_GO:0071840 cellular component organization or biogenesis	-2	3.2	3.1	24398	298	152	6	3.9	1.6	23195|51068|55720|114049|120379|404672	MDN1|NMD3|TSR1|BUD23|PIH1D2|GTF2H5	0	hits
GO Biological Processes	19	GO:0050769	positive regulation of neurogenesis	19_GO:0048518 positive regulation of biological process	-2	2.7	2.9	24398	484	152	8	5.3	1.8	1523|5629|6993|8724|9896|57554|64805|170506	CUX1|PROX1|DYNLT1|SNX3|FIG4|LRRC7|P2RY12|DHX36	0	hits
GO Biological Processes	19	GO:0045055	regulated exocytosis	19_GO:0051179 localization	-1.9	2.2	2.8	24398	796	152	11	7.2	2.1	1992|2444|5028|5912|6993|7043|10972|23593|25797|53916|57554	SERPINB1|FRK|P2RY1|RAP2B|DYNLT1|TGFB3|TMED10|HEBP2|QPCT|RAB4B|LRRC7	0	hits
GO Biological Processes	19	GO:0048562	embryonic organ morphogenesis	19_GO:0032502 developmental process	-1.9	3.2	3	24398	300	152	6	3.9	1.6	2626|5629|6909|6928|7043|25902	GATA4|PROX1|TBX2|HNF1B|TGFB3|MTHFD1L	0	hits
GO Biological Processes	19	GO:0060041	retina development in camera-type eye	19_GO:0032502 developmental process	-1.9	4.6	3.4	24398	140	152	4	2.6	1.3	5629|6240|7101|130557	PROX1|RRM1|NR2E1|ZNF513	0	hits
GO Biological Processes	19	GO:0043312	neutrophil degranulation	19_GO:0002376 immune system process	-1.9	2.6	2.9	24398	488	152	8	5.3	1.8	1992|2444|5912|6993|23593|25797|53916|57554	SERPINB1|FRK|RAP2B|DYNLT1|HEBP2|QPCT|RAB4B|LRRC7	0	hits
GO Biological Processes	19	GO:0043254	regulation of protein complex assembly	19_GO:0071840 cellular component organization or biogenesis	-1.9	2.6	2.9	24398	488	152	8	5.3	1.8	142|2099|6928|8936|51429|64805|170506|404672	PARP1|ESR1|HNF1B|WASF1|SNX9|P2RY12|DHX36|GTF2H5	0	hits
GO Biological Processes	19	GO:0007507	heart development	19_GO:0032502 developmental process	-1.9	2.5	2.8	24398	589	152	9	5.9	1.9	2626|5629|6909|7043|9784|83605|92749|170506|284086	GATA4|PROX1|TBX2|TGFB3|SNX17|CCM2|DRC1|DHX36|NEK8	0	hits
GO Biological Processes	19	GO:0006364	rRNA processing	19_GO:0071840 cellular component organization or biogenesis	-1.9	3.7	3.2	24398	217	152	5	3.3	1.4	23195|55720|114049|120379|404672	MDN1|TSR1|BUD23|PIH1D2|GTF2H5	0	hits
GO Biological Processes	19	GO:0060395	SMAD protein signal transduction	19_GO:0023052 signaling	-1.9	6.3	3.7	24398	76	152	3	2	1.1	142|2353|7043	PARP1|FOS|TGFB3	0	hits
GO Biological Processes	19	GO:0002283	neutrophil activation involved in immune response	19_GO:0002376 immune system process	-1.9	2.6	2.9	24398	491	152	8	5.3	1.8	1992|2444|5912|6993|23593|25797|53916|57554	SERPINB1|FRK|RAP2B|DYNLT1|HEBP2|QPCT|RAB4B|LRRC7	0	hits
GO Biological Processes	19	GO:0002064	epithelial cell development	19_GO:0032502 developmental process	-1.9	3.6	3.1	24398	220	152	5	3.3	1.4	2099|5629|5912|23094|83605	ESR1|PROX1|RAP2B|SIPA1L3|CCM2	0	hits
GO Biological Processes	19	GO:0046902	regulation of mitochondrial membrane permeability	19_GO:0071840 cellular component organization or biogenesis	-1.9	6.3	3.7	24398	77	152	3	2	1.1	6993|23368|23593	DYNLT1|PPP1R13B|HEBP2	0	hits
GO Biological Processes	19	GO:0060411	cardiac septum morphogenesis	19_GO:0032502 developmental process	-1.9	6.3	3.7	24398	77	152	3	2	1.1	2626|5629|6909	GATA4|PROX1|TBX2	0	hits
GO Biological Processes	19	GO:0055123	digestive system development	19_GO:0032502 developmental process	-1.9	4.5	3.3	24398	143	152	4	2.6	1.3	2626|6909|6928|7043	GATA4|TBX2|HNF1B|TGFB3	0	hits
GO Biological Processes	19	GO:0043624	cellular protein complex disassembly	19_GO:0071840 cellular component organization or biogenesis	-1.9	3.6	3.1	24398	222	152	5	3.3	1.4	9801|10573|51649|55173|57551	MRPL19|MRPL28|MRPS23|MRPS10|TAOK1	0	hits
GO Biological Processes	19	GO:0043414	macromolecule methylation	19_GO:0008152 metabolic process	-1.9	3.1	3	24398	308	152	6	3.9	1.6	142|2353|23070|54623|79624|114049	PARP1|FOS|CMTR1|PAF1|ARMT1|BUD23	0	hits
GO Biological Processes	19	GO:0042119	neutrophil activation	19_GO:0002376 immune system process	-1.9	2.6	2.8	24398	501	152	8	5.3	1.8	1992|2444|5912|6993|23593|25797|53916|57554	SERPINB1|FRK|RAP2B|DYNLT1|HEBP2|QPCT|RAB4B|LRRC7	0	hits
GO Biological Processes	19	GO:0032970	regulation of actin filament-based process	19_GO:0050789 regulation of biological process	-1.9	2.8	2.9	24398	404	152	7	4.6	1.7	2626|5629|7043|8936|51429|54828|57551	GATA4|PROX1|TGFB3|WASF1|SNX9|BCAS3|TAOK1	0	hits
GO Biological Processes	19	GO:0002446	neutrophil mediated immunity	19_GO:0002376 immune system process	-1.9	2.6	2.8	24398	502	152	8	5.3	1.8	1992|2444|5912|6993|23593|25797|53916|57554	SERPINB1|FRK|RAP2B|DYNLT1|HEBP2|QPCT|RAB4B|LRRC7	0	hits
GO Biological Processes	19	GO:0048813	dendrite morphogenesis	19_GO:0032502 developmental process	-1.9	4.4	3.2	24398	147	152	4	2.6	1.3	1523|7101|25791|170506	CUX1|NR2E1|NGEF|DHX36	0	hits
GO Biological Processes	19	GO:0036230	granulocyte activation	19_GO:0002376 immune system process	-1.8	2.5	2.8	24398	507	152	8	5.3	1.8	1992|2444|5912|6993|23593|25797|53916|57554	SERPINB1|FRK|RAP2B|DYNLT1|HEBP2|QPCT|RAB4B|LRRC7	0	hits
GO Biological Processes	19	GO:0035148	tube formation	19_GO:0032502 developmental process	-1.8	4.3	3.2	24398	150	152	4	2.6	1.3	5629|6928|25902|54828	PROX1|HNF1B|MTHFD1L|BCAS3	0	hits
GO Biological Processes	19	GO:0061351	neural precursor cell proliferation	19_GO:0008283 cell proliferation	-1.8	4.3	3.2	24398	150	152	4	2.6	1.3	2309|5629|6240|7101	FOXO3|PROX1|RRM1|NR2E1	0	hits
GO Biological Processes	19	GO:0051961	negative regulation of nervous system development	19_GO:0048519 negative regulation of biological process	-1.8	3	2.9	24398	317	152	6	3.9	1.6	2309|6993|7101|9896|25791|146760	FOXO3|DYNLT1|NR2E1|FIG4|NGEF|RTN4RL1	0	hits
GO Biological Processes	19	GO:0009895	negative regulation of catabolic process	19_GO:0048519 negative regulation of biological process	-1.8	3	2.9	24398	317	152	6	3.9	1.6	2626|3834|8724|51374|66036|170506	GATA4|KIF25|SNX3|ATRAID|MTMR9|DHX36	0	hits
GO Biological Processes	19	GO:1901214	regulation of neuron death	19_GO:0050789 regulation of biological process	-1.8	3	2.9	24398	318	152	6	3.9	1.6	142|2309|2353|6648|7043|23368	PARP1|FOXO3|FOS|SOD2|TGFB3|PPP1R13B	0	hits
GO Biological Processes	19	GO:0009743	response to carbohydrate	19_GO:0050896 response to stimulus	-1.8	3.5	3	24398	231	152	5	3.3	1.4	2309|2626|6928|8890|8892	FOXO3|GATA4|HNF1B|EIF2B4|EIF2B2	0	hits
GO Biological Processes	19	GO:0007568	aging	19_GO:0032502 developmental process	-1.8	3	2.9	24398	319	152	6	3.9	1.6	2309|2353|5028|6648|6909|7043	FOXO3|FOS|P2RY1|SOD2|TBX2|TGFB3	0	hits
GO Biological Processes	19	GO:0051495	positive regulation of cytoskeleton organization	19_GO:0048518 positive regulation of biological process	-1.8	3.5	3	24398	232	152	5	3.3	1.4	5629|7043|8936|51429|54828	PROX1|TGFB3|WASF1|SNX9|BCAS3	0	hits
GO Biological Processes	19	GO:0014074	response to purine-containing compound	19_GO:0050896 response to stimulus	-1.8	4.2	3.1	24398	153	152	4	2.6	1.3	2353|2354|5028|64805	FOS|FOSB|P2RY1|P2RY12	0	hits
GO Biological Processes	19	GO:0010507	negative regulation of autophagy	19_GO:0048519 negative regulation of biological process	-1.8	5.7	3.4	24398	84	152	3	2	1.1	2626|3834|66036	GATA4|KIF25|MTMR9	0	hits
GO Biological Processes	19	GO:0046777	protein autophosphorylation	19_GO:0008152 metabolic process	-1.8	3.4	2.9	24398	235	152	5	3.3	1.4	640|2444|4294|5912|57551	BLK|FRK|MAP3K10|RAP2B|TAOK1	0	hits
GO Biological Processes	19	GO:0050773	regulation of dendrite development	19_GO:0032502 developmental process	-1.8	4.1	3.1	24398	155	152	4	2.6	1.3	1523|7101|25791|170506	CUX1|NR2E1|NGEF|DHX36	0	hits
GO Biological Processes	19	GO:1903311	regulation of mRNA metabolic process	19_GO:0008152 metabolic process	-1.8	2.9	2.8	24398	328	152	6	3.9	1.6	4154|6626|54623|55095|79882|170506	MBNL1|SNRPA|PAF1|SAMD4B|ZC3H14|DHX36	0	hits
GO Biological Processes	19	GO:0051262	protein tetramerization	19_GO:0071840 cellular component organization or biogenesis	-1.8	5.5	3.4	24398	87	152	3	2	1.1	3834|6240|6648	KIF25|RRM1|SOD2	0	hits
GO Biological Processes	19	GO:0043506	regulation of JUN kinase activity	19_GO:0023052 signaling	-1.8	5.5	3.4	24398	87	152	3	2	1.1	4294|23328|57551	MAP3K10|SASH1|TAOK1	0	hits
GO Biological Processes	19	GO:0010942	positive regulation of cell death	19_GO:0048518 positive regulation of biological process	-1.8	2.2	2.6	24398	739	152	10	6.6	2	142|2309|2353|4294|6648|7043|23368|23593|25791|83595	PARP1|FOXO3|FOS|MAP3K10|SOD2|TGFB3|PPP1R13B|HEBP2|NGEF|SOX7	0	hits
GO Biological Processes	19	GO:0090559	regulation of membrane permeability	19_GO:0065007 biological regulation	-1.8	5.5	3.3	24398	88	152	3	2	1.1	6993|23368|23593	DYNLT1|PPP1R13B|HEBP2	0	hits
GO Biological Processes	19	GO:2000177	regulation of neural precursor cell proliferation	19_GO:0008283 cell proliferation	-1.7	5.4	3.3	24398	89	152	3	2	1.1	2309|5629|7101	FOXO3|PROX1|NR2E1	0	hits
GO Biological Processes	19	GO:0010506	regulation of autophagy	19_GO:0008152 metabolic process	-1.7	2.9	2.7	24398	334	152	6	3.9	1.6	2309|2626|3834|7957|27244|66036	FOXO3|GATA4|KIF25|EPM2A|SESN1|MTMR9	0	hits
GO Biological Processes	19	GO:0009266	response to temperature stimulus	19_GO:0050896 response to stimulus	-1.7	3.3	2.8	24398	244	152	5	3.3	1.4	2353|8890|8892|56925|170506	FOS|EIF2B4|EIF2B2|LXN|DHX36	0	hits
GO Biological Processes	19	GO:0035051	cardiocyte differentiation	19_GO:0032502 developmental process	-1.7	4	3	24398	162	152	4	2.6	1.3	2626|5629|6909|170506	GATA4|PROX1|TBX2|DHX36	0	hits
GO Biological Processes	19	GO:0009991	response to extracellular stimulus	19_GO:0050896 response to stimulus	-1.7	2.4	2.6	24398	534	152	8	5.3	1.8	2309|2353|2626|5028|5629|27244|54828|64805	FOXO3|FOS|GATA4|P2RY1|PROX1|SESN1|BCAS3|P2RY12	0	hits
GO Biological Processes	19	GO:0006644	phospholipid metabolic process	19_GO:0008152 metabolic process	-1.7	2.6	2.7	24398	433	152	7	4.6	1.7	2222|9896|22979|64805|66036|84947|122809	FDFT1|FIG4|EFR3B|P2RY12|MTMR9|SERAC1|SOCS4	0	hits
GO Biological Processes	19	GO:0031960	response to corticosteroid	19_GO:0050896 response to stimulus	-1.7	3.9	3	24398	163	152	4	2.6	1.3	142|2309|2353|2354	PARP1|FOXO3|FOS|FOSB	0	hits
GO Biological Processes	19	GO:0010638	positive regulation of organelle organization	19_GO:0048518 positive regulation of biological process	-1.7	2.3	2.5	24398	641	152	9	5.9	1.9	5629|6871|7043|8936|23368|51429|54623|54828|170506	PROX1|TADA2A|TGFB3|WASF1|PPP1R13B|SNX9|PAF1|BCAS3|DHX36	0	hits
GO Biological Processes	19	GO:1903725	regulation of phospholipid metabolic process	19_GO:0008152 metabolic process	-1.7	5.3	3.2	24398	91	152	3	2	1.1	64805|66036|122809	P2RY12|MTMR9|SOCS4	0	hits
GO Biological Processes	19	GO:0043299	leukocyte degranulation	19_GO:0002376 immune system process	-1.7	2.4	2.6	24398	537	152	8	5.3	1.8	1992|2444|5912|6993|23593|25797|53916|57554	SERPINB1|FRK|RAP2B|DYNLT1|HEBP2|QPCT|RAB4B|LRRC7	0	hits
GO Biological Processes	19	GO:0009896	positive regulation of catabolic process	19_GO:0048518 positive regulation of biological process	-1.7	2.6	2.6	24398	436	152	7	4.6	1.7	13|2309|7957|27244|51429|122809|170506	AADAC|FOXO3|EPM2A|SESN1|SNX9|SOCS4|DHX36	0	hits
GO Biological Processes	19	GO:0016358	dendrite development	19_GO:0032502 developmental process	-1.7	3.2	2.8	24398	249	152	5	3.3	1.4	1523|6993|7101|25791|170506	CUX1|DYNLT1|NR2E1|NGEF|DHX36	0	hits
GO Biological Processes	19	GO:0006352	DNA-templated transcription, initiation	19_GO:0008152 metabolic process	-1.7	3.2	2.7	24398	253	152	5	3.3	1.4	2099|6928|7101|170506|404672	ESR1|HNF1B|NR2E1|DHX36|GTF2H5	0	hits
GO Biological Processes	19	GO:0002275	myeloid cell activation involved in immune response	19_GO:0002376 immune system process	-1.7	2.3	2.5	24398	547	152	8	5.3	1.8	1992|2444|5912|6993|23593|25797|53916|57554	SERPINB1|FRK|RAP2B|DYNLT1|HEBP2|QPCT|RAB4B|LRRC7	0	hits
GO Biological Processes	19	GO:0080135	regulation of cellular response to stress	19_GO:0050896 response to stimulus	-1.7	2.1	2.4	24398	765	152	10	6.6	2	142|2309|2626|3090|4294|6648|23328|57551|79624|146760	PARP1|FOXO3|GATA4|HIC1|MAP3K10|SOD2|SASH1|TAOK1|ARMT1|RTN4RL1	0	hits
GO Biological Processes	19	GO:0002274	myeloid leukocyte activation	19_GO:0002376 immune system process	-1.7	2.2	2.5	24398	656	152	9	5.9	1.9	1992|2444|5912|6993|10538|23593|25797|53916|57554	SERPINB1|FRK|RAP2B|DYNLT1|BATF|HEBP2|QPCT|RAB4B|LRRC7	0	hits
GO Biological Processes	19	GO:0016072	rRNA metabolic process	19_GO:0008152 metabolic process	-1.7	3.1	2.7	24398	256	152	5	3.3	1.4	23195|55720|114049|120379|404672	MDN1|TSR1|BUD23|PIH1D2|GTF2H5	0	hits
GO Biological Processes	19	GO:0051962	positive regulation of nervous system development	19_GO:0048518 positive regulation of biological process	-1.6	2.3	2.5	24398	552	152	8	5.3	1.8	1523|5629|6993|8724|9896|57554|64805|170506	CUX1|PROX1|DYNLT1|SNX3|FIG4|LRRC7|P2RY12|DHX36	0	hits
GO Biological Processes	19	GO:0003205	cardiac chamber development	19_GO:0032502 developmental process	-1.6	3.7	2.8	24398	173	152	4	2.6	1.3	2626|5629|6909|9784	GATA4|PROX1|TBX2|SNX17	0	hits
GO Biological Processes	19	GO:0010256	endomembrane system organization	19_GO:0071840 cellular component organization or biogenesis	-1.6	2.5	2.5	24398	452	152	7	4.6	1.7	8724|10972|51429|54828|116238|165679|286046	SNX3|TMED10|SNX9|BCAS3|TLCD1|SPTSSB|XKR6	0	hits
GO Biological Processes	19	GO:0070997	neuron death	19_GO:0009987 cellular process	-1.6	2.7	2.6	24398	355	152	6	3.9	1.6	142|2309|2353|6648|7043|23368	PARP1|FOXO3|FOS|SOD2|TGFB3|PPP1R13B	0	hits
GO Biological Processes	19	GO:0001708	cell fate specification	19_GO:0032502 developmental process	-1.6	4.8	3	24398	100	152	3	2	1.1	6909|6928|9496	TBX2|HNF1B|TBX4	0	hits
GO Biological Processes	19	GO:0015837	amine transport	19_GO:0051179 localization	-1.6	4.8	3	24398	100	152	3	2	1.1	5028|64805|85413	P2RY1|P2RY12|SLC22A16	0	hits
GO Biological Processes	19	GO:0120034	positive regulation of plasma membrane bounded cell projection assembly	19_GO:0048518 positive regulation of biological process	-1.6	4.8	3	24398	100	152	3	2	1.1	7043|54828|64805	TGFB3|BCAS3|P2RY12	0	hits
GO Biological Processes	19	GO:0046488	phosphatidylinositol metabolic process	19_GO:0008152 metabolic process	-1.6	3.6	2.8	24398	177	152	4	2.6	1.3	9896|22979|66036|122809	FIG4|EFR3B|MTMR9|SOCS4	0	hits
GO Biological Processes	19	GO:0032956	regulation of actin cytoskeleton organization	19_GO:0071840 cellular component organization or biogenesis	-1.6	2.7	2.5	24398	359	152	6	3.9	1.6	5629|7043|8936|51429|54828|57551	PROX1|TGFB3|WASF1|SNX9|BCAS3|TAOK1	0	hits
GO Biological Processes	19	GO:0060840	artery development	19_GO:0032502 developmental process	-1.6	4.8	3	24398	101	152	3	2	1.1	5629|6909|9784	PROX1|TBX2|SNX17	0	hits
GO Biological Processes	19	GO:0001654	eye development	19_GO:0032502 developmental process	-1.6	2.7	2.5	24398	361	152	6	3.9	1.6	5629|6240|6909|7101|23094|130557	PROX1|RRM1|TBX2|NR2E1|SIPA1L3|ZNF513	0	hits
GO Biological Processes	19	GO:0010720	positive regulation of cell development	19_GO:0048518 positive regulation of biological process	-1.6	2.3	2.4	24398	567	152	8	5.3	1.8	1523|5629|6993|8724|9896|57554|64805|170506	CUX1|PROX1|DYNLT1|SNX3|FIG4|LRRC7|P2RY12|DHX36	0	hits
GO Biological Processes	19	GO:0022613	ribonucleoprotein complex biogenesis	19_GO:0071840 cellular component organization or biogenesis	-1.6	2.4	2.5	24398	462	152	7	4.6	1.7	23195|51068|55720|79760|114049|120379|404672	MDN1|NMD3|TSR1|GEMIN7|BUD23|PIH1D2|GTF2H5	0	hits
GO Biological Processes	19	GO:0072527	pyrimidine-containing compound metabolic process	19_GO:0008152 metabolic process	-1.6	4.6	2.9	24398	104	152	3	2	1.1	2079|6240|10201	ERH|RRM1|NME6	0	hits
GO Biological Processes	19	GO:0032259	methylation	19_GO:0008152 metabolic process	-1.6	2.6	2.5	24398	367	152	6	3.9	1.6	142|2353|23070|54623|79624|114049	PARP1|FOS|CMTR1|PAF1|ARMT1|BUD23	0	hits
GO Biological Processes	19	GO:0031330	negative regulation of cellular catabolic process	19_GO:0048519 negative regulation of biological process	-1.5	2.9	2.6	24398	273	152	5	3.3	1.4	2626|3834|51374|66036|170506	GATA4|KIF25|ATRAID|MTMR9|DHX36	0	hits
GO Biological Processes	19	GO:0099175	regulation of postsynapse organization	19_GO:0071840 cellular component organization or biogenesis	-1.5	4.5	2.9	24398	107	152	3	2	1.1	25791|57622|170506	NGEF|LRFN1|DHX36	0	hits
GO Biological Processes	19	GO:0030330	DNA damage response, signal transduction by p53 class mediator	19_GO:0023052 signaling	-1.5	4.5	2.9	24398	107	152	3	2	1.1	2309|3090|10538	FOXO3|HIC1|BATF	0	hits
GO Biological Processes	19	GO:0090100	positive regulation of transmembrane receptor protein serine/threonine kinase signaling pathway	19_GO:0048518 positive regulation of biological process	-1.5	4.5	2.9	24398	108	152	3	2	1.1	142|2626|7043	PARP1|GATA4|TGFB3	0	hits
GO Biological Processes	19	GO:0007369	gastrulation	19_GO:0032502 developmental process	-1.5	3.4	2.6	24398	188	152	4	2.6	1.3	6928|54623|83595|343930	HNF1B|PAF1|SOX7|MSGN1	0	hits
GO Biological Processes	19	GO:0016311	dephosphorylation	19_GO:0008152 metabolic process	-1.5	2.3	2.4	24398	479	152	7	4.6	1.7	9896|11072|11099|66036|79624|221294|284352	FIG4|DUSP14|PTPN21|MTMR9|ARMT1|NT5DC1|PPP1R37	0	hits
GO Biological Processes	19	GO:0032508	DNA duplex unwinding	19_GO:0071840 cellular component organization or biogenesis	-1.5	4.4	2.8	24398	109	152	3	2	1.1	142|170506|404672	PARP1|DHX36|GTF2H5	0	hits
GO Biological Processes	19	GO:0007200	phospholipase C-activating G protein-coupled receptor signaling pathway	19_GO:0023052 signaling	-1.5	4.4	2.8	24398	110	152	3	2	1.1	2099|5028|64805	ESR1|P2RY1|P2RY12	0	hits
GO Biological Processes	19	GO:0007009	plasma membrane organization	19_GO:0071840 cellular component organization or biogenesis	-1.5	4.3	2.8	24398	112	152	3	2	1.1	51429|116238|286046	SNX9|TLCD1|XKR6	0	hits
GO Biological Processes	19	GO:0007565	female pregnancy	19_GO:0022414 reproductive process	-1.5	3.3	2.6	24398	194	152	4	2.6	1.3	2099|2353|2354|7043	ESR1|FOS|FOSB|TGFB3	0	hits
GO Biological Processes	19	GO:0060419	heart growth	19_GO:0040007 growth	-1.5	4.3	2.8	24398	113	152	3	2	1.1	2626|5629|6909	GATA4|PROX1|TBX2	0	hits
GO Biological Processes	19	GO:0002366	leukocyte activation involved in immune response	19_GO:0002376 immune system process	-1.5	2	2.2	24398	711	152	9	5.9	1.9	1992|2444|5912|6993|10538|23593|25797|53916|57554	SERPINB1|FRK|RAP2B|DYNLT1|BATF|HEBP2|QPCT|RAB4B|LRRC7	0	hits
GO Biological Processes	19	GO:0071824	protein-DNA complex subunit organization	19_GO:0071840 cellular component organization or biogenesis	-1.5	2.8	2.4	24398	288	152	5	3.3	1.4	142|2099|6928|54623|404672	PARP1|ESR1|HNF1B|PAF1|GTF2H5	0	hits
GO Biological Processes	19	GO:0007018	microtubule-based movement	19_GO:0009987 cellular process	-1.5	2.8	2.4	24398	288	152	5	3.3	1.4	3834|8936|57560|92749|167691	KIF25|WASF1|IFT80|DRC1|LCA5	0	hits
GO Biological Processes	19	GO:0031503	protein-containing complex localization	19_GO:0051179 localization	-1.5	2.8	2.4	24398	289	152	5	3.3	1.4	51068|51362|57554|57560|167691	NMD3|CDC40|LRRC7|IFT80|LCA5	0	hits
GO Biological Processes	19	GO:0048839	inner ear development	19_GO:0032502 developmental process	-1.5	3.3	2.5	24398	197	152	4	2.6	1.3	5629|7043|83605|131149	PROX1|TGFB3|CCM2|OTOL1	0	hits
GO Biological Processes	19	GO:0002263	cell activation involved in immune response	19_GO:0002376 immune system process	-1.5	2	2.2	24398	715	152	9	5.9	1.9	1992|2444|5912|6993|10538|23593|25797|53916|57554	SERPINB1|FRK|RAP2B|DYNLT1|BATF|HEBP2|QPCT|RAB4B|LRRC7	0	hits
GO Biological Processes	19	GO:0032392	DNA geometric change	19_GO:0071840 cellular component organization or biogenesis	-1.4	4.1	2.7	24398	117	152	3	2	1.1	142|170506|404672	PARP1|DHX36|GTF2H5	0	hits
GO Biological Processes	19	GO:0050768	negative regulation of neurogenesis	19_GO:0048519 negative regulation of biological process	-1.4	2.7	2.4	24398	294	152	5	3.3	1.4	2309|6993|7101|25791|146760	FOXO3|DYNLT1|NR2E1|NGEF|RTN4RL1	0	hits
GO Biological Processes	19	GO:0010508	positive regulation of autophagy	19_GO:0048518 positive regulation of biological process	-1.4	4.1	2.7	24398	118	152	3	2	1.1	2309|7957|27244	FOXO3|EPM2A|SESN1	0	hits
GO Biological Processes	19	GO:0045446	endothelial cell differentiation	19_GO:0032502 developmental process	-1.4	4.1	2.7	24398	118	152	3	2	1.1	5629|5912|83605	PROX1|RAP2B|CCM2	0	hits
GO Biological Processes	19	GO:0031667	response to nutrient levels	19_GO:0050896 response to stimulus	-1.4	2.2	2.2	24398	501	152	7	4.6	1.7	2309|2626|5028|5629|27244|54828|64805	FOXO3|GATA4|P2RY1|PROX1|SESN1|BCAS3|P2RY12	0	hits
GO Biological Processes	19	GO:0035265	organ growth	19_GO:0040007 growth	-1.4	3.1	2.4	24398	204	152	4	2.6	1.3	2099|2626|5629|6909	ESR1|GATA4|PROX1|TBX2	0	hits
GO Biological Processes	19	GO:0048511	rhythmic process	19_GO:0048511 rhythmic process	-1.4	2.7	2.3	24398	299	152	5	3.3	1.4	2099|2309|5629|6928|7043	ESR1|FOXO3|PROX1|HNF1B|TGFB3	0	hits
GO Biological Processes	19	GO:0042063	gliogenesis	19_GO:0032502 developmental process	-1.4	2.7	2.3	24398	301	152	5	3.3	1.4	5028|7101|8890|8892|64805	P2RY1|NR2E1|EIF2B4|EIF2B2|P2RY12	0	hits
GO Biological Processes	19	GO:0002573	myeloid leukocyte differentiation	19_GO:0002376 immune system process	-1.4	3.1	2.4	24398	208	152	4	2.6	1.3	142|2353|10538|28962	PARP1|FOS|BATF|OSTM1	0	hits
GO Biological Processes	19	GO:0007169	transmembrane receptor protein tyrosine kinase signaling pathway	19_GO:0023052 signaling	-1.4	2	2.1	24398	737	152	9	5.9	1.9	640|1175|2309|2444|5739|8936|10603|25791|122809	BLK|AP2S1|FOXO3|FRK|PTGIR|WASF1|SH2B2|NGEF|SOCS4	0	hits
GO Biological Processes	19	GO:1902905	positive regulation of supramolecular fiber organization	19_GO:0048518 positive regulation of biological process	-1.4	3.1	2.4	24398	210	152	4	2.6	1.3	5629|7043|8936|51429	PROX1|TGFB3|WASF1|SNX9	0	hits
GO Biological Processes	19	GO:0009612	response to mechanical stimulus	19_GO:0050896 response to stimulus	-1.4	3.1	2.4	24398	210	152	4	2.6	1.3	2353|2354|2626|5028	FOS|FOSB|GATA4|P2RY1	0	hits
GO Biological Processes	19	GO:0010769	regulation of cell morphogenesis involved in differentiation	19_GO:0032502 developmental process	-1.4	2.6	2.3	24398	307	152	5	3.3	1.4	1523|7101|10090|25791|170506	CUX1|NR2E1|UST|NGEF|DHX36	0	hits
GO Biological Processes	19	GO:0034599	cellular response to oxidative stress	19_GO:0050896 response to stimulus	-1.4	2.6	2.2	24398	309	152	5	3.3	1.4	142|2309|2353|2626|6648	PARP1|FOXO3|FOS|GATA4|SOD2	0	hits
GO Biological Processes	19	GO:0043523	regulation of neuron apoptotic process	19_GO:0050789 regulation of biological process	-1.4	3	2.3	24398	213	152	4	2.6	1.3	142|2309|6648|7043	PARP1|FOXO3|SOD2|TGFB3	0	hits
GO Biological Processes	19	GO:0035113	embryonic appendage morphogenesis	19_GO:0032502 developmental process	-1.3	3.8	2.5	24398	127	152	3	2	1.1	4154|6909|9496	MBNL1|TBX2|TBX4	0	hits
GO Biological Processes	19	GO:0030326	embryonic limb morphogenesis	19_GO:0032502 developmental process	-1.3	3.8	2.5	24398	127	152	3	2	1.1	4154|6909|9496	MBNL1|TBX2|TBX4	0	hits
GO Biological Processes	19	GO:0043010	camera-type eye development	19_GO:0032502 developmental process	-1.3	2.6	2.2	24398	311	152	5	3.3	1.4	5629|6240|6909|7101|130557	PROX1|RRM1|TBX2|NR2E1|ZNF513	0	hits
GO Biological Processes	19	GO:0046486	glycerolipid metabolic process	19_GO:0008152 metabolic process	-1.3	2.3	2.1	24398	416	152	6	3.9	1.6	13|9896|22979|66036|84947|122809	AADAC|FIG4|EFR3B|MTMR9|SERAC1|SOCS4	0	hits
GO Biological Processes	19	GO:0019216	regulation of lipid metabolic process	19_GO:0008152 metabolic process	-1.3	2.3	2.1	24398	417	152	6	3.9	1.6	13|2222|5629|64805|66036|122809	AADAC|FDFT1|PROX1|P2RY12|MTMR9|SOCS4	0	hits
GO Biological Processes	19	GO:0010595	positive regulation of endothelial cell migration	19_GO:0040011 locomotion	-1.3	3.7	2.4	24398	131	152	3	2	1.1	5629|23328|54828	PROX1|SASH1|BCAS3	0	hits
GO Biological Processes	19	GO:0003206	cardiac chamber morphogenesis	19_GO:0032502 developmental process	-1.3	3.7	2.4	24398	131	152	3	2	1.1	2626|5629|6909	GATA4|PROX1|TBX2	0	hits
GO Biological Processes	19	GO:0030099	myeloid cell differentiation	19_GO:0002376 immune system process	-1.3	2.3	2.1	24398	423	152	6	3.9	1.6	142|2309|2353|10538|28962|54623	PARP1|FOXO3|FOS|BATF|OSTM1|PAF1	0	hits
GO Cellular Components	20	GO:0035327	transcriptionally active chromatin		-3.4	20	7.4	24398	24	152	3	2	1.1	2099|54623|54828	ESR1|PAF1|BCAS3	-0.37	hits
GO Cellular Components	20	GO:0030136	clathrin-coated vesicle		-2.9	5	4.4	24398	193	152	6	3.9	1.6	460|1175|8724|10972|11276|51429	ASTN1|AP2S1|SNX3|TMED10|SYNRG|SNX9	-0.081	hits
GO Cellular Components	20	GO:0034774	secretory granule lumen		-2.4	3.5	3.6	24398	321	152	7	4.6	1.7	1992|2444|6993|7043|23593|25797|57554	SERPINB1|FRK|DYNLT1|TGFB3|HEBP2|QPCT|LRRC7	0	hits
GO Cellular Components	20	GO:0060205	cytoplasmic vesicle lumen		-2.3	3.3	3.4	24398	338	152	7	4.6	1.7	1992|2444|6993|7043|23593|25797|57554	SERPINB1|FRK|DYNLT1|TGFB3|HEBP2|QPCT|LRRC7	0	hits
GO Cellular Components	20	GO:0031983	vesicle lumen		-2.3	3.3	3.4	24398	339	152	7	4.6	1.7	1992|2444|6993|7043|23593|25797|57554	SERPINB1|FRK|DYNLT1|TGFB3|HEBP2|QPCT|LRRC7	0	hits
GO Cellular Components	20	GO:0035580	specific granule lumen		-2.2	7.8	4.2	24398	62	152	3	2	1.1	2444|25797|57554	FRK|QPCT|LRRC7	0	hits
GO Cellular Components	20	GO:0005667	transcription factor complex		-2.1	3.1	3.2	24398	360	152	7	4.6	1.7	142|2353|2626|6909|6928|83595|404672	PARP1|FOS|GATA4|TBX2|HNF1B|SOX7|GTF2H5	0	hits
GO Cellular Components	20	GO:0005881	cytoplasmic microtubule		-2	6.9	3.9	24398	70	152	3	2	1.1	6993|54828|58477	DYNLT1|BCAS3|SRPRB	0	hits
GO Cellular Components	20	GO:0044297	cell body		-2	2.5	2.9	24398	576	152	9	5.9	1.9	460|5028|6240|6993|7043|64805|80975|146760|170506	ASTN1|P2RY1|RRM1|DYNLT1|TGFB3|P2RY12|TMPRSS5|RTN4RL1|DHX36	0	hits
GO Cellular Components	20	GO:0030135	coated vesicle		-2	3.3	3.1	24398	295	152	6	3.9	1.6	460|1175|8724|10972|11276|51429	ASTN1|AP2S1|SNX3|TMED10|SYNRG|SNX9	0	hits
GO Cellular Components	20	GO:0005840	ribosome		-1.9	3.5	3	24398	227	152	5	3.3	1.4	6206|9801|10573|51649|55173	RPS12|MRPL19|MRPL28|MRPS23|MRPS10	0	hits
GO Cellular Components	20	GO:0000313	organellar ribosome		-1.8	5.5	3.4	24398	87	152	3	2	1.1	9801|10573|55173	MRPL19|MRPL28|MRPS10	0	hits
GO Cellular Components	20	GO:0005761	mitochondrial ribosome		-1.8	5.5	3.4	24398	87	152	3	2	1.1	9801|10573|55173	MRPL19|MRPL28|MRPS10	0	hits
GO Cellular Components	20	GO:0042581	specific granule		-1.7	4	3	24398	160	152	4	2.6	1.3	2444|5912|25797|57554	FRK|RAP2B|QPCT|LRRC7	0	hits
GO Cellular Components	20	GO:0019897	extrinsic component of plasma membrane		-1.7	4	3	24398	161	152	4	2.6	1.3	640|2444|51429|134957	BLK|FRK|SNX9|STXBP5	0	hits
GO Cellular Components	20	GO:0031234	extrinsic component of cytoplasmic side of plasma membrane		-1.7	5.3	3.2	24398	91	152	3	2	1.1	640|2444|51429	BLK|FRK|SNX9	0	hits
GO Cellular Components	20	GO:0055029	nuclear DNA-directed RNA polymerase complex		-1.6	4.6	2.9	24398	105	152	3	2	1.1	23649|54623|404672	POLA2|PAF1|GTF2H5	0	hits
GO Cellular Components	20	GO:0042470	melanosome		-1.6	4.6	2.9	24398	105	152	3	2	1.1	10130|10972|10981	PDIA6|TMED10|RAB32	0	hits
GO Cellular Components	20	GO:0048770	pigment granule		-1.6	4.6	2.9	24398	105	152	3	2	1.1	10130|10972|10981	PDIA6|TMED10|RAB32	0	hits
GO Cellular Components	20	GO:0000428	DNA-directed RNA polymerase complex		-1.5	4.5	2.9	24398	106	152	3	2	1.1	23649|54623|404672	POLA2|PAF1|GTF2H5	0	hits
GO Cellular Components	20	GO:0005759	mitochondrial matrix		-1.5	2.4	2.4	24398	472	152	7	4.6	1.7	2309|6648|9801|10573|25902|55173|85476	FOXO3|SOD2|MRPL19|MRPL28|MTHFD1L|MRPS10|GFM1	0	hits
GO Cellular Components	20	GO:0044391	ribosomal subunit		-1.5	3.5	2.7	24398	186	152	4	2.6	1.3	6206|9801|10573|55173	RPS12|MRPL19|MRPL28|MRPS10	0	hits
GO Cellular Components	20	GO:0005635	nuclear envelope		-1.5	2.4	2.4	24398	476	152	7	4.6	1.7	142|3840|6240|9801|51374|51649|83699	PARP1|KPNA4|RRM1|MRPL19|ATRAID|MRPS23|SH3BGRL2	0	hits
GO Cellular Components	20	GO:0030880	RNA polymerase complex		-1.5	4.4	2.8	24398	110	152	3	2	1.1	23649|54623|404672	POLA2|PAF1|GTF2H5	0	hits
GO Cellular Components	20	GO:0019898	extrinsic component of membrane		-1.4	2.7	2.4	24398	294	152	5	3.3	1.4	640|2444|51429|122809|134957	BLK|FRK|SNX9|SOCS4|STXBP5	0	hits
GO Cellular Components	20	GO:0044798	nuclear transcription factor complex		-1.4	3.2	2.5	24398	201	152	4	2.6	1.3	2353|2626|83595|404672	FOS|GATA4|SOX7|GTF2H5	0	hits
GO Cellular Components	20	GO:0032993	protein-DNA complex		-1.4	3.2	2.5	24398	202	152	4	2.6	1.3	142|2099|2353|23649	PARP1|ESR1|FOS|POLA2	0	hits
GO Cellular Components	20	GO:0032838	plasma membrane bounded cell projection cytoplasm		-1.4	3.1	2.4	24398	206	152	4	2.6	1.3	8936|79882|92749|167691	WASF1|ZC3H14|DRC1|LCA5	0	hits
GO Cellular Components	20	GO:0043025	neuronal cell body		-1.4	2.2	2.2	24398	510	152	7	4.6	1.7	460|6240|6993|7043|80975|146760|170506	ASTN1|RRM1|DYNLT1|TGFB3|TMPRSS5|RTN4RL1|DHX36	0	hits
GO Cellular Components	20	GO:0036464	cytoplasmic ribonucleoprotein granule		-1.3	2.9	2.3	24398	221	152	4	2.6	1.3	1992|4154|55095|170506	SERPINB1|MBNL1|SAMD4B|DHX36	0	hits
GO Molecular Functions	21	GO:0001228	DNA-binding transcription activator activity, RNA polymerase II-specific		-4.7	4.4	5.7	24398	436	152	12	7.9	2.2	142|2099|2309|2353|2354|2626|4613|6909|7101|9496|10538|343930	PARP1|ESR1|FOXO3|FOS|FOSB|GATA4|MYCN|TBX2|NR2E1|TBX4|BATF|MSGN1	-0.74	hits
GO Molecular Functions	21	GO:0000987	proximal promoter sequence-specific DNA binding		-4.4	3.6	5.2	24398	629	152	14	9.2	2.3	2099|2309|2353|2354|2626|4613|5629|6909|6928|7101|10538|57621|170506|343930	ESR1|FOXO3|FOS|FOSB|GATA4|MYCN|PROX1|TBX2|HNF1B|NR2E1|BATF|ZBTB2|DHX36|MSGN1	-0.74	hits
GO Molecular Functions	21	GO:0045028	G protein-coupled purinergic nucleotide receptor activity		-4.2	37	10	24398	13	152	3	2	1.1	5028|53829|64805	P2RY1|P2RY13|P2RY12	-0.74	hits
GO Molecular Functions	21	GO:0001608	G protein-coupled nucleotide receptor activity		-4.2	37	10	24398	13	152	3	2	1.1	5028|53829|64805	P2RY1|P2RY13|P2RY12	-0.74	hits
GO Molecular Functions	21	GO:0000978	RNA polymerase II proximal promoter sequence-specific DNA binding		-4	3.5	4.8	24398	604	152	13	8.6	2.3	2099|2309|2353|2354|2626|4613|5629|6909|7101|10538|57621|170506|343930	ESR1|FOXO3|FOS|FOSB|GATA4|MYCN|PROX1|TBX2|NR2E1|BATF|ZBTB2|DHX36|MSGN1	-0.57	hits
GO Molecular Functions	21	GO:0001614	purinergic nucleotide receptor activity		-3.6	24	8.2	24398	20	152	3	2	1.1	5028|53829|64805	P2RY1|P2RY13|P2RY12	-0.43	hits
GO Molecular Functions	21	GO:0016502	nucleotide receptor activity		-3.6	24	8.2	24398	20	152	3	2	1.1	5028|53829|64805	P2RY1|P2RY13|P2RY12	-0.43	hits
GO Molecular Functions	21	GO:0035586	purinergic receptor activity		-3.3	19	7.2	24398	25	152	3	2	1.1	5028|53829|64805	P2RY1|P2RY13|P2RY12	-0.34	hits
GO Molecular Functions	21	GO:0008134	transcription factor binding		-3	2.9	4	24398	659	152	12	7.9	2.2	142|2099|2309|2353|2354|2626|4294|5629|6909|9496|23368|54828	PARP1|ESR1|FOXO3|FOS|FOSB|GATA4|MAP3K10|PROX1|TBX2|TBX4|PPP1R13B|BCAS3	-0.16	hits
GO Molecular Functions	21	GO:0033613	activating transcription factor binding		-2.7	7.4	4.7	24398	87	152	4	2.6	1.3	2353|2626|6909|9496	FOS|GATA4|TBX2|TBX4	0	hits
GO Molecular Functions	21	GO:0051020	GTPase binding		-2.6	2.9	3.6	24398	547	152	10	6.6	2	5739|8890|8892|8936|23002|25791|57480|64805|120379|134957	PTGIR|EIF2B4|EIF2B2|WASF1|DAAM1|NGEF|PLEKHG1|P2RY12|PIH1D2|STXBP5	0	hits
GO Molecular Functions	21	GO:0005085	guanyl-nucleotide exchange factor activity		-2.6	4.4	4	24398	217	152	6	3.9	1.6	5739|8890|8892|25791|57480|64805	PTGIR|EIF2B4|EIF2B2|NGEF|PLEKHG1|P2RY12	0	hits
GO Molecular Functions	21	GO:0001085	RNA polymerase II transcription factor binding		-2.6	5.4	4.2	24398	150	152	5	3.3	1.4	2099|2353|2626|6909|9496	ESR1|FOS|GATA4|TBX2|TBX4	0	hits
GO Molecular Functions	21	GO:0001102	RNA polymerase II activating transcription factor binding		-2.4	9.1	4.7	24398	53	152	3	2	1.1	2353|6909|9496	FOS|TBX2|TBX4	0	hits
GO Molecular Functions	21	GO:0001227	DNA-binding transcription repressor activity, RNA polymerase II-specific		-2.3	3.9	3.6	24398	247	152	6	3.9	1.6	2309|3090|5629|6909|7101|57621	FOXO3|HIC1|PROX1|TBX2|NR2E1|ZBTB2	0	hits
GO Molecular Functions	21	GO:0042826	histone deacetylase binding		-2.3	5.7	3.9	24398	113	152	4	2.6	1.3	142|3090|7101|170506	PARP1|HIC1|NR2E1|DHX36	0	hits
GO Molecular Functions	21	GO:0005525	GTP binding		-2	3	3.1	24398	377	152	7	4.6	1.7	5912|8892|10981|53916|55720|58477|85476	RAP2B|EIF2B2|RAB32|RAB4B|TSR1|SRPRB|GFM1	0	hits
GO Molecular Functions	21	GO:0032550	purine ribonucleoside binding		-2	3	3	24398	380	152	7	4.6	1.7	5912|8892|10981|53916|55720|58477|85476	RAP2B|EIF2B2|RAB32|RAB4B|TSR1|SRPRB|GFM1	0	hits
GO Molecular Functions	21	GO:0001883	purine nucleoside binding		-2	2.9	3	24398	383	152	7	4.6	1.7	5912|8892|10981|53916|55720|58477|85476	RAP2B|EIF2B2|RAB32|RAB4B|TSR1|SRPRB|GFM1	0	hits
GO Molecular Functions	21	GO:0032549	ribonucleoside binding		-2	2.9	3	24398	384	152	7	4.6	1.7	5912|8892|10981|53916|55720|58477|85476	RAP2B|EIF2B2|RAB32|RAB4B|TSR1|SRPRB|GFM1	0	hits
GO Molecular Functions	21	GO:0001882	nucleoside binding		-1.9	2.9	3	24398	391	152	7	4.6	1.7	5912|8892|10981|53916|55720|58477|85476	RAP2B|EIF2B2|RAB32|RAB4B|TSR1|SRPRB|GFM1	0	hits
GO Molecular Functions	21	GO:0046332	SMAD binding		-1.9	6.3	3.7	24398	76	152	3	2	1.1	142|2353|2626	PARP1|FOS|GATA4	0	hits
GO Molecular Functions	21	GO:0032561	guanyl ribonucleotide binding		-1.9	2.8	2.9	24398	398	152	7	4.6	1.7	5912|8892|10981|53916|55720|58477|85476	RAP2B|EIF2B2|RAB32|RAB4B|TSR1|SRPRB|GFM1	0	hits
GO Molecular Functions	21	GO:0019001	guanyl nucleotide binding		-1.9	2.8	2.9	24398	398	152	7	4.6	1.7	5912|8892|10981|53916|55720|58477|85476	RAP2B|EIF2B2|RAB32|RAB4B|TSR1|SRPRB|GFM1	0	hits
GO Molecular Functions	21	GO:0035257	nuclear hormone receptor binding		-1.8	4.2	3.1	24398	153	152	4	2.6	1.3	142|2099|5629|54828	PARP1|ESR1|PROX1|BCAS3	0	hits
GO Molecular Functions	21	GO:0008135	translation factor activity, RNA binding		-1.8	5.7	3.4	24398	85	152	3	2	1.1	8890|8892|85476	EIF2B4|EIF2B2|GFM1	0	hits
GO Molecular Functions	21	GO:0003735	structural constituent of ribosome		-1.7	4	3	24398	162	152	4	2.6	1.3	6206|9801|10573|51649	RPS12|MRPL19|MRPL28|MRPS23	0	hits
GO Molecular Functions	21	GO:0016853	isomerase activity		-1.7	3.8	2.9	24398	168	152	4	2.6	1.3	10130|29940|112849|285755	PDIA6|DSE|L3HYPDH|PPIL6	0	hits
GO Molecular Functions	21	GO:0060090	molecular adaptor activity		-1.7	3.1	2.7	24398	256	152	5	3.3	1.4	1175|1523|10603|23328|51068	AP2S1|CUX1|SH2B2|SASH1|NMD3	0	hits
GO Molecular Functions	21	GO:0030674	protein binding, bridging		-1.6	3.7	2.8	24398	172	152	4	2.6	1.3	1175|1523|10603|51068	AP2S1|CUX1|SH2B2|NMD3	0	hits
GO Molecular Functions	21	GO:0016791	phosphatase activity		-1.6	3	2.6	24398	268	152	5	3.3	1.4	9896|11072|11099|79624|221294	FIG4|DUSP14|PTPN21|ARMT1|NT5DC1	0	hits
GO Molecular Functions	21	GO:0042578	phosphoric ester hydrolase activity		-1.6	2.6	2.5	24398	366	152	6	3.9	1.6	9896|11072|11099|23007|79624|221294	FIG4|DUSP14|PTPN21|PLCH1|ARMT1|NT5DC1	0	hits
GO Molecular Functions	21	GO:0051427	hormone receptor binding		-1.5	3.5	2.7	24398	186	152	4	2.6	1.3	142|2099|5629|54828	PARP1|ESR1|PROX1|BCAS3	0	hits
